# Supplementary material for: Global analysis of the Gossypium hirsutum L. Transcriptome during leaf senescence by RNA-Seq
Source: BMC Plant Biol. 2015 Feb 12;15:43. doi: 10.1186/s12870-015-0433-5 (PMC4342795; doi:10.1186/s12870-015-0433-5)
Supplement: Additional file 1: — List of gene differentially expressed during cotton development and senescence. [file 12870_2015_433_MOESM1_ESM.xlsx]

## Sheet: Sheet1
Additional file 1. List of gene differentially expressed during cotton development and senescence.
cluster	gene name	15d	25d	35d	45d	55d	65d	annotation
1	Cotton_A_00172	0	11.87	10.05	14.33	17.67	0	Pseudouridine synthase family protein
1	Cotton_A_00771	0.47	8	3.04	5.4	6.6	0	VRN1, REM39 , AP2/B3-like transcriptional factor family protein
1	Cotton_A_01480	0	4.36	2.81	4.7	4.95	2.61	ARM repeat superfamily protein
1	Cotton_A_01644	1.18	37.08	13.09	58.49	50.65	2.13	Protein of unknown function (DUF607)
1	Cotton_A_02035	0.95	4.36	3.51	3.99	5.42	2.37	ATMES10, MES10 , methyl esterase 10
1	Cotton_A_03152	0	14.78	8.88	8.46	13.19	0	WAV2 , alpha/beta-Hydrolases superfamily protein
1	Cotton_A_04304	0	21.33	16.83	25.37	21.91	1.18	Leucine-rich repeat protein kinase family protein
1	Cotton_A_06172	0	3.63	3.51	3.29	3.53	3.08	Protein of unknown function (DUF1336)
1	Cotton_A_08104	0	8.48	3.04	9.87	8.72	0	PUB44, ATPUB44, SAUL1 , senescence-associated E3 ubiquitin ligase 1
1	Cotton_A_08341	0	5.57	5.38	9.16	4.95	0	NAD(P)-linked oxidoreductase superfamily protein
1	Cotton_A_09622	0	2.67	3.27	6.34	5.65	0	basic helix-loop-helix (bHLH) DNA-binding superfamily protein
1	Cotton_A_09690	0	6.3	4.44	5.17	5.42	0	SAP domain-containing protein
1	Cotton_A_13319	0	3.63	2.57	3.52	2.36	0	zinc finger (C3HC4-type RING finger) family protein
1	Cotton_A_13557	0	10.42	8.18	8.93	7.77	0	RNase H family protein
1	Cotton_A_13775	0	6.06	4.91	3.76	6.13	0	CDKA;1, CDC2AAT, CDK2, CDC2, CDC2A, CDKA1 , cell division control 2
1	Cotton_A_14287	1.89	8.72	13.32	13.62	12.02	1.18	BGLU42 , beta glucosidase 42
1	Cotton_A_15236	2.6	32.71	27.12	36.41	28.27	0.95	RNS2 , ribonuclease 2
1	Cotton_A_16830	0	11.39	9.12	16.21	1.88	0	LBD37, ASL39 , LOB domain-containing protein 37
1	Cotton_A_17359	0.47	7.51	2.1	7.28	8.01	0	NGA1 , AP2/B3-like transcriptional factor family protein
1	Cotton_A_17369	0	52.34	79.24	101.71	99.19	0	PGY2 , Ribosomal protein L6 family
1	Cotton_A_17684	3.07	8.48	8.88	13.15	8.25	4.03	VQ motif-containing protein
1	Cotton_A_19844	19.15	82.15	87.66	120.26	67.85	39.09	ERF9, ATERF9, ATERF-9 , erf domain protein 9
1	Cotton_A_20315	0.71	5.33	5.38	6.11	4.95	2.84	YSL3, ATYSL3 , YELLOW STRIPE like 3
1	Cotton_A_23536	2.6	15.75	10.29	14.56	12.02	9.48	MAPKKK19 , mitogen-activated protein kinase kinase kinase 19
1	Cotton_A_24026	0	8.48	5.84	7.28	7.3	0	Topoisomerase II-associated protein PAT1
1	Cotton_A_24339	0	5.09	4.44	4.46	2.59	0	scpl20 , serine carboxypeptidase-like 20
1	Cotton_A_26371	0	19.63	22.67	15.74	13.43	0	CP12-1, CP12 , CP12 domain-containing protein 1
1	Cotton_A_26829	7.33	31.99	21.74	32.18	28.51	10.9	RPS6, RPS6A , ribosomal protein S6
1	Cotton_A_29406	2.36	74.64	70.59	89.02	71.86	0	RPS6, RPS6A , ribosomal protein S6
1	Cotton_A_31610	0	14.54	5.38	14.56	10.37	0	Major facilitator superfamily protein
1	Cotton_A_31704	0.47	5.33	3.74	6.11	7.07	0.71	AtRLP35, RLP35 , receptor like protein 35
1	Cotton_A_31921	0	5.82	4.44	3.99	5.89	0	RING/FYVE/PHD zinc finger superfamily protein
1	Cotton_A_33053	0	11.39	14.73	15.03	11.07	0	CINV2 , cytosolic invertase 2
1	Cotton_A_33968	2.84	18.42	11.45	21.84	12.02	3.55	WRKY40, ATWRKY40 , WRKY DNA-binding protein 40
1	Cotton_A_34392	0.47	11.63	3.74	10.8	5.89	0	-
1	Cotton_A_36410	0	15.75	7.01	12.92	9.9	0	Protein of unknown function (DUF1664)
1	Cotton_A_37668	0.95	20.84	24.31	26.07	24.97	0	SPFH/Band 7/PHB domain-containing membrane-associated protein family
1	Cotton_A_39174	0	3.15	1.64	3.52	2.83	1.42	PUB24 , plant U-box 24
1	Cotton_A_39553	1.65	4.6	6.08	5.87	8.72	0	P-loop containing nucleoside triphosphate hydrolases superfamily protein
1	Cotton_A_39906	0	4.12	2.34	3.99	2.83	0	CID10 , CTC-interacting domain 10
1	Cotton_D_gene_10002566	0	3.39	3.74	6.58	5.42	0	Leucine-rich repeat protein kinase family protein
1	Cotton_D_gene_10014852	0	4.36	4.21	4.23	4.24	3.55	RGLG2 , RING domain ligase2
1	Cotton_D_gene_10019906	3.07	13.81	3.51	12.21	9.9	1.42	PCR2 , PLANT CADMIUM RESISTANCE 2
1	Cotton_D_gene_10025930	0.95	11.63	4.68	12.21	12.25	1.66	-
1	Cotton_D_gene_10026735	1.65	7.51	9.12	9.63	7.3	4.5	Glycosyl hydrolase family protein with chitinase insertion domain
1	Cotton_D_gene_10029813	0	19.39	15.66	10.57	16.26	0	UBP13 , ubiquitin-specific protease 13
1	Cotton_D_gene_10035312	1.65	6.06	6.08	3.99	5.18	0.95	CYP81D8 , cytochrome P450, family 81, subfamily D, polypeptide 8
2	Cotton_A_00594	0.47	61.55	33.89	30.77	16.73	0	NAD(P)-binding Rossmann-fold superfamily protein
2	Cotton_A_00802	2.13	12.12	10.29	6.34	6.13	5.92	Calmodulin-binding transcription activator protein with CG-1 and Ankyrin domains
2	Cotton_A_01454	3.78	15.99	13.32	13.15	8.25	6.16	ATMKK7, BUD1, MKK7 , MAP kinase kinase 7
2	Cotton_A_02203	1.89	10.42	7.95	7.52	4.24	4.5	Polyketide synthase, enoylreductase family protein
2	Cotton_A_03792	0	12.36	4.91	2.82	4.01	0	ROF1, ATFKBP62, FKBP62 , rotamase FKBP 1
2	Cotton_A_07760	3.07	13.09	5.61	7.99	5.42	3.08	lumazine-binding family protein
2	Cotton_A_08634	0.71	6.54	2.81	3.52	2.12	0	Mov34/MPN/PAD-1 family protein
2	Cotton_A_08704	0.47	8	3.27	6.11	5.18	3.55	CYP81D3 , cytochrome P450, family 81, subfamily D, polypeptide 3
2	Cotton_A_08727	0.71	7.75	5.38	3.76	6.6	0.71	sequence-specific DNA binding transcription factors
2	Cotton_A_09005	0	6.79	2.34	2.35	2.83	0	HD1, ATHD1, HDA1, RPD3A, HDA19, ATHDA19 , histone deacetylase 1
2	Cotton_A_09539	7.8	39.74	17.3	18.56	13.9	7.11	GPPS, GPS1 , geranyl diphosphate synthase 1
2	Cotton_A_09670	0	114.62	102.15	93.02	61.26	43.83	Haloacid dehalogenase-like hydrolase (HAD) superfamily protein
2	Cotton_A_10526	4.49	18.66	9.12	10.34	8.72	7.34	EIN3, AtEIN3 , Ethylene insensitive 3 family protein
2	Cotton_A_12721	0.47	15.99	4.44	11.27	8.25	0	Protein prenylyltransferase superfamily protein
2	Cotton_A_13340	2.84	14.3	6.08	11.74	6.36	5.69	AFP3 , ABI five binding protein 3
2	Cotton_A_14482	0	9.94	3.27	3.52	6.83	0	VFB1 , VIER F-box proteine 1
2	Cotton_A_14675	0	7.51	2.1	5.87	1.65	0	P-loop containing nucleoside triphosphate hydrolases superfamily protein
2	Cotton_A_17657	3.78	52.1	18.47	30.77	23.32	0.95	alpha/beta-Hydrolases superfamily protein
2	Cotton_A_17975	0	4.36	2.57	2.11	2.59	0	Protein phosphatase 2C family protein
2	Cotton_A_18576	2.36	9.94	4.68	5.4	3.77	1.18	Rab5-interacting family protein
2	Cotton_A_21618	1.18	42.41	13.79	16.68	12.96	0.71	Ribosomal protein S11 family protein
2	Cotton_A_21738	1.42	9.45	8.88	4.23	7.54	0.47	GCIP-interacting family protein
2	Cotton_A_24100	0.47	11.87	5.14	5.17	3.53	0	NAD(P)-binding Rossmann-fold superfamily protein
2	Cotton_A_25284	2.84	38.05	22.44	15.03	12.49	0	IAGLU , indole-3-acetate beta-D-glucosyltransferase
2	Cotton_A_25303	0	6.3	3.27	1.64	4.48	0	Pentatricopeptide repeat (PPR) superfamily protein
2	Cotton_A_25890	0	22.05	9.12	13.39	13.19	0	nucleolar essential protein-related
2	Cotton_A_27098	0	3.39	3.51	2.11	1.88	0	ARPC4 , protein binding
2	Cotton_A_27778	2.13	8.72	6.08	5.4	2.83	1.18	unknown protein; BEST Arabidopsis thaliana protein match is: unknown protein (TAIR:AT3G54000.1); Has 35333 Blast hits to 34131 proteins in 2444 species: Archae - 798; Bacteria - 22429; Metazoa - 974; Fungi - 991; Plants - 531; Viruses - 0; Other Eukaryotes - 9610 (source: NCBI BLink).
2	Cotton_A_27804	0	4.12	1.64	1.17	4.01	0	ATGGT-IB, GGB, PGGT-I , Prenyltransferase family protein
2	Cotton_A_31639	2.84	105.9	52.36	66	57.02	0.71	G6PD6 , glucose-6-phosphate dehydrogenase 6
2	Cotton_A_32636	0.47	9.45	5.84	5.87	4.01	0	SHM6 , serine hydroxymethyltransferase 6
2	Cotton_A_34103	0	27.63	19.17	14.8	14.37	0	ATIREG3, MAR1, RTS3, IREG3 , iron-regulated protein 3
2	Cotton_A_35655	0	6.3	2.1	2.58	4.71	1.66	unknown protein; FUNCTIONS IN: molecular_function unknown; INVOLVED IN: biological_process unknown; LOCATED IN: cellular_component unknown; EXPRESSED IN: 23 plant structures; EXPRESSED DURING: 13 growth stages; BEST Arabidopsis thaliana protein match is: unknown protein (TAIR:AT4G19950.1); Has 246 Blast hits to 244 proteins in 29 species: Archae - 2; Bacteria - 16; Metazoa - 0; Fungi - 0; Plants …
2	Cotton_A_38309	0	19.87	4.91	10.1	7.54	0	unknown protein; CONTAINS InterPro DOMAIN/s: Uncharacterised protein family UPF0066 (InterPro:IPR001378); Has 30201 Blast hits to 17322 proteins in 780 species: Archae - 12; Bacteria - 1396; Metazoa - 17338; Fungi - 3422; Plants - 5037; Viruses - 0; Other Eukaryotes - 2996 (source: NCBI BLink).
2	Cotton_A_39832	0.47	5.33	3.04	3.05	1.65	0	NRPB6A, NRPD6A, NRPE6A , RNA polymerase Rpb6
2	Cotton_D_gene_10000006	0	31.75	19.87	17.38	13.43	0	UGT1, UGT75B1 , UDP-glucosyltransferase 75B1
2	Cotton_D_gene_10005482	2.6	13.09	5.61	3.76	7.3	3.55	WRKY70, ATWRKY70 , WRKY DNA-binding protein 70
2	Cotton_D_gene_10013425	0	27.14	11.22	7.75	10.6	0	zinc knuckle (CCHC-type) family protein
2	Cotton_D_gene_10013542	0	5.33	2.81	2.35	3.3	0	ATMRP3, MRP3, ABCC3 , multidrug resistance-associated protein 3
2	Cotton_D_gene_10026643	0	8.72	2.1	3.05	2.36	0	NAD(P)-binding Rossmann-fold superfamily protein
2	Cotton_D_gene_10034165	0	8.24	1.17	2.58	3.53	0	PAA1, HMA6 , P-type ATP-ase 1
2	Cotton_D_gene_10035004	2.36	10.18	4.21	4.93	3.77	1.66	RNA helicase, ATP-dependent, SK12/DOB1 protein
2	Cotton_D_gene_10035820	0	30.29	17.77	11.98	10.6	0	GUN1 , genomes uncoupled 1
2	Cotton_D_gene_10036491	0	30.05	11.45	12.21	12.02	0	S-adenosyl-L-methionine-dependent methyltransferases superfamily protein
2	Cotton_D_gene_10038563	0	24.96	6.08	10.57	13.9	0	unknown protein; CONTAINS InterPro DOMAIN/s: Uncharacterised protein family UPF0066 (InterPro:IPR001378); Has 30201 Blast hits to 17322 proteins in 780 species: Archae - 12; Bacteria - 1396; Metazoa - 17338; Fungi - 3422; Plants - 5037; Viruses - 0; Other Eukaryotes - 2996 (source: NCBI BLink).
2	Cotton_D_gene_10040212	0	34.41	14.49	17.38	9.9	0	emb1417 , Pentatricopeptide repeat (PPR) superfamily protein
3	Cotton_A_00045	5.67	20.84	6.55	12.45	3.53	9.95	B-box type zinc finger protein with CCT domain
3	Cotton_A_00975	23.41	115.59	46.52	108.75	21.68	86.48	HSPRO2, ATHSPRO2 , ortholog of sugar beet HS1 PRO-1 2
3	Cotton_A_04640	4.02	13.81	3.27	7.28	2.36	5.21	SCN1 , Immunoglobulin E-set superfamily protein
3	Cotton_A_05022	2.13	10.66	3.27	7.52	1.65	5.21	RPL16A , ribosomal protein large subunit 16A
3	Cotton_A_08772	5.44	8	2.34	3.76	0.47	5.45	RPL3P , ribosomal protein L3 plastid
3	Cotton_A_11252	9.69	20.11	9.12	13.62	2.59	9.48	unknown protein; LOCATED IN: chloroplast; EXPRESSED IN: 22 plant structures; EXPRESSED DURING: 13 growth stages; BEST Arabidopsis thaliana protein match is: unknown protein (TAIR:AT1G56180.1); Has 224 Blast hits to 222 proteins in 59 species: Archae - 0; Bacteria - 65; Metazoa - 0; Fungi - 0; Plants - 134; Viruses - 0; Other Eukaryotes - 25 (source: NCBI BLink).
3	Cotton_A_15961	4.73	15.75	3.74	6.58	3.77	7.82	CONTAINS InterPro DOMAIN/s: Domain of unknown function XS (InterPro:IPR005380); BEST Arabidopsis thaliana protein match is: XS domain-containing protein / XS zinc finger domain-containing protein-related (TAIR:AT5G23570.1); Has 565 Blast hits to 510 proteins in 121 species: Archae - 2; Bacteria - 90; Metazoa - 191; Fungi - 32; Plants - 51; Viruses - 4; Other Eukaryotes - 195 (source: NCBI BLink).
3	Cotton_A_16392	6.86	16.72	3.04	8.69	4.71	11.37	PAP1, ATPAP1, PAP12, ATPAP12 , purple acid phosphatase 12
3	Cotton_A_18394	4.73	14.54	5.84	8.93	3.06	9.48	ATG2484-1, G2484-1 , G2484-1 protein
3	Cotton_A_21711	4.02	5.82	2.57	3.52	0.71	6.4	Regulator of Vps4 activity in the MVB pathway protein
3	Cotton_A_24015	31.21	63.98	24.08	41.11	13.9	36.96	ATBBC1, BBC1, RSU2 , breast basic conserved 1
3	Cotton_A_27232	1.42	10.18	0	3.99	0.71	3.08	smr (Small MutS Related) domain-containing protein
3	Cotton_A_28650	7.8	19.14	8.42	13.39	1.65	9.71	RHD4 , Phosphoinositide phosphatase family protein
3	Cotton_A_30347	8.04	16.24	2.81	10.57	5.42	6.16	EXS (ERD1/XPR1/SYG1) family protein
3	Cotton_A_33322	2.6	7.51	0.94	5.64	1.88	2.84	-
3	Cotton_A_33890	10.4	24.96	3.51	14.56	6.83	7.34	Patched family protein
3	Cotton_A_39457	0.71	4.6	0.94	1.88	0	1.66	PGSIP2, GUX3 , plant glycogenin-like starch initiation protein 2
3	Cotton_A_39542	6.86	14.54	2.34	8.22	3.53	7.58	AtRABA1c, RABA1c , RAB GTPase homolog A1C
3	Cotton_D_gene_10005702	4.26	17.69	4.44	10.34	2.36	5.92	Protein kinase superfamily protein
3	Cotton_D_gene_10019893	8.27	24.23	5.38	9.4	3.77	12.08	-
4	Cotton_A_00149	13.48	43.86	10.29	23.25	20.73	13.98	TOR , target of rapamycin
4	Cotton_A_00365	1.18	5.57	0	1.41	3.53	1.9	SLT1 , HSP20-like chaperones superfamily protein
4	Cotton_A_01188	1.65	17.93	3.74	8.93	6.13	8.29	Plant protein of unknown function (DUF868)
4	Cotton_A_02872	0.47	9.21	1.4	5.17	4.24	2.84	UPL4 , ubiquitin-protein ligase 4
4	Cotton_A_03306	12.53	86.03	12.16	25.6	19.08	21.09	Protein kinase superfamily protein
4	Cotton_A_04173	2.36	11.63	3.27	4.23	4.48	4.03	RNI-like superfamily protein
4	Cotton_A_04617	16.08	69.55	17.53	33.35	24.5	24.17	alpha/beta-Hydrolases superfamily protein
4	Cotton_A_04791	12.53	25.69	2.34	14.33	11.54	14.22	Translation initiation factor SUI1 family protein
4	Cotton_A_05839	4.49	13.57	2.81	8.46	7.54	8.06	Leucine-rich repeat (LRR) family protein
4	Cotton_A_06952	11.82	64.22	12.39	30.07	18.14	18.01	Protein kinase family protein
4	Cotton_A_07512	3.07	50.65	1.87	10.34	21.68	22.27	SRG3 , senescence-related gene 3
4	Cotton_A_07708	3.07	12.6	2.57	3.99	4.01	4.26	MEE44 , Nucleotidyltransferase family protein
4	Cotton_A_07940	10.4	26.66	6.55	16.68	18.61	14.45	XLG3 , extra-large GTP-binding protein 3
4	Cotton_A_08982	0.71	8.72	2.57	3.05	3.77	3.55	GRAM domain-containing protein / ABA-responsive protein-related
4	Cotton_A_10459	13.24	60.34	26.18	39.7	29.92	36.49	Cysteine proteinases superfamily protein
4	Cotton_A_10779	2.13	7.27	0.47	6.11	4.71	2.84	Protein of unknown function (DUF1645)
4	Cotton_A_11389	6.62	23.99	4.68	12.45	8.25	7.58	ATPLDDELTA, PLDDELTA , phospholipase D delta
4	Cotton_A_11733	5.44	25.2	4.91	6.11	11.54	8.53	AAPT1, ATAAPT1 , aminoalcoholphosphotransferase 1
4	Cotton_A_13803	5.2	27.14	7.48	15.03	13.9	15.87	Staphylococcal nuclease homologue
4	Cotton_A_14142	3.31	17.21	4.68	10.1	7.54	5.69	Mitochondrial substrate carrier family protein
4	Cotton_A_14722	3.55	13.57	3.04	6.11	4.71	5.21	RPK2, TOAD2, CLI1 , receptor-like protein kinase 2
4	Cotton_A_14889	15.37	44.35	9.82	27.95	28.98	32.7	RING/U-box superfamily protein
4	Cotton_A_14924	8.27	34.9	5.38	15.27	12.25	13.5	Protein of unknown function (DUF1421)
4	Cotton_A_15563	3.31	23.51	4.21	14.8	13.43	14.69	Major facilitator superfamily protein
4	Cotton_A_17152	0.71	6.79	1.87	2.11	2.83	3.32	NB-ARC domain-containing disease resistance protein
4	Cotton_A_17717	2.36	7.27	0.7	3.99	3.06	3.32	CCC1, ATCCC1, HAP5 , cation-chloride co-transporter 1
4	Cotton_A_18069	0.71	5.09	0	1.17	0.94	0.95	Mitochondrial ATP synthase subunit G protein
4	Cotton_A_19402	0	4.12	0	0.94	0.47	1.66	CPSF73-I , cleavage and polyadenylation specificity factor 73-I
4	Cotton_A_19578	2.13	10.18	1.87	3.76	4.95	4.03	S-adenosyl-L-methionine-dependent methyltransferases superfamily protein
4	Cotton_A_19819	5.2	23.26	7.71	7.75	10.13	9.95	Carbohydrate-binding-like fold
4	Cotton_A_20243	3.55	31.02	6.31	24.9	21.68	13.74	-
4	Cotton_A_20972	1.42	7.51	0.7	1.41	2.83	2.13	Protein phosphatase 2C family protein
4	Cotton_A_21947	3.31	12.36	0.94	5.64	3.06	4.26	SSP4 , SCP1-like small phosphatase 4
4	Cotton_A_22362	1.65	6.06	0.47	2.82	2.12	2.13	ELMO/CED-12 family protein
4	Cotton_A_23211	0.95	8.97	2.1	2.82	3.3	4.5	unknown protein; BEST Arabidopsis thaliana protein match is: unknown protein (TAIR:AT1G64680.1); Has 30201 Blast hits to 17322 proteins in 780 species: Archae - 12; Bacteria - 1396; Metazoa - 17338; Fungi - 3422; Plants - 5037; Viruses - 0; Other Eukaryotes - 2996 (source: NCBI BLink).
4	Cotton_A_23759	2.84	71.25	20.34	52.85	38.87	36.72	basic helix-loop-helix (bHLH) DNA-binding superfamily protein
4	Cotton_A_24839	15.37	69.06	18.23	35.7	26.39	25.82	RSZ33, RS2Z33, AT-RS2Z33 , arginine/serine-rich zinc knuckle-containing protein 33
4	Cotton_A_25168	3.31	13.81	1.64	5.4	8.01	5.92	Acyl-CoA N-acyltransferases (NAT) superfamily protein
4	Cotton_A_25484	3.78	12.6	2.81	5.64	5.42	4.5	SHM7 , serine hydroxymethyltransferase 7
4	Cotton_A_25495	12.29	26.66	6.55	12.92	12.96	16.35	Pyridoxal phosphate (PLP)-dependent transferases superfamily protein
4	Cotton_A_26388	6.86	30.53	8.18	11.74	10.13	11.14	Nucleotide-diphospho-sugar transferases superfamily protein
4	Cotton_A_26521	7.57	20.36	3.74	9.16	8.01	7.34	ATISA3, ISA3 , isoamylase 3
4	Cotton_A_27827	9.69	46.29	5.61	17.38	9.19	13.03	AAP6 , amino acid permease 6
4	Cotton_A_28339	6.15	32.23	6.78	17.15	16.96	13.98	TROL , thylakoid rhodanese-like
4	Cotton_A_28899	24.59	92.57	19.64	61.31	44.76	33.41	CRCK3 , calmodulin-binding receptor-like cytoplasmic kinase 3
4	Cotton_A_30071	1.42	16.72	4.44	11.27	5.42	4.98	PUB17, ATPUB17 , plant U-box 17
4	Cotton_A_31506	7.09	90.63	14.96	40.87	19.79	35.54	DCD (Development and Cell Death) domain protein
4	Cotton_A_32205	0	4.36	0.7	1.88	1.65	1.66	GBF1 , G-box binding factor 1
4	Cotton_A_33651	3.07	9.94	1.64	3.52	6.13	4.5	CAAX amino terminal protease family protein
4	Cotton_A_34794	25.3	129.89	42.08	66.47	41.7	57.1	EFE, ACO4, EAT1 , ethylene-forming enzyme
4	Cotton_A_35499	2.13	10.9	0.94	3.05	4.01	2.13	LUH , LEUNIG_homolog
4	Cotton_A_35809	7.09	18.42	3.51	8.22	7.3	7.58	UBC24, ATUBC24, PHO2 , phosphate 2
4	Cotton_A_37765	1.89	4.6	0	3.76	2.83	1.66	RPL18 , ribosomal protein L18
4	Cotton_A_39115	1.42	5.82	0	3.76	2.12	0.95	SAT32, ATSAT32 , interferon-related developmental regulator family protein / IFRD protein family
4	Cotton_A_40591	0.95	14.54	3.04	6.81	8.72	5.45	FLP1, YRE, CER3, WAX2 , Fatty acid hydroxylase superfamily
4	Cotton_D_gene_10001346	0.47	4.12	0	1.64	2.12	0.95	unknown protein; BEST Arabidopsis thaliana protein match is: unknown protein (TAIR:AT1G61900.1); Has 68 Blast hits to 67 proteins in 13 species: Archae - 0; Bacteria - 2; Metazoa - 0; Fungi - 0; Plants - 66; Viruses - 0; Other Eukaryotes - 0 (source: NCBI BLink).
4	Cotton_D_gene_10009246	8.75	30.53	7.48	13.39	11.78	12.32	UGP3 , UDP-glucose pyrophosphorylase 3
4	Cotton_D_gene_10010809	3.55	39.26	6.31	11.98	12.25	14.93	PLC-like phosphodiesterases superfamily protein
4	Cotton_D_gene_10013462	0.47	6.3	0.47	2.35	1.18	2.13	CLE41 , CLAVATA3/ESR-RELATED 41
4	Cotton_D_gene_10015318	1.18	20.6	3.27	14.33	9.42	10.9	unknown protein; BEST Arabidopsis thaliana protein match is: unknown protein (TAIR:AT1G15800.1); Has 35333 Blast hits to 34131 proteins in 2444 species: Archae - 798; Bacteria - 22429; Metazoa - 974; Fungi - 991; Plants - 531; Viruses - 0; Other Eukaryotes - 9610 (source: NCBI BLink).
4	Cotton_D_gene_10018008	0.47	21.08	6.55	9.63	5.42	6.16	LRR and NB-ARC domains-containing disease resistance protein
4	Cotton_D_gene_10029195	2.6	16.96	2.81	7.75	3.77	5.69	ALG12, EBS4 , homolog of asparagine-linked glycosylation 12
4	Cotton_D_gene_10030539	1.65	8.24	0.94	4.7	3.77	4.03	Calmodulin binding protein-like
4	Cotton_D_gene_10031954	1.89	14.3	3.74	5.64	5.18	6.16	B5 #6, ATCB5-A, CB5-A , cytochrome B5 isoform A
4	Cotton_D_gene_10032396	2.36	10.18	1.87	3.52	3.3	3.55	Plant transposase (Ptta/En/Spm family)
4	Cotton_D_gene_10033949	2.36	17.69	1.64	5.87	3.53	4.5	Pseudouridine synthase family protein
4	Cotton_D_gene_10036619	2.13	12.6	1.64	2.58	4.71	3.32	unknown protein; FUNCTIONS IN: molecular_function unknown; INVOLVED IN: biological_process unknown; LOCATED IN: mitochondrion; EXPRESSED IN: 22 plant structures; EXPRESSED DURING: 13 growth stages; BEST Arabidopsis thaliana protein match is: unknown protein (TAIR:AT5G17165.1); Has 39 Blast hits to 39 proteins in 11 species: Archae - 0; Bacteria - 0; Metazoa - 0; Fungi - 0; Plants - 39; Viruses - …
4	Cotton_D_gene_10039771	0.71	6.06	0.47	1.64	1.18	1.42	emb2410 , embryo defective 2410
5	Cotton_A_00699	1.89	11.87	1.87	4.7	3.53	7.11	SH3 domain-containing protein
5	Cotton_A_01106	4.26	17.69	4.44	9.63	8.01	13.74	ABC1 family protein
5	Cotton_A_02058	2.84	11.39	1.87	2.82	6.6	6.87	CSL zinc finger domain-containing protein
5	Cotton_A_02713	0.95	4.85	0	0.47	1.65	2.37	ALDH10A8 , aldehyde dehydrogenase 10A8
5	Cotton_A_03218	0.71	4.36	1.17	0	2.59	2.84	ATPase E1-E2 type family protein / haloacid dehalogenase-like hydrolase family protein
5	Cotton_A_04329	0.95	9.94	2.34	1.64	2.59	9.48	ATOFP1, OFP1 , ovate family protein 1
5	Cotton_A_04623	13.48	26.9	4.68	11.74	13.67	22.51	FPS1 , farnesyl diphosphate synthase 1
5	Cotton_A_05694	19.15	37.32	16.36	5.87	18.61	39.57	ROC1, RBX1, HRT1, ATRBX1 , RING-box 1
5	Cotton_A_06028	23.64	50.65	12.39	12.21	20.73	40.75	RPL10B , Ribosomal protein L16p/L10e family protein
5	Cotton_A_06854	7.33	44.35	10.05	18.32	16.96	30.33	Leucine-rich repeat protein kinase family protein
5	Cotton_A_07147	0.95	8.97	2.1	3.29	4.24	5.69	unknown protein; FUNCTIONS IN: molecular_function unknown; LOCATED IN: endomembrane system; EXPRESSED IN: 23 plant structures; EXPRESSED DURING: 13 growth stages; Has 1807 Blast hits to 1807 proteins in 277 species: Archae - 0; Bacteria - 0; Metazoa - 736; Fungi - 347; Plants - 385; Viruses - 0; Other Eukaryotes - 339 (source: NCBI BLink).
5	Cotton_A_08712	9.22	83.12	16.13	23.02	29.21	57.81	VEP1, AWI31 , NAD(P)-binding Rossmann-fold superfamily protein
5	Cotton_A_08760	8.51	18.66	3.74	7.05	6.13	15.16	MTO3, SAMS3, MAT4 , S-adenosylmethionine synthetase family protein
5	Cotton_A_10521	3.07	21.08	6.31	9.4	13.67	20.14	Protein of unknown function, DUF584
5	Cotton_A_10633	6.15	20.6	4.21	3.29	7.77	14.22	Ribosomal protein L14
5	Cotton_A_11862	2.84	12.6	2.34	5.17	5.18	9.48	TIFY10A , jasmonate-zim-domain protein 1
5	Cotton_A_11868	4.73	16.24	3.04	6.58	5.42	12.32	RING/U-box superfamily protein
5	Cotton_A_12383	1.42	7.03	2.1	1.64	1.88	6.4	unknown protein; FUNCTIONS IN: molecular_function unknown; INVOLVED IN: biological_process unknown; LOCATED IN: endomembrane system; Has 35333 Blast hits to 34131 proteins in 2444 species: Archae - 798; Bacteria - 22429; Metazoa - 974; Fungi - 991; Plants - 531; Viruses - 0; Other Eukaryotes - 9610 (source: NCBI BLink).
5	Cotton_A_12412	0.95	7.75	2.1	1.88	2.59	5.45	Protein kinase superfamily protein
5	Cotton_A_12442	0	67.85	7.48	5.4	24.27	35.06	MSS1, STP13, ATSTP13 , Major facilitator superfamily protein
5	Cotton_A_13978	0	1117.15	759.93	4.7	957.97	958.12	SAG21, AtLEA5 , senescence-associated gene 21
5	Cotton_A_15253	5.91	11.39	2.57	2.11	5.18	8.77	EMB2719, HAP15 , PAM domain (PCI/PINT associated module) protein
5	Cotton_A_16623	7.8	19.39	14.26	4.7	10.6	19.9	A20/AN1-like zinc finger family protein
5	Cotton_A_17114	3.31	13.09	4.91	3.05	5.65	7.58	NRT1.1, CHL1-1, NRT1, B-1, ATNRT1, CHL1 , nitrate transporter 1.1
5	Cotton_A_17216	4.02	18.17	2.81	7.52	8.01	12.56	HEN4 , RNA-binding KH domain-containing protein
5	Cotton_A_17559	4.02	13.57	5.61	2.58	9.9	14.22	ATSS4, SSIV, SS4 , starch synthase 4
5	Cotton_A_17826	4.96	10.9	4.68	2.58	5.65	10.9	RING/U-box superfamily protein
5	Cotton_A_19493	3.07	7.03	0.47	2.82	1.65	5.92	GWD3, PWD, ATGWD2 , phosphoglucan, water dikinase
5	Cotton_A_19586	0.95	5.57	2.1	2.58	2.36	5.92	Thiamin diphosphate-binding fold (THDP-binding) superfamily protein
5	Cotton_A_19721	3.07	8.72	2.81	0.94	5.18	5.69	rRNA processing protein-related
5	Cotton_A_20465	5.91	14.06	2.81	6.34	8.95	9.48	ATTIM17-1, TIM17-1 , translocase inner membrane subunit 17-1
5	Cotton_A_21011	1.65	8.97	1.4	1.41	1.41	4.5	unknown protein; BEST Arabidopsis thaliana protein match is: unknown protein (TAIR:AT5G20610.1); Has 197 Blast hits to 158 proteins in 44 species: Archae - 0; Bacteria - 14; Metazoa - 28; Fungi - 15; Plants - 117; Viruses - 2; Other Eukaryotes - 21 (source: NCBI BLink).
5	Cotton_A_21383	0.47	3.63	2.34	1.41	0.94	4.5	UBQ13 , ubiquitin 13
5	Cotton_A_21405	2.6	11.15	3.97	4.7	1.65	9	Tetratricopeptide repeat (TPR)-like superfamily protein
5	Cotton_A_21910	1.18	12.84	1.4	3.29	2.83	11.14	ATGA2OX1, GA2OX1 , Arabidopsis thaliana gibberellin 2-oxidase 1
5	Cotton_A_22443	39.48	110.26	33.19	18.56	38.64	78.18	Ribosomal protein L14
5	Cotton_A_23686	3.07	10.18	2.57	4.7	4.01	12.08	NPR3, ATNPR3 , NPR1-like protein 3
5	Cotton_A_26135	5.44	13.09	1.87	6.81	7.3	10.9	Protein of unknown function (DUF607)
5	Cotton_A_26243	0	5.57	0.94	0	1.41	2.61	MYB55, AtMYB55 , myb domain protein 55
5	Cotton_A_26266	9.93	29.08	7.01	8.93	10.6	22.27	OTU-like cysteine protease family protein
5	Cotton_A_28857	2.84	14.3	7.25	3.05	4.01	11.37	LSF1 , like SEX4 1
5	Cotton_A_34417	25.3	147.82	39.74	27.01	39.58	93.82	SBE2.2 , starch branching enzyme 2.2
5	Cotton_A_36033	27.66	190.23	28.75	42.52	57.02	90.27	DEAD box RNA helicase family protein
5	Cotton_A_38814	0.95	3.88	0	0.94	2.12	4.5	-
5	Cotton_A_39735	5.44	39.74	8.88	6.81	15.08	17.77	chaperone protein dnaJ-related
5	Cotton_D_gene_10001315	1.18	17.21	4.68	7.75	8.48	12.32	Sodium/calcium exchanger family protein
5	Cotton_D_gene_10013741	2.13	5.57	1.17	0.47	1.65	5.21	RIN13 , RPM1 interacting protein 13
5	Cotton_D_gene_10016336	9.22	28.35	5.61	7.99	8.25	18.24	GTA02, GTA2 , global transcription factor group A2
5	Cotton_D_gene_10018813	4.26	7.03	3.97	1.17	4.95	6.16	-
5	Cotton_D_gene_10020705	1.18	7.27	0.94	2.11	1.65	7.11	P-loop containing nucleoside triphosphate hydrolases superfamily protein
5	Cotton_D_gene_10021418	5.67	20.11	5.14	2.35	3.3	14.69	-
5	Cotton_D_gene_10022374	10.88	43.14	15.9	8.46	14.61	29.14	Polynucleotidyl transferase, ribonuclease H-like superfamily protein
5	Cotton_D_gene_10030654	4.73	12.36	5.14	2.82	6.83	8.53	PDF1, PR 65, PP2AA2 , protein phosphatase 2A subunit A2
5	Cotton_D_gene_10036701	8.51	31.75	6.78	12.92	10.13	19.19	SYTB, ATSYTB, NTMC2TYPE1.2, NTMC2T1.2, SYT2 , Calcium-dependent lipid-binding (CaLB domain) family protein
6	Cotton_A_01955	0	5.09	2.34	0.47	2.36	1.9	ARF2, ARF1-BP, HSS, ORE14 , auxin response factor 2
6	Cotton_A_03146	22.22	134.98	61.48	28.42	10.84	43.59	-
6	Cotton_A_03920	5.2	22.05	14.03	11.98	9.66	17.3	ERF9, ATERF9, ATERF-9 , erf domain protein 9
6	Cotton_A_04136	6.62	57.92	21.04	17.85	23.32	30.56	ATCRT1 , RING/U-box superfamily protein
6	Cotton_A_04146	1.65	11.15	4.91	3.05	2.12	5.21	Tetratricopeptide repeat (TPR)-like superfamily protein
6	Cotton_A_04604	2.36	11.63	9.58	7.28	4.71	6.16	HMGB3, NFD3, NFD03 , high mobility group B3
6	Cotton_A_10538	12.29	62.04	20.34	24.66	17.67	30.56	MYB48 , myb domain protein 48
6	Cotton_A_10558	16.55	95.48	56.1	43.45	51.6	48.57	BXL1, ATBXL1 , beta-xylosidase 1
6	Cotton_A_13410	8.51	41.44	16.6	11.98	18.14	20.38	RING/FYVE/PHD zinc finger superfamily protein
6	Cotton_A_15214	2.13	14.54	9.58	5.17	3.3	9.48	IBH1 , ILI1 binding bHLH 1
6	Cotton_A_19279	0	4.12	3.74	2.35	1.41	2.84	DMR6 , 2-oxoglutarate (2OG) and Fe(II)-dependent oxygenase superfamily protein
6	Cotton_A_19565	0.47	14.78	5.38	0	2.59	4.98	Bax inhibitor-1 family protein
6	Cotton_A_20457	0.47	9.94	1.87	0.47	0.47	2.84	ALDH2C4, ALDH1A, REF1 , aldehyde dehydrogenase 2C4
6	Cotton_A_21092	0.95	10.18	3.74	1.64	1.18	3.79	Transmembrane amino acid transporter family protein
6	Cotton_A_21908	4.73	10.9	5.84	4.23	1.41	5.69	CAT8 , cationic amino acid transporter 8
6	Cotton_A_26838	1.18	6.79	3.27	0.94	0.47	2.61	EXS (ERD1/XPR1/SYG1) family protein
6	Cotton_A_28782	0	6.79	1.64	2.82	1.18	3.55	ZCF37 , ZCF37
6	Cotton_A_28939	1.89	50.89	16.36	0	10.6	14.22	RNA polymerase I specific transcription initiation factor RRN3 protein
6	Cotton_A_29151	8.98	66.16	19.87	26.31	12.25	23.69	Phosphoribosyltransferase family protein
6	Cotton_A_30069	7.8	37.32	15.9	14.09	8.25	13.98	RPL16A , ribosomal protein large subunit 16A
6	Cotton_A_32194	7.33	36.35	18.47	16.44	15.31	16.35	SAUR-like auxin-responsive protein family
6	Cotton_A_33492	4.73	21.08	13.79	7.05	8.72	10.42	FUNCTIONS IN: molecular_function unknown; INVOLVED IN: ribosome biogenesis; LOCATED IN: nucleus; EXPRESSED IN: 22 plant structures; EXPRESSED DURING: 13 growth stages; CONTAINS InterPro DOMAIN/s: AARP2CN (InterPro:IPR012948), Protein of unknown function DUF663 (InterPro:IPR007034); BEST Arabidopsis thaliana protein match is: P-loop containing nucleoside triphosphate hydrolases superfamily protein…
6	Cotton_A_36312	5.67	17.69	8.88	4.93	4.24	13.03	RNA polymerase I-associated factor PAF67
6	Cotton_A_36707	2.13	11.63	3.74	4.7	1.88	4.26	ERF9, ATERF9, ATERF-9 , erf domain protein 9
6	Cotton_A_36887	0.95	13.57	3.04	2.11	3.06	6.16	AAE16 , AMP-dependent synthetase and ligase family protein
6	Cotton_A_37655	4.96	17.69	8.18	7.52	3.53	7.11	Haloacid dehalogenase-like hydrolase (HAD) superfamily protein
6	Cotton_D_gene_10003458	2.6	15.02	7.71	9.4	3.77	6.87	FUNCTIONS IN: molecular_function unknown; INVOLVED IN: biological_process unknown; LOCATED IN: endomembrane system; EXPRESSED IN: 24 plant structures; EXPRESSED DURING: 15 growth stages; CONTAINS InterPro DOMAIN/s: Uncharacterised conserved protein UCP031277 (InterPro:IPR016971); Has 70 Blast hits to 70 proteins in 19 species: Archae - 0; Bacteria - 0; Metazoa - 1; Fungi - 0; Plants - 66; Viruses…
6	Cotton_D_gene_10005247	3.78	20.84	8.65	9.4	6.83	8.77	EIN4 , Signal transduction histidine kinase, hybrid-type, ethylene sensor
6	Cotton_D_gene_10013335	3.07	8.72	4.91	2.82	1.18	4.5	Cysteine proteinases superfamily protein
6	Cotton_D_gene_10015351	0	4.36	1.87	1.41	1.41	2.84	ATCOL4, COL4 , CONSTANS-like 4
6	Cotton_D_gene_10025484	0	4.6	1.17	1.41	0	1.42	ATPI4K ALPHA , Phosphatidylinositol 3- and 4-kinase family protein
6	Cotton_D_gene_10033469	1.65	8.24	2.34	1.41	0.47	2.84	myb-like transcription factor family protein
7	Cotton_A_00375	8.27	15.27	5.38	2.82	5.89	9	Haloacid dehalogenase-like hydrolase (HAD) superfamily protein
7	Cotton_A_00895	11.82	21.08	6.55	5.17	6.6	15.87	SCPL27 , serine carboxypeptidase-like 27
7	Cotton_A_01401	6.62	13.81	3.97	4.23	2.83	6.87	PDF1, PR 65, PP2AA2 , protein phosphatase 2A subunit A2
7	Cotton_A_02382	7.09	14.78	8.42	3.05	3.77	9.71	unknown protein; CONTAINS InterPro DOMAIN/s: Protein of unknown function DUF3148 (InterPro:IPR021495); Has 30201 Blast hits to 17322 proteins in 780 species: Archae - 12; Bacteria - 1396; Metazoa - 17338; Fungi - 3422; Plants - 5037; Viruses - 0; Other Eukaryotes - 2996 (source: NCBI BLink).
7	Cotton_A_02478	4.26	15.02	3.04	1.64	2.12	6.16	RING/U-box superfamily protein
7	Cotton_A_03902	22.22	51.86	14.73	12.68	24.27	27.96	unknown protein; FUNCTIONS IN: molecular_function unknown; INVOLVED IN: biological_process unknown; LOCATED IN: endomembrane system; BEST Arabidopsis thaliana protein match is: unknown protein (TAIR:AT1G53035.1); Has 35333 Blast hits to 34131 proteins in 2444 species: Archae - 798; Bacteria - 22429; Metazoa - 974; Fungi - 991; Plants - 531; Viruses - 0; Other Eukaryotes - 9610 (source: NCBI BLink…
7	Cotton_A_04840	29.08	48.71	19.17	10.34	16.96	35.06	emb2386 , Ribosomal protein L19e family protein
7	Cotton_A_06610	1.65	4.36	0.7	0	0.94	1.66	Ribosomal protein L6 family protein
7	Cotton_A_07462	74	121.17	75.27	29.6	42.88	61.36	D6PKL2, PK5 , D6 protein kinase like 2
7	Cotton_A_08711	10.4	34.65	9.82	5.17	8.95	13.5	VEP1, AWI31 , NAD(P)-binding Rossmann-fold superfamily protein
7	Cotton_A_09077	3.55	8.97	1.87	1.88	0.94	4.03	Major facilitator superfamily protein
7	Cotton_A_09394	13.95	39.98	8.42	6.11	8.48	15.16	Phosphotyrosine protein phosphatases superfamily protein
7	Cotton_A_09953	13.95	51.37	8.42	5.4	7.54	16.82	LDOX, TDS4, TT18, ANS , leucoanthocyanidin dioxygenase
7	Cotton_A_10537	5.44	17.21	3.51	4.46	3.06	9	GAMMA-TIP3, TIP1;3, ATTIP1.3 , tonoplast intrinsic protein 1;3
7	Cotton_A_11767	13	22.54	7.25	5.4	8.72	9.24	CUL3A, ATCUL3A, ATCUL3, CUL3 , cullin 3
7	Cotton_A_12161	3.78	8.72	3.27	1.41	1.41	5.45	DNA-binding bromodomain-containing protein
7	Cotton_A_13547	3.55	8.24	1.17	1.17	1.65	3.32	Ribosomal protein L35Ae family protein
7	Cotton_A_14011	16.79	50.89	9.35	6.81	7.54	23.69	SQD1 , sulfoquinovosyldiacylglycerol 1
7	Cotton_A_16745	12.06	17.93	6.08	2.11	4.24	10.9	TIN1 , unknown protein; FUNCTIONS IN: molecular_function unknown; INVOLVED IN: biological_process unknown; LOCATED IN: endomembrane system; EXPRESSED IN: 17 plant structures; EXPRESSED DURING: 10 growth stages; Has 35333 Blast hits to 34131 proteins in 2444 species: Archae - 798; Bacteria - 22429; Metazoa - 974; Fungi - 991; Plants - 531; Viruses - 0; Other Eukaryotes - 9610 (source: NCBI BLink).
7	Cotton_A_17967	0.95	5.09	0.7	0	0	1.18	transferases;folic acid binding
7	Cotton_A_18461	2.36	4.36	1.64	0	0.71	2.61	Ribosomal protein S13/S18 family
7	Cotton_A_18833	2.36	11.87	3.04	0.7	1.88	3.79	Protein of unknown function (DUF3049)
7	Cotton_A_20008	3.31	11.87	3.51	1.88	1.88	6.4	Ribosomal protein S18
7	Cotton_A_21826	7.09	25.44	6.08	3.99	4.95	9.71	alpha/beta-Hydrolases superfamily protein
7	Cotton_A_22880	17.97	27.38	10.29	6.11	9.42	14.93	ASD1, ARAF1, ARAF, ATASD1 , alpha-L-arabinofuranosidase 1
7	Cotton_A_23621	13.24	21.57	9.35	4.46	8.72	12.79	S-adenosyl-L-methionine-dependent methyltransferases superfamily protein
7	Cotton_A_27980	135.23	273.84	112.9	58.25	70.21	116.09	Aldolase-type TIM barrel family protein
7	Cotton_A_27994	3.07	8.72	1.87	0	1.88	2.13	MTM1, AtMTM1 , Myotubularin-like phosphatases II superfamily
7	Cotton_A_29469	15.13	32.47	7.95	4.23	6.36	23.69	APA1, ATAPA1 , aspartic proteinase A1
7	Cotton_A_31407	1.89	5.82	2.57	0.47	1.65	2.13	CemA-like proton extrusion protein-related
7	Cotton_A_32548	4.73	9.69	1.87	0.47	2.59	4.74	Sec23/Sec24 protein transport family protein
7	Cotton_A_34326	8.98	19.14	7.25	3.52	4.71	7.11	RHB1A , RING-H2 finger B1A
7	Cotton_A_34743	13.71	32.47	11.45	5.87	8.72	14.45	S-locus lectin protein kinase family protein
7	Cotton_A_35949	4.26	9.45	3.74	0.47	0.94	4.03	FTSZ2-2 , Tubulin/FtsZ family protein
7	Cotton_A_36217	3.31	10.66	3.51	0.7	3.06	3.55	Peroxidase superfamily protein
7	Cotton_A_36260	9.22	12.84	6.55	2.11	4.01	6.63	SHM4 , serine hydroxymethyltransferase 4
7	Cotton_A_38265	4.26	10.42	4.44	0.94	3.06	4.98	RNA-binding (RRM/RBD/RNP motifs) family protein
7	Cotton_A_38701	1.18	5.82	1.17	0	0	1.18	AT-HSFC1, HSFC1 , heat shock transcription factor C1
7	Cotton_A_39119	5.2	13.57	2.81	1.88	4.01	6.63	CYP78A5, KLU , cytochrome P450, family 78, subfamily A, polypeptide 5
7	Cotton_A_40466	14.89	29.32	10.05	3.05	11.78	9.71	ubiquitin-associated (UBA)/TS-N domain-containing protein
7	Cotton_D_gene_10001892	16.79	39.5	14.73	6.11	9.19	18.01	unknown protein; BEST Arabidopsis thaliana protein match is: unknown protein (TAIR:AT1G24160.2); Has 3037 Blast hits to 2309 proteins in 344 species: Archae - 6; Bacteria - 672; Metazoa - 1089; Fungi - 230; Plants - 220; Viruses - 37; Other Eukaryotes - 783 (source: NCBI BLink).
7	Cotton_D_gene_10005678	9.46	29.56	7.01	6.34	7.07	13.27	RCE1 , RUB1 conjugating enzyme 1
7	Cotton_D_gene_10009846	2.36	4.85	0	0.7	1.18	2.37	transferases, transferring acyl groups
7	Cotton_D_gene_10012160	8.75	17.21	7.95	1.88	6.36	9.48	CIPK10, PKS2, SIP1, SNRK3.8 , SOS3-interacting protein 1
7	Cotton_D_gene_10015326	10.88	31.5	9.35	5.64	7.54	13.5	Polynucleotidyl transferase, ribonuclease H-like superfamily protein
7	Cotton_D_gene_10017739	3.78	9.21	1.87	0.47	2.59	3.79	ATSCO1, ATSCO1/CPEF-G, SCO1 , Translation elongation factor EFG/EF2 protein
7	Cotton_D_gene_10020462	9.22	16.96	7.48	3.05	8.72	9.95	lumazine-binding family protein
7	Cotton_D_gene_10031844	13.95	30.53	14.26	5.17	11.54	14.69	RPS17, CS17, PRPS17 , ribosomal protein S17
7	Cotton_D_gene_10032855	2.84	4.85	0.7	0	1.41	2.61	Eukaryotic aspartyl protease family protein
7	Cotton_D_gene_10036078	4.49	9.69	4.21	1.41	4.24	6.16	TRO , TRAUCO
7	Cotton_D_gene_10039956	2.36	9.21	3.04	0.94	1.18	3.55	NHX2, ATNHX2 , sodium hydrogen exchanger 2
7	Cotton_D_gene_10040581	5.67	11.87	5.84	3.99	2.12	6.87	-
8	Cotton_A_00202	2.13	9.21	0.47	2.35	1.65	1.66	RING/U-box superfamily protein
8	Cotton_A_01646	7.09	14.3	4.91	5.64	2.12	6.4	RING/U-box superfamily protein
8	Cotton_A_01862	2.13	5.33	0	1.41	0.94	0.95	STOP1 , C2H2 and C2HC zinc fingers superfamily protein
8	Cotton_A_02377	16.31	45.8	10.05	15.03	12.02	12.56	Major facilitator superfamily protein
8	Cotton_A_02715	28.37	129.41	25.48	33.12	32.04	58.99	ADP-glucose pyrophosphorylase family protein
8	Cotton_A_03224	3.78	12.36	1.64	1.17	0	2.13	CESA3, IXR1, ATCESA3, ATH-B, CEV1 , Cellulose synthase family protein
8	Cotton_A_03552	11.58	27.38	5.38	10.1	6.36	6.63	RNA-binding (RRM/RBD/RNP motifs) family protein
8	Cotton_A_05055	2.6	12.12	0.94	2.35	1.41	1.9	Major facilitator superfamily protein
8	Cotton_A_05251	2.84	7.03	0	2.35	0.94	1.18	EER4, TAF12B , Transcription initiation factor TFIID subunit A
8	Cotton_A_05642	12.53	48.95	5.14	5.87	8.25	16.11	MYB7, ATMYB7, ATY49 , myb domain protein 7
8	Cotton_A_05926	4.26	11.63	2.1	2.82	2.83	3.32	ATBARD1, BARD1, ROW1 , breast cancer associated RING 1
8	Cotton_A_05993	13.24	27.14	6.31	7.28	8.95	12.56	SNF2 domain-containing protein / helicase domain-containing protein / F-box family protein
8	Cotton_A_06395	9.22	18.42	2.34	3.76	2.59	4.74	TUA2 , tubulin alpha-2 chain
8	Cotton_A_07705	0.95	4.85	0	0.47	0	0.95	UNE10 , basic helix-loop-helix (bHLH) DNA-binding superfamily protein
8	Cotton_A_07865	31.44	78.27	17.77	14.33	15.31	25.59	DFR, TT3, M318 , dihydroflavonol 4-reductase
8	Cotton_A_08277	3.31	11.63	2.57	2.82	2.12	3.55	TLP3 , tubby like protein 3
8	Cotton_A_08436	1.18	4.36	0	0.94	0.94	1.66	Ribosomal S17 family protein
8	Cotton_A_08806	8.04	19.39	4.68	4.7	4.95	5.92	SUC2, SUT1, ATSUC2 , sucrose-proton symporter 2
8	Cotton_A_10622	13	24.23	5.14	7.05	8.01	9.48	CRY2, FHA, AT-PHH1, PHH1, ATCRY2 , cryptochrome 2
8	Cotton_A_11014	30.5	79.48	19.64	34.76	26.39	29.85	ATSPP, SPP , signal peptide peptidase
8	Cotton_A_11048	2.13	8.97	1.17	2.11	0	1.9	ARF4 , auxin response factor 4
8	Cotton_A_11375	11.82	38.53	6.78	4.93	9.66	9.95	F3H, TT6, F3'H , flavanone 3-hydroxylase
8	Cotton_A_11667	3.07	15.27	2.34	3.05	2.59	3.79	unknown protein; BEST Arabidopsis thaliana protein match is: unknown protein (TAIR:AT1G75060.1); Has 145 Blast hits to 145 proteins in 43 species: Archae - 0; Bacteria - 0; Metazoa - 40; Fungi - 0; Plants - 104; Viruses - 0; Other Eukaryotes - 1 (source: NCBI BLink).
8	Cotton_A_11913	4.02	12.36	2.57	3.29	2.59	4.03	adaptin family protein
8	Cotton_A_12697	1.18	5.33	0	1.17	0.94	1.42	Insulinase (Peptidase family M16) family protein
8	Cotton_A_13088	10.88	42.17	9.35	11.04	12.02	17.77	RPT3 , regulatory particle triple-A ATPase 3
8	Cotton_A_13225	5.91	12.12	1.64	3.05	2.83	2.84	BTB/POZ domain-containing protein
8	Cotton_A_13582	4.73	15.51	3.74	5.87	3.3	6.63	Ribonuclease P protein subunit P38-related
8	Cotton_A_14324	6.62	17.69	4.21	5.64	5.18	4.98	EIF2 BETA, EMB1401 , eukaryotic translation initiation factor 2 beta subunit
8	Cotton_A_15269	26.48	80.7	15.9	20.67	26.62	37.43	ERD7 , Senescence/dehydration-associated protein-related
8	Cotton_A_15285	0.71	4.36	0	0.94	0	0.71	ATTOC120, TOC120 , translocon outer complex protein 120
8	Cotton_A_15707	6.38	18.17	3.27	4.23	4.01	3.55	TOC159, TOC86, PPI2, TOC160, ATTOC159 , translocon at the outer envelope membrane of chloroplasts 159
8	Cotton_A_15999	6.62	19.87	3.27	6.58	3.53	4.74	YSL5, PDE321 , YELLOW STRIPE like 5
8	Cotton_A_16197	4.49	9.45	1.64	2.58	2.36	4.26	PUX1 , plant UBX domain-containing protein 1
8	Cotton_A_16310	7.57	18.66	3.04	5.4	6.13	7.34	LACS9 , long chain acyl-CoA synthetase 9
8	Cotton_A_18782	6.86	17.69	4.68	6.11	3.06	5.45	SNF4, ATSNF4 , homolog of yeast sucrose nonfermenting 4
8	Cotton_A_19241	1.65	4.6	0	0	0.47	0.95	ATPMEPCRF, PMEPCRF , pectin methylesterase PCR fragment F
8	Cotton_A_22720	6.38	12.84	0.94	4.46	2.59	3.55	GAPA-2 , glyceraldehyde 3-phosphate dehydrogenase A subunit 2
8	Cotton_A_22727	26.48	63.49	12.16	13.39	12.96	11.37	NPY2 , Phototropic-responsive NPH3 family protein
8	Cotton_A_23176	10.88	30.29	7.01	10.57	10.84	11.61	RTNLB3 , Reticulan like protein B3
8	Cotton_A_23586	5.2	13.81	2.57	6.11	3.53	3.79	Putative glycosyl hydrolase of unknown function (DUF1680)
8	Cotton_A_24070	14.42	30.53	12.86	11.98	7.54	13.98	acylphosphatase family
8	Cotton_A_25475	18.44	42.41	6.78	11.27	15.31	21.8	SAH7 , Pollen Ole e 1 allergen and extensin family protein
8	Cotton_A_25849	3.31	10.9	1.64	1.88	1.88	1.42	ATMPK17, MPK17 , MAP kinase 17
8	Cotton_A_26006	2.13	7.75	0.94	1.41	0.94	1.66	ATAUX2-11, IAA4 , AUX/IAA transcriptional regulator family protein
8	Cotton_A_26960	3.78	13.09	0.47	1.17	2.36	2.13	GHBDH, ATGHBDH, GLYR1, GR1 , glyoxylate reductase 1
8	Cotton_A_28034	4.26	12.36	3.51	2.82	5.18	4.98	unknown protein; BEST Arabidopsis thaliana protein match is: unknown protein (TAIR:AT3G14750.1); Has 5478 Blast hits to 4354 proteins in 533 species: Archae - 87; Bacteria - 653; Metazoa - 2554; Fungi - 380; Plants - 418; Viruses - 16; Other Eukaryotes - 1370 (source: NCBI BLink).
8	Cotton_A_28658	5.67	16.48	2.57	5.17	3.3	6.4	MLH3, ATMLH3 , MUTL protein homolog 3
8	Cotton_A_29004	4.73	15.51	2.34	4.23	2.36	5.92	PIN8, ATPIN8 , Auxin efflux carrier family protein
8	Cotton_A_32074	3.55	7.27	0	2.35	1.18	1.9	RCP1, MEX1 , root cap 1 (RCP1)
8	Cotton_A_32275	1.65	4.36	0	0	0	0.47	ATLCBK1, LCBK1 , long-chain base (LCB) kinase 1
8	Cotton_A_32685	3.07	8.24	0	0.94	1.65	2.61	Zn-dependent exopeptidases superfamily protein
8	Cotton_A_33064	6.86	22.78	5.61	5.17	4.24	9	F-box and associated interaction domains-containing protein
8	Cotton_A_34070	5.2	12.84	3.04	3.76	3.3	6.4	BMY3, BAM9 , beta-amylase 3
8	Cotton_A_34214	6.62	17.21	1.87	2.11	3.53	4.74	Tautomerase/MIF superfamily protein
8	Cotton_A_35022	1.18	5.57	0	1.17	1.18	1.42	UBP26, SUP32, ATUBP26 , ubiquitin-specific protease 26
8	Cotton_A_35643	4.02	12.6	2.1	2.35	1.41	2.61	unknown protein; Has 23 Blast hits to 23 proteins in 9 species: Archae - 0; Bacteria - 0; Metazoa - 0; Fungi - 0; Plants - 23; Viruses - 0; Other Eukaryotes - 0 (source: NCBI BLink).
8	Cotton_A_36562	3.55	9.21	0.7	1.17	0	1.18	NCED5, ATNCED5 , nine-cis-epoxycarotenoid dioxygenase 5
8	Cotton_A_37904	2.84	10.9	1.64	2.11	0.47	1.9	curculin-like (mannose-binding) lectin family protein / PAN domain-containing protein
8	Cotton_A_39801	1.42	4.85	0	0	0.47	0.47	-
8	Cotton_A_39885	23.17	52.59	7.01	6.81	9.66	8.53	PAA2, HMA8, ATHMA8 , P-type ATPase of Arabidopsis 2
8	Cotton_A_39960	1.89	7.51	0.94	0.94	1.65	1.18	CPK7 , calmodulin-domain protein kinase 7
8	Cotton_D_gene_10000468	3.55	10.18	1.64	0.7	1.65	2.37	ATTRX2, ATH2, ATTRXH2, TRXH2, TRX2 , thioredoxin 2
8	Cotton_D_gene_10009692	5.91	13.09	2.81	6.11	3.53	4.98	HAT1, GCN5, HAG1, HAC3, HAG01, BGT , histone acetyltransferase of the GNAT family 1
8	Cotton_D_gene_10009756	2.6	10.66	2.1	3.76	1.41	3.32	Flavin-binding monooxygenase family protein
8	Cotton_D_gene_10011434	0.71	4.36	0	0	0.47	0	Iron-sulphur cluster biosynthesis family protein
8	Cotton_D_gene_10013422	1.42	7.03	0.47	1.17	0	2.61	-
8	Cotton_D_gene_10025758	2.13	7.51	0.7	2.11	1.18	1.42	Major facilitator superfamily protein
8	Cotton_D_gene_10032879	6.15	13.33	2.57	2.58	2.12	3.32	diacylglycerol acyltransferase family
8	Cotton_D_gene_10033590	4.02	18.66	2.57	2.35	0.71	3.32	Plant protein of unknown function (DUF863)
8	Cotton_D_gene_10037675	1.89	6.79	0	2.11	1.41	2.13	RING/U-box superfamily protein
8	Cotton_D_gene_10037868	7.8	23.51	0	3.52	1.65	1.9	NRP1, ATNRP1 , nodulin-related protein 1
9	Cotton_A_00250	3.07	17.69	3.27	0	0	0	PIP3B, PIP2;8 , plasma membrane intrinsic protein 2;8
9	Cotton_A_00652	8.51	23.75	5.38	3.29	1.88	2.37	PLC-like phosphodiesterases superfamily protein
9	Cotton_A_01142	1.89	7.27	1.4	0	0.47	0	ATCOL4, COL4 , CONSTANS-like 4
9	Cotton_A_01352	25.06	85.06	14.26	15.5	8.25	7.11	Glucose-methanol-choline (GMC) oxidoreductase family protein
9	Cotton_A_02334	53.19	121.17	42.31	20.91	20.5	36.72	ATSCO1, ATSCO1/CPEF-G, SCO1 , Translation elongation factor EFG/EF2 protein
9	Cotton_A_02910	11.58	27.38	7.95	9.4	3.53	4.74	DEG5, DEGP5, HHOA , DEGP protease 5
9	Cotton_A_04710	9.22	24.96	5.84	0.7	1.88	2.37	Sulfite exporter TauE/SafE family protein
9	Cotton_A_04753	4.96	10.42	2.81	1.88	2.59	1.9	unknown protein; Has 266 Blast hits to 264 proteins in 44 species: Archae - 0; Bacteria - 0; Metazoa - 58; Fungi - 0; Plants - 199; Viruses - 0; Other Eukaryotes - 9 (source: NCBI BLink).
9	Cotton_A_05078	5.2	10.18	4.44	2.58	1.18	2.84	CLE41 , CLAVATA3/ESR-RELATED 41
9	Cotton_A_07628	32.15	91.36	30.39	23.49	17.43	13.27	D-CDES, ATACD1, ACD1 , D-cysteine desulfhydrase
9	Cotton_A_07947	109.93	258.08	83.92	46.74	55.37	73.21	PRK , phosphoribulokinase
9	Cotton_A_07971	56.74	140.07	49.09	38.76	15.31	11.85	NCED4, CCD4 , nine-cis-epoxycarotenoid dioxygenase 4
9	Cotton_A_08742	11.11	26.17	10.99	7.28	6.83	6.16	Protein phosphatase 2C family protein
9	Cotton_A_09001	1.18	4.6	0.7	0.47	0.47	0	Protein of unknown function (DUF3531)
9	Cotton_A_09585	14.19	39.5	10.99	9.16	9.66	8.77	alpha/beta-Hydrolases superfamily protein
9	Cotton_A_09939	39.48	71	34.36	25.13	14.61	16.35	ACS10 , ACC synthase 10
9	Cotton_A_11716	3.07	8.24	2.57	0	0	0.47	unknown protein; FUNCTIONS IN: molecular_function unknown; INVOLVED IN: biological_process unknown; LOCATED IN: chloroplast; Has 120 Blast hits to 120 proteins in 52 species: Archae - 0; Bacteria - 80; Metazoa - 0; Fungi - 0; Plants - 24; Viruses - 0; Other Eukaryotes - 16 (source: NCBI BLink).
9	Cotton_A_12531	2.13	5.09	1.87	1.17	0	0.47	Regulator of chromosome condensation (RCC1) family protein
9	Cotton_A_12901	9.93	31.5	10.75	5.4	3.77	0.71	unknown protein; FUNCTIONS IN: molecular_function unknown; INVOLVED IN: response to oxidative stress; LOCATED IN: chloroplast; EXPRESSED IN: 18 plant structures; EXPRESSED DURING: 9 growth stages; BEST Arabidopsis thaliana protein match is: unknown protein (TAIR:AT3G46880.1); Has 1807 Blast hits to 1807 proteins in 277 species: Archae - 0; Bacteria - 0; Metazoa - 736; Fungi - 347; Plants - 385; V…
9	Cotton_A_14988	8.98	18.42	7.71	3.76	3.06	6.16	ZDS, PDE181, SPC1 , zeta-carotene desaturase
9	Cotton_A_15671	2.13	7.51	2.1	0.7	0.71	1.42	unknown protein; BEST Arabidopsis thaliana protein match is: unknown protein (TAIR:AT3G45830.1); Has 134 Blast hits to 134 proteins in 37 species: Archae - 0; Bacteria - 0; Metazoa - 54; Fungi - 0; Plants - 78; Viruses - 0; Other Eukaryotes - 2 (source: NCBI BLink).
9	Cotton_A_16217	3.07	9.69	3.27	2.35	2.12	0.95	FRI, FLA , FRIGIDA-like protein
9	Cotton_A_16429	161.24	360.35	136.04	142.58	58.9	73.45	ATLFNR2, FNR2 , ferredoxin-NADP(+)-oxidoreductase 2
9	Cotton_A_16537	2.36	8	1.64	1.17	0.71	0	Glycosyl hydrolase superfamily protein
9	Cotton_A_16786	6.38	21.08	6.31	3.29	1.18	4.03	ALF5 , MATE efflux family protein
9	Cotton_A_16822	1.42	5.57	0.47	0.7	0	0	Phototropic-responsive NPH3 family protein
9	Cotton_A_18655	6.62	33.2	8.42	2.58	0.94	0	Plant protein 1589 of unknown function
9	Cotton_A_18817	31.21	97.42	12.86	14.09	6.6	6.87	SWEET17, AtSWEET17 , Nodulin MtN3 family protein
9	Cotton_A_19189	38.06	76.82	31.09	29.6	13.19	13.03	unknown protein; Has 1807 Blast hits to 1807 proteins in 277 species: Archae - 0; Bacteria - 0; Metazoa - 736; Fungi - 347; Plants - 385; Viruses - 0; Other Eukaryotes - 339 (source: NCBI BLink).
9	Cotton_A_19273	3.07	10.9	3.97	2.35	1.18	1.42	AtGRF7, GRF7 , growth-regulating factor 7
9	Cotton_A_19792	150.6	324.72	129.26	114.86	79.16	69.89	STO , B-box zinc finger family protein
9	Cotton_A_20058	2.13	4.36	0.94	0	0.71	0.47	ATCIMS, ATMETS, ATMS1 , Cobalamin-independent synthase family protein
9	Cotton_A_23252	7.33	22.78	6.55	2.35	2.36	4.03	unknown protein; Has 98 Blast hits to 98 proteins in 45 species: Archae - 0; Bacteria - 51; Metazoa - 0; Fungi - 0; Plants - 43; Viruses - 0; Other Eukaryotes - 4 (source: NCBI BLink).
9	Cotton_A_23948	3.55	10.66	3.51	3.05	1.65	1.42	Photosystem II reaction center PsbP family protein
9	Cotton_A_25165	1.42	4.85	1.17	0	0.47	0.47	tubulin-tyrosine ligases;tubulin-tyrosine ligases
9	Cotton_A_25204	98.82	179.57	86.25	77.04	33.46	41.22	alpha/beta-Hydrolases superfamily protein
9	Cotton_A_25385	122.23	196.05	85.32	54.02	44.29	65.63	PRK , phosphoribulokinase
9	Cotton_A_25753	3.07	9.94	3.27	2.58	0.94	2.37	WRKY32, ATWRKY32 , WRKY DNA-binding protein 32
9	Cotton_A_26155	1.65	5.57	1.17	0	0	0.47	PTAC12, HMR , plastid transcriptionally active 12
9	Cotton_A_26564	21.28	48.95	14.96	10.1	8.01	5.69	PSBW , photosystem II reaction center W
9	Cotton_A_26867	10.17	37.8	7.01	7.28	4.24	4.74	ATPP2-A10, PP2-A10 , phloem protein 2-A10
9	Cotton_A_28230	6.86	15.02	6.31	6.58	4.71	3.55	alpha/beta-Hydrolases superfamily protein
9	Cotton_A_28867	6.86	22.29	5.14	4.46	2.36	1.42	UGT88A1 , UDP-glucosyl transferase 88A1
9	Cotton_A_30180	23.41	55.01	23.84	18.32	13.19	17.06	CAT5 , cationic amino acid transporter 5
9	Cotton_A_30743	6.38	13.81	5.84	3.05	3.3	4.03	ATRPABC24.3, RPB5A, NRPB5, NRPD5 , Eukaryotic rpb5 RNA polymerase subunit family protein
9	Cotton_A_30773	0.95	6.3	0.94	0	0	0	unknown protein; FUNCTIONS IN: molecular_function unknown; INVOLVED IN: biological_process unknown; LOCATED IN: chloroplast thylakoid membrane; EXPRESSED IN: 20 plant structures; EXPRESSED DURING: 13 growth stages; CONTAINS InterPro DOMAIN/s: Protein of unknown function DUF3082 (InterPro:IPR021434); Has 77 Blast hits to 77 proteins in 38 species: Archae - 0; Bacteria - 37; Metazoa - 0; Fungi - 0;…
9	Cotton_A_30869	7.33	29.32	5.38	2.35	1.88	4.26	FTRA2 , ferredoxin/thioredoxin reductase subunit A (variable subunit) 2
9	Cotton_A_31202	4.49	12.12	5.14	1.64	2.59	1.9	UNE10 , basic helix-loop-helix (bHLH) DNA-binding superfamily protein
9	Cotton_A_31303	13.95	35.14	7.48	7.52	3.3	4.03	XTH6 , xyloglucan endotransglucosylase/hydrolase 6
9	Cotton_A_31991	3.31	9.21	2.34	1.64	2.12	1.66	CAC3 , acetyl Co-enzyme a carboxylase carboxyltransferase alpha subunit
9	Cotton_A_32057	20.57	44.35	16.83	11.51	9.9	2.84	unknown protein; FUNCTIONS IN: molecular_function unknown; INVOLVED IN: biological_process unknown; LOCATED IN: chloroplast; BEST Arabidopsis thaliana protein match is: unknown protein (TAIR:AT4G13500.1); Has 50 Blast hits to 50 proteins in 20 species: Archae - 0; Bacteria - 0; Metazoa - 0; Fungi - 0; Plants - 50; Viruses - 0; Other Eukaryotes - 0 (source: NCBI BLink).
9	Cotton_A_33641	1.89	6.06	0.7	0.7	0	0	Carbohydrate-binding X8 domain superfamily protein
9	Cotton_A_34075	2.36	6.54	2.34	1.64	1.18	0.47	unknown protein; Has 36 Blast hits to 36 proteins in 12 species: Archae - 0; Bacteria - 0; Metazoa - 0; Fungi - 0; Plants - 36; Viruses - 0; Other Eukaryotes - 0 (source: NCBI BLink).
9	Cotton_A_34225	15.37	44.59	13.32	8.22	6.6	10.9	Calcium-binding EF hand family protein
9	Cotton_A_34900	27.66	58.4	28.05	16.91	18.38	11.85	unknown protein; FUNCTIONS IN: molecular_function unknown; INVOLVED IN: N-terminal protein myristoylation; LOCATED IN: cellular_component unknown; EXPRESSED IN: 22 plant structures; EXPRESSED DURING: 13 growth stages; BEST Arabidopsis thaliana protein match is: unknown protein (TAIR:AT1G10530.1); Has 185 Blast hits to 185 proteins in 18 species: Archae - 0; Bacteria - 0; Metazoa - 0; Fungi - 3; P…
9	Cotton_A_35983	45.16	116.08	29.45	17.15	16.96	27.01	LDOX, TDS4, TT18, ANS , leucoanthocyanidin dioxygenase
9	Cotton_A_36547	8.04	27.87	7.48	4.93	2.83	2.61	CYP78A6 , cytochrome P450, family 78, subfamily A, polypeptide 6
9	Cotton_A_36842	13.95	44.35	9.82	9.16	2.36	4.74	CSI1 , binding
9	Cotton_A_37288	6.38	14.3	6.78	3.29	5.89	4.26	WBC11, ABCG11, DSO, COF1, ATWBC11 , white-brown complex homolog protein 11
9	Cotton_A_38106	6.38	17.69	5.14	4.93	1.88	3.79	Transketolase family protein
9	Cotton_A_38541	1.65	4.6	1.4	0.7	1.65	0	CRT3, PSL1, EBS2, AtCRT3 , calreticulin 3
9	Cotton_A_39117	8.27	17.69	4.44	1.88	2.36	3.79	NmrA-like negative transcriptional regulator family protein
9	Cotton_A_39436	1.18	4.6	0.94	0	0	0.71	Ribosomal protein L34
9	Cotton_A_40182	35.23	111.47	46.52	31.95	17.91	13.03	Wound-responsive family protein
9	Cotton_A_40974	429.57	1069.65	399.72	305.59	179.3	150.92	Bifunctional inhibitor/lipid-transfer protein/seed storage 2S albumin superfamily protein
9	Cotton_D_gene_10012858	13.48	25.69	9.12	5.87	6.6	5.45	Zinc finger C-x8-C-x5-C-x3-H type family protein
9	Cotton_D_gene_10015066	12.53	35.62	15.19	7.28	6.13	8.77	Polyketide cyclase/dehydrase and lipid transport superfamily protein
9	Cotton_D_gene_10015455	20.33	41.68	14.03	15.5	10.37	10.66	NS1, OVA8, ATNS1 , Class II aminoacyl-tRNA and biotin synthetases superfamily protein
9	Cotton_D_gene_10016514	1.65	4.6	1.64	0.94	0.94	0	BSD domain-containing protein
9	Cotton_D_gene_10017100	8.27	19.87	5.61	4.93	4.95	4.03	NDF2, NDH45 , NDH-dependent cyclic electron flow 1
9	Cotton_D_gene_10023660	3.78	9.69	2.81	0	1.65	1.66	SLY1 , F-box family protein
9	Cotton_D_gene_10024414	106.39	263.41	96.31	60.84	58.43	71.79	PRK , phosphoribulokinase
9	Cotton_D_gene_10025092	3.31	7.03	3.04	2.35	2.12	0.71	plastid developmental protein DAG, putative
9	Cotton_D_gene_10028014	4.73	12.6	2.81	0.47	0	0.95	Long-chain fatty alcohol dehydrogenase family protein
9	Cotton_D_gene_10029475	21.75	51.62	15.66	11.51	9.42	16.35	unknown protein; LOCATED IN: chloroplast; EXPRESSED IN: 24 plant structures; EXPRESSED DURING: 15 growth stages; BEST Arabidopsis thaliana protein match is: unknown protein (TAIR:AT5G14970.1); Has 605 Blast hits to 425 proteins in 102 species: Archae - 0; Bacteria - 300; Metazoa - 25; Fungi - 0; Plants - 89; Viruses - 0; Other Eukaryotes - 191 (source: NCBI BLink).
9	Cotton_D_gene_10032532	8.04	21.08	10.05	3.52	0.94	1.18	B-box type zinc finger protein with CCT domain
9	Cotton_D_gene_10033928	4.73	14.06	3.97	2.58	1.88	1.66	BTB/POZ domain-containing protein
9	Cotton_D_gene_10034221	6.38	12.36	3.27	1.88	2.12	2.61	Late embryogenesis abundant (LEA) hydroxyproline-rich glycoprotein family
9	Cotton_D_gene_10037170	3.78	6.79	2.1	0	1.65	0.71	RD22, ATRD22 , BURP domain-containing protein
9	Cotton_D_gene_10040181	34.52	102.51	37.17	13.62	16.73	5.69	B-box type zinc finger protein with CCT domain
10	Cotton_A_00404	7.33	22.78	5.38	10.8	9.19	6.4	Acyl-CoA N-acyltransferase with RING/FYVE/PHD-type zinc finger domain
10	Cotton_A_00513	0.47	5.57	0.94	0.47	1.65	0	ATCSLA09, CSLA09, ATCSLA9, CSLA9, RAT4 , Nucleotide-diphospho-sugar transferases superfamily protein
10	Cotton_A_01961	2.36	10.18	2.81	3.05	2.12	1.66	CNX1, ATCNX1 , calnexin 1
10	Cotton_A_02030	1.89	12.6	1.87	1.64	3.06	0	Tetratricopeptide repeat (TPR)-like superfamily protein
10	Cotton_A_02234	10.88	29.08	9.82	10.57	8.25	5.45	DHBP synthase RibB-like alpha/beta domain;GTP cyclohydrolase II
10	Cotton_A_02856	2.36	10.18	1.4	3.76	2.83	0.95	Peptidyl-tRNA hydrolase II (PTH2) family protein
10	Cotton_A_03738	3.55	11.15	1.64	3.29	3.3	2.13	Homeodomain-like transcriptional regulator
10	Cotton_A_03799	6.62	19.39	6.31	11.27	6.83	4.5	P-loop containing nucleoside triphosphate hydrolases superfamily protein
10	Cotton_A_04700	4.96	20.84	4.91	7.75	5.89	5.45	Pseudouridine synthase family protein
10	Cotton_A_04716	3.55	14.78	2.57	3.29	2.83	1.9	BAN , NAD(P)-binding Rossmann-fold superfamily protein
10	Cotton_A_04976	3.31	12.6	2.81	3.52	2.12	0.95	Protein of unknown function (DUF707)
10	Cotton_A_05230	4.96	22.54	6.31	7.75	6.36	4.5	Ribosomal protein L34
10	Cotton_A_06190	27.19	100.33	18.7	34.29	27.09	24.4	-
10	Cotton_A_06973	2.13	10.18	1.87	4.93	3.53	0	APK1B, PK1B , protein kinase 1B
10	Cotton_A_08174	6.62	24.23	3.04	7.28	5.18	4.03	unknown protein; BEST Arabidopsis thaliana protein match is: unknown protein (TAIR:AT1G75060.1); Has 145 Blast hits to 145 proteins in 43 species: Archae - 0; Bacteria - 0; Metazoa - 40; Fungi - 0; Plants - 104; Viruses - 0; Other Eukaryotes - 1 (source: NCBI BLink).
10	Cotton_A_08986	5.2	18.17	3.74	8.93	7.54	3.55	OXP1 , oxoprolinase 1
10	Cotton_A_09444	3.55	7.75	3.74	2.58	3.53	0	DET3, ATVHA-C , vacuolar ATP synthase subunit C (VATC) / V-ATPase C subunit / vacuolar proton pump C subunit (DET3)
10	Cotton_A_10008	0.47	4.85	0.47	0.94	0	0	unknown protein; Has 64 Blast hits to 64 proteins in 27 species: Archae - 0; Bacteria - 14; Metazoa - 0; Fungi - 6; Plants - 42; Viruses - 0; Other Eukaryotes - 2 (source: NCBI BLink).
10	Cotton_A_10247	26.24	62.76	18.93	25.6	15.08	14.93	CONTAINS InterPro DOMAIN/s: Protein of unknown function DUF482 (InterPro:IPR007434), Acyl-CoA N-acyltransferase (InterPro:IPR016181); Has 2165 Blast hits to 2163 proteins in 543 species: Archae - 0; Bacteria - 1044; Metazoa - 0; Fungi - 0; Plants - 33; Viruses - 0; Other Eukaryotes - 1088 (source: NCBI BLink).
10	Cotton_A_11156	6.62	19.87	4.68	7.05	6.13	3.79	AT-HSFC1, HSFC1 , heat shock transcription factor C1
10	Cotton_A_11415	6.62	23.99	5.84	6.11	6.13	3.32	-
10	Cotton_A_11466	0.71	4.36	0.7	1.17	0.47	0	RabGAP/TBC domain-containing protein
10	Cotton_A_12299	0	13.09	2.57	1.88	4.24	0	-
10	Cotton_A_13481	1.42	7.75	0.94	2.11	0.94	0.95	BLH1, EDA29 , BEL1-like homeodomain 1
10	Cotton_A_13675	0.95	4.85	0.94	0.94	1.41	0	-
10	Cotton_A_14059	1.65	9.21	1.64	2.35	2.12	0.71	ATMIN7, BEN1 , HOPM interactor 7
10	Cotton_A_15275	1.42	9.69	1.4	3.99	4.48	0.95	Pathogenesis-related thaumatin superfamily protein
10	Cotton_A_15595	3.78	8.72	2.81	3.29	3.53	1.18	WRKY70, ATWRKY70 , WRKY DNA-binding protein 70
10	Cotton_A_16607	5.44	12.84	4.68	7.52	6.36	2.13	KAS III , 3-ketoacyl-acyl carrier protein synthase III
10	Cotton_A_18804	7.33	23.26	6.08	9.4	8.72	4.03	ESD4, ATESD4 , Cysteine proteinases superfamily protein
10	Cotton_A_20189	0.47	5.09	0	1.17	1.18	0.47	SPL13A, SPL13 , Squamosa promoter-binding protein-like (SBP domain) transcription factor family protein
10	Cotton_A_20363	3.55	9.69	3.27	3.29	3.06	1.42	CNGC1, ATCNGC1 , cyclic nucleotide gated channel 1
10	Cotton_A_23749	21.28	98.63	36	46.98	39.35	31.75	AE7 , Protein of unknown function (DUF59)
10	Cotton_A_25379	7.8	20.36	7.01	7.75	7.54	3.79	Protein kinase superfamily protein
10	Cotton_A_25918	10.64	28.84	7.48	7.99	8.01	4.98	Leucine-rich repeat protein kinase family protein
10	Cotton_A_25983	2.6	8.24	3.27	3.29	2.83	0.95	ATGSTT1, GST10, GSTT1 , glutathione S-transferase THETA 1
10	Cotton_A_28058	6.15	18.42	5.38	7.52	4.48	5.69	ARA7, ARA-7, ATRABF2B, ATRAB5B, RABF2B, ATRAB-F2B, RAB-F2B , Ras-related small GTP-binding family protein
10	Cotton_A_28654	1.42	4.36	1.17	1.17	0.94	0	Transducin/WD40 repeat-like superfamily protein
10	Cotton_A_30339	0	5.82	0	1.17	0.94	0	S-adenosyl-L-methionine-dependent methyltransferases superfamily protein
10	Cotton_A_31234	1.18	39.02	8.42	8.93	12.25	0.95	XBCP3 , xylem bark cysteine peptidase 3
10	Cotton_A_31541	18.44	29.81	14.26	19.73	19.56	7.34	ATB BETA , Protein phosphatase 2A, regulatory subunit PR55
10	Cotton_A_31581	13.95	55.74	10.52	18.56	13.9	15.16	AtPPa4, PPa4 , pyrophosphorylase 4
10	Cotton_A_32417	6.38	32.47	7.95	11.27	9.66	9.48	ATTRX1, ATTRX H1, TRX1 , thioredoxin H-type 1
10	Cotton_A_33538	3.78	15.75	4.68	5.17	3.06	2.61	GYF domain-containing protein
10	Cotton_A_33940	4.02	14.54	5.61	8.46	5.65	3.32	UGT80B1 , UDP-Glycosyltransferase superfamily protein
10	Cotton_A_34594	12.29	28.84	8.42	13.62	10.37	5.69	Excinuclease ABC, C subunit, N-terminal
10	Cotton_A_36223	20.1	66.88	14.49	25.84	22.85	14.22	-
10	Cotton_A_36980	4.96	17.69	4.21	5.4	9.19	4.5	alpha/beta-Hydrolases superfamily protein
10	Cotton_A_37847	1.18	6.54	0.94	1.64	0.94	0.47	zinc finger (Ran-binding) family protein
10	Cotton_A_39097	3.55	16.48	2.81	5.64	3.06	1.66	-
10	Cotton_A_39225	4.26	17.21	3.27	7.75	5.89	3.79	TUB1 , tubulin beta-1 chain
10	Cotton_A_40549	6.62	13.09	4.44	7.28	5.18	2.84	-
10	Cotton_A_41286	23.64	46.53	12.86	24.66	23.09	11.37	RNA-binding KH domain-containing protein
10	Cotton_D_gene_10010314	6.15	28.11	7.71	11.04	7.54	8.06	Protein of unknown function (DUF1421)
10	Cotton_D_gene_10010586	1.65	8.24	1.87	2.11	1.88	0.71	unknown protein; BEST Arabidopsis thaliana protein match is: unknown protein (TAIR:AT4G27620.2); Has 1304 Blast hits to 1173 proteins in 200 species: Archae - 14; Bacteria - 115; Metazoa - 628; Fungi - 104; Plants - 95; Viruses - 8; Other Eukaryotes - 340 (source: NCBI BLink).
10	Cotton_D_gene_10011625	0.95	11.87	1.17	2.82	0.71	0.71	glutamate-ammonia ligases;catalytics;glutamate-ammonia ligases
10	Cotton_D_gene_10012837	1.89	10.9	2.81	2.58	2.36	0.95	alpha/beta-Hydrolases superfamily protein
10	Cotton_D_gene_10017711	2.6	10.18	2.1	4.46	2.36	0.95	XPB1, ATXPB1 , homolog of xeroderma pigmentosum complementation group B 1
10	Cotton_D_gene_10017779	8.04	14.54	6.31	6.81	7.07	3.08	APRR5, PRR5 , pseudo-response regulator 5
10	Cotton_D_gene_10018423	1.18	8	1.17	1.41	1.41	0.47	Transducin/WD40 repeat-like superfamily protein
10	Cotton_D_gene_10021926	0.47	4.85	0.7	1.17	0.71	0	FUNCTIONS IN: molecular_function unknown; INVOLVED IN: biological_process unknown; LOCATED IN: chloroplast; EXPRESSED IN: 20 plant structures; EXPRESSED DURING: 13 growth stages; CONTAINS InterPro DOMAIN/s: 3-dehydroquinate synthase, prokaryotic-type (InterPro:IPR002812); Has 390 Blast hits to 390 proteins in 131 species: Archae - 144; Bacteria - 105; Metazoa - 0; Fungi - 0; Plants - 54; Viruses …
10	Cotton_D_gene_10029943	2.6	8	0.94	3.29	2.59	0.95	Calmodulin binding protein-like
10	Cotton_D_gene_10032196	0	4.36	0	0.7	0.94	0	APK1B, PK1B , protein kinase 1B
10	Cotton_D_gene_10036181	26.72	104.2	22.44	30.3	24.03	17.53	Sulfite exporter TauE/SafE family protein
11	Cotton_A_00053	3.31	7.03	4.44	3.05	0.47	3.32	unknown protein; FUNCTIONS IN: molecular_function unknown; INVOLVED IN: biological_process unknown; LOCATED IN: chloroplast; EXPRESSED IN: 22 plant structures; EXPRESSED DURING: 13 growth stages; CONTAINS InterPro DOMAIN/s: Protein of unknown function DUF2301, transmembrane (InterPro:IPR019275); Has 140 Blast hits to 140 proteins in 72 species: Archae - 0; Bacteria - 86; Metazoa - 10; Fungi - 0; …
11	Cotton_A_00561	6.15	33.44	9.35	9.4	2.83	4.03	KEA3, ATKEA3 , K+ efflux antiporter 3
11	Cotton_A_02206	7.8	9.94	7.95	9.63	4.95	1.9	PHOT1, NPH1, JK224, RPT1 , phototropin 1
11	Cotton_A_02450	9.22	17.93	8.42	9.87	4.24	3.79	Pentatricopeptide repeat (PPR) superfamily protein
11	Cotton_A_04597	12.77	48.95	22.67	22.08	8.25	6.16	BTB/POZ domain-containing protein
11	Cotton_A_04694	7.33	32.47	10.75	13.39	4.95	8.29	HSP20-like chaperones superfamily protein
11	Cotton_A_05009	6.15	12.6	5.14	6.11	2.36	3.55	Apoptosis inhibitory protein 5 (API5)
11	Cotton_A_05938	16.08	52.83	22.44	25.13	5.65	15.4	MTO1, CGS, ATCYS1, CGS1 , Pyridoxal phosphate (PLP)-dependent transferases superfamily protein
11	Cotton_A_07063	16.31	47.25	16.6	25.6	13.19	11.61	SIT4 phosphatase-associated family protein
11	Cotton_A_07855	6.62	23.02	9.58	9.4	4.71	3.32	Wound-responsive family protein
11	Cotton_A_09440	23.41	87.48	41.84	40.87	32.04	15.64	CCL , CCR-like
11	Cotton_A_09763	0.71	8.48	2.57	3.52	0.71	0.47	unknown protein; FUNCTIONS IN: molecular_function unknown; INVOLVED IN: biological_process unknown; LOCATED IN: cellular_component unknown; EXPRESSED IN: 25 plant structures; EXPRESSED DURING: 13 growth stages; BEST Arabidopsis thaliana protein match is: unknown protein (TAIR:AT5G58100.1); Has 1610 Blast hits to 344 proteins in 85 species: Archae - 0; Bacteria - 567; Metazoa - 95; Fungi - 71; Pla…
11	Cotton_A_10439	6.62	39.98	18.23	24.43	10.6	16.11	NAD(P)-binding Rossmann-fold superfamily protein
11	Cotton_A_11220	17.73	44.83	20.34	24.19	11.07	13.98	Protein of unknown function (DUF581)
11	Cotton_A_15676	3.55	9.69	3.27	4.23	1.65	0.95	PIS1, PDR9, ATPDR9, ABCG37 , pleiotropic drug resistance 9
11	Cotton_A_16492	2.84	12.84	6.55	6.58	1.88	4.5	FUNCTIONS IN: molecular_function unknown; INVOLVED IN: N-terminal protein myristoylation; LOCATED IN: cellular_component unknown; EXPRESSED IN: 22 plant structures; EXPRESSED DURING: 13 growth stages; CONTAINS InterPro DOMAIN/s: Dymeclin (InterPro:IPR019142); Has 395 Blast hits to 389 proteins in 117 species: Archae - 0; Bacteria - 0; Metazoa - 262; Fungi - 21; Plants - 68; Viruses - 0; Other Euk…
11	Cotton_A_17212	0.71	4.85	1.17	1.41	0.47	0	CONTAINS InterPro DOMAIN/s: CHCH (InterPro:IPR010625); BEST Arabidopsis thaliana protein match is: Cox19-like CHCH family protein (TAIR:AT5G09570.1); Has 1807 Blast hits to 1807 proteins in 277 species: Archae - 0; Bacteria - 0; Metazoa - 736; Fungi - 347; Plants - 385; Viruses - 0; Other Eukaryotes - 339 (source: NCBI BLink).
11	Cotton_A_17832	2.13	16.24	5.38	4.93	2.59	0.95	Cyclopropane-fatty-acyl-phospholipid synthase
11	Cotton_A_18411	0.71	7.75	2.81	3.52	2.12	1.66	Plant protein of unknown function (DUF863)
11	Cotton_A_18467	24.59	53.56	26.88	33.12	11.07	21.32	LAX2 , like AUXIN RESISTANT 2
11	Cotton_A_18624	42.08	137.89	89.06	76.81	39.35	26.77	BT1 , BTB and TAZ domain protein 1
11	Cotton_A_19501	17.73	51.86	32.96	30.54	12.49	18.01	BEST Arabidopsis thaliana protein match is: NHL domain-containing protein (TAIR:AT5G14890.1); Has 98 Blast hits to 98 proteins in 12 species: Archae - 0; Bacteria - 0; Metazoa - 0; Fungi - 0; Plants - 98; Viruses - 0; Other Eukaryotes - 0 (source: NCBI BLink).
11	Cotton_A_22830	42.56	108.08	47.22	44.86	20.97	11.61	Protein of unknown function (DUF177)
11	Cotton_A_27774	11.11	34.9	17.06	13.86	8.01	7.11	ATGSTU7, GST25, GSTU7 , glutathione S-transferase tau 7
11	Cotton_A_28447	12.06	33.2	20.57	14.56	7.54	4.03	-
11	Cotton_A_28679	2.13	7.27	3.27	3.99	0.71	2.37	ATAMY1, AMY1 , alpha-amylase-like
11	Cotton_A_28935	8.27	28.84	10.29	10.57	4.48	5.92	ACA9, ATACA9 , autoinhibited Ca(2+)-ATPase 9
11	Cotton_A_28984	9.22	31.5	12.16	10.1	5.89	4.5	S-adenosyl-L-methionine-dependent methyltransferases superfamily protein
11	Cotton_A_29042	2.13	8.24	4.21	5.4	0.94	3.08	B-box type zinc finger protein with CCT domain
11	Cotton_A_31834	8.04	16.72	7.01	8.46	3.77	2.84	ATATG3, ATG3 , autophagy 3 (APG3)
11	Cotton_A_33720	5.91	28.6	7.48	11.04	4.71	3.55	LOCATED IN: cytosol, plasma membrane; EXPRESSED IN: 20 plant structures; EXPRESSED DURING: 13 growth stages; CONTAINS InterPro DOMAIN/s: Beta tubulin, autoregulation binding site (InterPro:IPR013838), Misato Segment II, myosin-like (InterPro:IPR019605), Tubulin/FtsZ, N-terminal (InterPro:IPR019746); Has 345 Blast hits to 341 proteins in 161 species: Archae - 0; Bacteria - 0; Metazoa - 131; Fungi …
11	Cotton_A_37898	0.71	4.36	0.94	0.94	0	0	SSP5 , SCP1-like small phosphatase 5
11	Cotton_A_38396	0.47	4.6	2.57	3.99	0	0.47	ATRL6, RSM3, RL6 , RAD-like 6
11	Cotton_A_39871	32.63	76.33	39.5	34.53	20.5	15.4	GCN5, ATGCN5 , general control non-repressible 5
11	Cotton_D_gene_10001212	1.18	5.82	1.87	3.05	0	1.18	ATRAD17, RAD17 , RADIATION SENSITIVE 17
11	Cotton_D_gene_10005528	248.24	336.11	210.14	262.37	158.09	83.87	PSAE-2 , photosystem I subunit E-2
11	Cotton_D_gene_10006055	7.09	20.36	9.58	9.63	6.13	4.03	NAD(P)-binding Rossmann-fold superfamily protein
11	Cotton_D_gene_10024970	52.48	136.43	51.89	53.79	32.04	28.43	Ribosomal protein S10p/S20e family protein
11	Cotton_D_gene_10026224	7.33	17.45	5.61	9.87	4.71	3.79	-
11	Cotton_D_gene_10026963	10.88	18.9	9.35	10.57	4.95	4.03	ATPPC1, PEPC1, ATPEPC1, PPC1 , phosphoenolpyruvate carboxylase 1
11	Cotton_D_gene_10030842	2.13	6.54	3.51	2.82	0.71	0.47	ABIL2 , ABL interactor-like protein 2
12	Cotton_A_01530	6.86	10.18	2.34	2.58	1.41	2.37	Protein of unknown function (DUF630 and DUF632)
12	Cotton_A_02071	14.42	19.87	6.08	2.82	7.54	11.37	TIN1 , unknown protein; FUNCTIONS IN: molecular_function unknown; INVOLVED IN: biological_process unknown; LOCATED IN: endomembrane system; EXPRESSED IN: 17 plant structures; EXPRESSED DURING: 10 growth stages; Has 35333 Blast hits to 34131 proteins in 2444 species: Archae - 798; Bacteria - 22429; Metazoa - 974; Fungi - 991; Plants - 531; Viruses - 0; Other Eukaryotes - 9610 (source: NCBI BLink).
12	Cotton_A_02667	6.86	6.3	2.34	2.82	1.18	4.98	unknown protein; BEST Arabidopsis thaliana protein match is: unknown protein (TAIR:AT1G54200.1); Has 1485 Blast hits to 418 proteins in 98 species: Archae - 0; Bacteria - 6; Metazoa - 246; Fungi - 61; Plants - 107; Viruses - 6; Other Eukaryotes - 1059 (source: NCBI BLink).
12	Cotton_A_03015	7.57	8.72	0.7	4.23	2.36	4.74	Sugar isomerase (SIS) family protein
12	Cotton_A_03125	6.62	9.94	1.64	0	2.12	4.03	Zinc finger C-x8-C-x5-C-x3-H type family protein
12	Cotton_A_03442	10.88	17.21	5.38	3.52	5.89	7.58	unknown protein; FUNCTIONS IN: molecular_function unknown; INVOLVED IN: biological_process unknown; LOCATED IN: chloroplast, chloroplast envelope; EXPRESSED IN: 22 plant structures; EXPRESSED DURING: 13 growth stages; Has 60 Blast hits to 59 proteins in 31 species: Archae - 0; Bacteria - 20; Metazoa - 1; Fungi - 2; Plants - 33; Viruses - 0; Other Eukaryotes - 4 (source: NCBI BLink).
12	Cotton_A_03661	12.77	19.63	3.51	2.58	2.36	6.87	SWEET10, AtSWEET10 , Nodulin MtN3 family protein
12	Cotton_A_03998	7.57	7.51	1.4	0.47	0.94	2.84	TCP family transcription factor
12	Cotton_A_04362	17.02	25.69	3.74	4.23	3.3	2.61	AFH1, FH1, AHF1, ATFH1 , formin homology 1
12	Cotton_A_05378	30.26	43.86	19.17	7.99	18.61	18.48	RPS17, CS17, PRPS17 , ribosomal protein S17
12	Cotton_A_05439	4.02	4.6	0	0.94	0.71	1.42	AtIDD2, IDD2 , indeterminate(ID)-domain 2
12	Cotton_A_05849	7.8	8.24	0.94	1.88	3.3	2.37	Ribosomal protein S19e family protein
12	Cotton_A_06132	3.78	4.36	0	1.88	0	2.37	VDAC1, ATVDAC1 , voltage dependent anion channel 1
12	Cotton_A_07449	3.07	5.09	0	0	1.18	0	BTB/POZ domain-containing protein
12	Cotton_A_08585	8.75	13.57	5.14	1.64	4.01	3.08	unknown protein; BEST Arabidopsis thaliana protein match is: unknown protein (TAIR:AT1G79160.1); Has 136 Blast hits to 134 proteins in 17 species: Archae - 0; Bacteria - 0; Metazoa - 0; Fungi - 4; Plants - 131; Viruses - 1; Other Eukaryotes - 0 (source: NCBI BLink).
12	Cotton_A_09674	12.06	18.17	5.84	3.76	3.06	7.11	Protein kinase superfamily protein
12	Cotton_A_10234	4.73	8	0.7	0	1.88	0.95	POM1, ERH2, ELP1, CTL1, ELP, HOT2, ATCTL1 , Chitinase family protein
12	Cotton_A_10315	13.95	18.9	2.57	2.11	4.24	4.5	OXS3, ATOXS3 , oxidative stress 3
12	Cotton_A_10316	10.88	17.69	1.4	1.41	5.18	5.21	-
12	Cotton_A_10754	10.4	13.33	0	3.99	4.95	3.55	Leucine-rich repeat protein kinase family protein
12	Cotton_A_10958	5.91	9.21	0.7	1.17	0.94	1.18	alpha/beta-Hydrolases superfamily protein
12	Cotton_A_11892	135	181.51	90.23	26.78	48.77	84.82	CCCH-type zinc finger family protein
12	Cotton_A_12071	7.09	9.21	0.47	2.35	2.59	1.9	glyoxal oxidase-related protein
12	Cotton_A_12463	26.72	43.86	10.52	10.34	9.19	13.27	elongation factor P (EF-P) family protein
12	Cotton_A_12540	8.98	9.69	0.7	1.17	2.12	2.61	Ribulose bisphosphate carboxylase (small chain) family protein
12	Cotton_A_12650	5.44	5.82	0.47	1.64	1.65	1.42	CAT2 , catalase 2
12	Cotton_A_12753	6.15	9.21	3.04	1.17	2.59	2.37	ATHM2 , Thioredoxin superfamily protein
12	Cotton_A_14005	40.19	50.65	6.08	13.62	11.78	8.29	AtGLDP1, GLDP1 , glycine decarboxylase P-protein 1
12	Cotton_A_14550	3.55	4.6	0.94	0	1.41	1.9	ATET2, ET2 , effector of transcription2
12	Cotton_A_14703	8.27	9.45	2.34	2.11	1.18	2.37	APG6, CLPB3, CLPB-P , casein lytic proteinase B3
12	Cotton_A_16095	4.49	6.06	0	0.94	0.71	0.47	CH1, ATCAO, CAO , Pheophorbide a oxygenase family protein with Rieske [2Fe-2S] domain
12	Cotton_A_16164	6.62	11.63	0	2.11	2.59	3.55	HIR1, ATHIR1 , SPFH/Band 7/PHB domain-containing membrane-associated protein family
12	Cotton_A_16254	2.13	4.6	0	0	0	0.71	IRX3, CESA7, ATCESA7, MUR10 , Cellulose synthase family protein
12	Cotton_A_16502	2.36	4.36	0	0.47	0	0.47	Protein kinase superfamily protein
12	Cotton_A_17123	2.84	5.09	0	0.94	1.18	1.9	Aldolase superfamily protein
12	Cotton_A_17471	102.61	114.38	25.25	2.82	23.09	25.82	Pyridoxal phosphate phosphatase-related protein
12	Cotton_A_17959	5.67	7.75	0	0.94	2.36	2.13	Wound-responsive family protein
12	Cotton_A_18963	9.46	10.66	3.27	2.58	2.36	3.55	unknown protein; BEST Arabidopsis thaliana protein match is: unknown protein (TAIR:AT1G53250.1); Has 1136 Blast hits to 882 proteins in 242 species: Archae - 2; Bacteria - 216; Metazoa - 257; Fungi - 77; Plants - 87; Viruses - 4; Other Eukaryotes - 493 (source: NCBI BLink).
12	Cotton_A_19895	8.04	11.63	0.47	2.82	0.94	2.37	-
12	Cotton_A_20158	11.82	13.57	4.91	2.82	5.42	7.58	Double Clp-N motif-containing P-loop nucleoside triphosphate hydrolases superfamily protein
12	Cotton_A_20282	5.44	6.3	0.94	0	0	0.95	IRX12, LAC4, ATLMCO4, LMCO4 , Laccase/Diphenol oxidase family protein
12	Cotton_A_20615	4.26	6.79	1.4	0.47	0.71	1.42	Matrixin family protein
12	Cotton_A_20718	7.09	10.66	0	0	2.12	4.5	unknown protein; BEST Arabidopsis thaliana protein match is: unknown protein (TAIR:AT3G62650.1); Has 35333 Blast hits to 34131 proteins in 2444 species: Archae - 798; Bacteria - 22429; Metazoa - 974; Fungi - 991; Plants - 531; Viruses - 0; Other Eukaryotes - 9610 (source: NCBI BLink).
12	Cotton_A_20857	9.93	13.57	1.4	2.82	4.01	1.18	NAD(P)-binding Rossmann-fold superfamily protein
12	Cotton_A_22373	13.48	18.42	2.1	4.7	7.07	5.92	Ribosomal protein L3 family protein
12	Cotton_A_22788	6.15	7.03	0.47	1.41	2.36	1.9	Cysteine proteinases superfamily protein
12	Cotton_A_23722	25.77	31.99	7.95	7.75	12.49	9.95	TT7, CYP75B1, D501 , Cytochrome P450 superfamily protein
12	Cotton_A_24202	13	16.72	6.31	3.29	7.54	8.53	Nucleotidyltransferase family protein
12	Cotton_A_24370	6.62	8.97	0	1.88	2.36	3.55	ZF14 , MATE efflux family protein
12	Cotton_A_24377	10.17	11.39	1.17	1.41	1.65	1.9	KRP6, ICK4, ACK1 , KIP-related protein 6
12	Cotton_A_24547	16.55	18.9	2.1	1.88	5.65	5.45	CHS, TT4, ATCHS , Chalcone and stilbene synthase family protein
12	Cotton_A_25291	10.17	14.3	2.34	3.05	2.59	1.66	GAE6 , UDP-D-glucuronate 4-epimerase 6
12	Cotton_A_25528	12.29	16.96	3.74	3.76	4.71	2.37	Glycine cleavage T-protein family
12	Cotton_A_26095	13	15.99	6.08	4.93	2.83	4.5	Nucleic acid-binding proteins superfamily
12	Cotton_A_26409	4.02	4.36	0	1.64	0	0.95	LHY, LHY1 , Homeodomain-like superfamily protein
12	Cotton_A_26717	11.35	15.75	4.44	5.17	2.12	5.45	O-fucosyltransferase family protein
12	Cotton_A_27657	5.91	10.42	2.1	2.35	1.65	3.55	Transmembrane amino acid transporter family protein
12	Cotton_A_27705	11.82	16.96	1.64	5.4	5.89	4.03	NDPK1 , Nucleoside diphosphate kinase family protein
12	Cotton_A_27944	7.8	9.94	2.81	2.35	0.94	2.61	RNA 3'-terminal phosphate cyclase/enolpyruvate transferase, alpha/beta
12	Cotton_A_29394	6.15	8.48	0.47	4.23	1.88	3.79	unknown protein; FUNCTIONS IN: molecular_function unknown; INVOLVED IN: biological_process unknown; LOCATED IN: cellular_component unknown; EXPRESSED IN: 24 plant structures; EXPRESSED DURING: 15 growth stages; Has 30201 Blast hits to 17322 proteins in 780 species: Archae - 12; Bacteria - 1396; Metazoa - 17338; Fungi - 3422; Plants - 5037; Viruses - 0; Other Eukaryotes - 2996 (source: NCBI BLink).
12	Cotton_A_29428	3.07	3.63	0	0	0.71	0.95	APO1 , Arabidopsis thaliana protein of unknown function (DUF794)
12	Cotton_A_29434	3.07	4.85	0.47	0	0	0	-
12	Cotton_A_29497	4.49	6.3	2.1	0.7	0	1.9	Glycosyl transferase, family 35
12	Cotton_A_29796	6.62	6.79	0.94	1.88	2.12	2.84	Ribosomal protein S5 family protein
12	Cotton_A_29863	9.93	10.18	2.34	3.29	2.36	5.69	Tetratricopeptide repeat (TPR)-like superfamily protein
12	Cotton_A_30987	3.78	5.82	1.4	0	1.65	1.18	HIRA , homolog of histone chaperone HIRA
12	Cotton_A_32109	5.44	5.09	0.7	0.7	1.88	2.37	Inosine-uridine preferring nucleoside hydrolase family protein
12	Cotton_A_33044	6.38	9.45	2.1	0	0.71	0.95	Protein of unknown function, DUF617
12	Cotton_A_33215	19.86	23.02	12.62	3.76	5.89	11.14	Ribosomal L5P family protein
12	Cotton_A_33272	110.41	151.22	61.01	28.19	30.63	52.36	Phosphoglycerate kinase family protein
12	Cotton_A_35114	7.33	11.87	3.51	2.35	3.77	4.98	FUNCTIONS IN: molecular_function unknown; INVOLVED IN: mitochondrial proton-transporting ATP synthase complex assembly; LOCATED IN: mitochondrial inner membrane; EXPRESSED IN: 18 plant structures; EXPRESSED DURING: 7 growth stages; CONTAINS InterPro DOMAIN/s: ATPase assembly factor ATP10, mitochondria (InterPro:IPR007849); Has 168 Blast hits to 168 proteins in 86 species: Archae - 6; Bacteria - 0…
12	Cotton_A_35756	16.31	23.51	7.01	1.88	4.48	3.08	B-box type zinc finger protein with CCT domain
12	Cotton_A_36300	5.2	7.51	2.81	0.94	0.71	2.37	Granulin repeat cysteine protease family protein
12	Cotton_A_37981	3.07	3.39	0	0	0.47	0.95	ADG1, APS1 , ADP glucose pyrophosphorylase 1
12	Cotton_A_38176	90.78	115.59	21.97	22.08	18.14	12.56	LTP3 , lipid transfer protein 3
12	Cotton_A_38641	38.54	46.04	10.05	11.74	9.42	8.06	AtGLDP1, GLDP1 , glycine decarboxylase P-protein 1
12	Cotton_A_38670	10.88	16.48	3.74	4.7	6.13	6.4	Protein of unknown function (DUF3414)
12	Cotton_A_39756	13.48	16.24	0.47	2.35	2.36	2.13	BLH1, EDA29 , BEL1-like homeodomain 1
12	Cotton_A_40796	13	14.06	2.57	3.05	4.01	3.55	PGLP1 , 2-phosphoglycolate phosphatase 1
12	Cotton_A_40805	5.91	7.27	0.47	0.94	0	0.95	Peroxidase superfamily protein
12	Cotton_D_gene_10008633	7.09	9.94	0	1.64	2.12	1.42	alpha/beta-Hydrolases superfamily protein
12	Cotton_D_gene_10012148	3.31	3.39	0	0.7	0.71	1.18	Tetratricopeptide repeat (TPR)-like superfamily protein
12	Cotton_D_gene_10026152	3.55	6.54	0.94	0.94	0.47	2.37	ABC-2 type transporter family protein
12	Cotton_D_gene_10030583	11.11	12.84	2.34	5.17	3.3	3.32	GAD4 , glutamate decarboxylase 4
12	Cotton_D_gene_10032115	7.8	10.42	0.94	1.41	2.12	0.47	LHCA1 , photosystem I light harvesting complex gene 1
12	Cotton_D_gene_10032351	21.51	27.63	1.4	2.58	2.36	1.66	Plant invertase/pectin methylesterase inhibitor superfamily protein
12	Cotton_D_gene_10033839	18.2	23.75	3.51	3.76	2.83	3.08	PRXR1 , Peroxidase superfamily protein
12	Cotton_D_gene_10038317	199.77	290.31	109.4	49.56	56.31	75.34	MEE14 , maternal effect embryo arrest 14
13	Cotton_A_01708	18.91	34.41	10.75	9.63	9.19	8.53	SSL3 , strictosidine synthase-like 3
13	Cotton_A_02819	160.29	249.6	96.54	90.9	68.8	47.62	APX4, TL29 , ascorbate peroxidase 4
13	Cotton_A_02937	10.64	13.81	2.81	5.64	3.77	1.9	Tetratricopeptide repeat (TPR)-like superfamily protein
13	Cotton_A_02990	14.66	23.51	10.75	10.1	8.25	5.69	PRP39 , Tetratricopeptide repeat (TPR)-like superfamily protein
13	Cotton_A_03370	2.84	5.33	0.7	0.94	0	0.71	FLA8, AGP8 , FASCICLIN-like arabinogalactan protein 8
13	Cotton_A_03733	19.86	42.65	9.35	8.69	4.95	2.61	LHCA3 , photosystem I light harvesting complex gene 3
13	Cotton_A_03766	17.26	30.78	9.58	9.63	5.42	10.66	scpl20 , serine carboxypeptidase-like 20
13	Cotton_A_03954	3.78	6.79	1.17	0.47	0.47	0.47	CHLI1, CH42, CH-42, CHL11, CHLI-1 , P-loop containing nucleoside triphosphate hydrolases superfamily protein
13	Cotton_A_04532	24.35	39.02	16.36	11.04	12.49	9.71	ATSPS4F , Sucrose-phosphate synthase family protein
13	Cotton_A_04598	8.27	12.36	3.51	2.82	1.88	2.37	CAT2 , catalase 2
13	Cotton_A_05499	3.31	4.36	1.64	2.35	1.18	0	KIPK , KCBP-interacting protein kinase
13	Cotton_A_06018	38.3	69.79	16.6	13.39	16.26	11.14	Chalcone-flavanone isomerase family protein
13	Cotton_A_06609	7.09	9.69	3.51	3.29	0.94	0.47	SPL15 , squamosa promoter binding protein-like 15
13	Cotton_A_06878	12.53	18.66	7.95	5.87	4.48	7.34	unknown protein; BEST Arabidopsis thaliana protein match is: unknown protein (TAIR:AT1G75060.1); Has 145 Blast hits to 145 proteins in 43 species: Archae - 0; Bacteria - 0; Metazoa - 40; Fungi - 0; Plants - 104; Viruses - 0; Other Eukaryotes - 1 (source: NCBI BLink).
13	Cotton_A_07695	8.51	12.36	1.17	3.52	3.77	0.47	Uncharacterised conserved protein (UCP012943)
13	Cotton_A_08287	4.26	8.97	3.27	2.82	0.47	0	Zinc finger C-x8-C-x5-C-x3-H type family protein
13	Cotton_A_08563	21.28	34.9	13.32	12.92	8.72	10.66	ALAAT2 , alanine aminotransferase 2
13	Cotton_A_08640	75.18	114.14	48.39	42.28	24.74	17.3	BKI1 , BRI1 kinase inhibitor 1
13	Cotton_A_08779	2.6	4.6	1.64	1.17	1.18	0	XIG, ATXIG , myosin-like protein XIG
13	Cotton_A_09177	11.58	19.63	6.55	8.69	5.42	1.66	Zinc finger (CCCH-type) family protein
13	Cotton_A_09330	3.07	6.54	1.17	1.88	1.18	0	ELF4-L4 , ELF4-like 4
13	Cotton_A_10165	19.86	31.99	12.39	17.15	13.67	7.58	alpha/beta-Hydrolases superfamily protein
13	Cotton_A_10206	21.75	38.77	8.42	8.22	8.25	6.87	CYP38, ATCYP38 , cyclophilin 38
13	Cotton_A_10235	13.71	31.02	5.38	12.68	4.48	4.26	GTP binding
13	Cotton_A_10794	9.69	23.26	3.27	3.29	3.3	0.95	MEE14 , maternal effect embryo arrest 14
13	Cotton_A_11412	7.57	15.02	3.04	6.81	2.12	3.79	WIT1 , WPP domain-interacting protein 1
13	Cotton_A_11570	6.62	9.69	1.17	4.93	2.59	2.84	PBB1 , N-terminal nucleophile aminohydrolases (Ntn hydrolases) superfamily protein
13	Cotton_A_11601	2.13	4.6	0	0	0	0	Cupredoxin superfamily protein
13	Cotton_A_11604	6.38	8.97	3.74	5.17	1.18	3.08	ATCLC-A, CLC-A, CLCA, ATCLCA , chloride channel A
13	Cotton_A_11865	23.88	33.68	14.96	11.74	11.31	7.11	ATPRX Q , Thioredoxin superfamily protein
13	Cotton_A_12389	6.86	9.69	0.47	2.82	2.36	0.47	Leucine-rich repeat transmembrane protein kinase
13	Cotton_A_12451	44.21	87.97	18.93	22.55	20.5	11.85	ADG2, APL1 , ADP glucose pyrophosphorylase large subunit 1
13	Cotton_A_15409	2.84	5.09	1.17	1.64	0	1.18	alpha/beta-Hydrolases superfamily protein
13	Cotton_A_16966	8.27	13.81	1.4	2.58	2.12	1.18	PSAD-2 , photosystem I subunit D-2
13	Cotton_A_17436	19.62	24.96	13.79	14.8	4.24	13.27	Major facilitator superfamily protein
13	Cotton_A_17951	42.79	90.63	9.35	19.5	18.61	9.24	PETC, PGR1 , photosynthetic electron transfer C
13	Cotton_A_18086	20.1	32.96	8.65	10.1	7.54	8.06	GGT4 , gamma-glutamyl transpeptidase 4
13	Cotton_A_18979	10.4	18.17	5.61	3.29	3.06	3.32	PSAF , photosystem I subunit F
13	Cotton_A_20002	8.51	15.27	7.01	6.81	4.95	2.61	ATMGT10, GMN10, MGT10, MRS2-11 , magnesium (Mg) transporter 10
13	Cotton_A_20224	2.13	4.85	0	0	0.47	0	ADO3, FKF1 , flavin-binding, kelch repeat, f box 1
13	Cotton_A_21298	17.97	22.29	7.95	10.57	8.48	5.21	PHYA, FHY2, FRE1, HY8 , phytochrome A
13	Cotton_A_21735	4.26	8.72	2.1	2.82	0.94	0.47	HPR, ATHPR1 , hydroxypyruvate reductase
13	Cotton_A_22235	138.78	247.18	77.61	96.07	52.07	59.47	-
13	Cotton_A_22863	12.29	15.99	6.55	8.69	7.54	3.79	Cyclopropane-fatty-acyl-phospholipid synthase
13	Cotton_A_23278	13.48	22.54	3.51	6.81	3.06	1.66	TRXF1, ATF1 , thioredoxin F-type 1
13	Cotton_A_23775	56.98	106.87	41.14	43.45	23.56	16.11	Rhodanese/Cell cycle control phosphatase superfamily protein
13	Cotton_A_24299	400.49	690.65	291.02	280.69	180.71	152.34	RPT2 , Phototropic-responsive NPH3 family protein
13	Cotton_A_24363	9.46	16.72	4.21	5.87	3.77	2.13	ABA1, LOS6, NPQ2, ATABA1, ZEP, IBS3, ATZEP , zeaxanthin epoxidase (ZEP) (ABA1)
13	Cotton_A_25143	18.2	31.99	11.69	12.21	6.83	11.14	RBL10 , RHOMBOID-like protein 10
13	Cotton_A_25864	59.1	115.11	27.58	43.92	29.92	24.64	hydroxyproline-rich glycoprotein family protein
13	Cotton_A_26013	9.46	15.51	7.95	8.46	5.42	3.32	CONTAINS InterPro DOMAIN/s: Brain/reproductive organ-expressed protein (InterPro:IPR010358); Has 35333 Blast hits to 34131 proteins in 2444 species: Archae - 798; Bacteria - 22429; Metazoa - 974; Fungi - 991; Plants - 531; Viruses - 0; Other Eukaryotes - 9610 (source: NCBI BLink).
13	Cotton_A_26635	5.2	7.27	2.34	3.05	0.47	1.66	CAS1 , cycloartenol synthase 1
13	Cotton_A_26897	38.77	65.91	31.09	26.31	24.97	14.69	XF1, SQE1 , FAD/NAD(P)-binding oxidoreductase family protein
13	Cotton_A_28458	67.38	152.43	10.52	26.31	10.6	1.66	Plant invertase/pectin methylesterase inhibitor superfamily protein
13	Cotton_A_29018	5.44	12.12	3.51	4.7	1.18	2.13	Protein of unknown function (DUF3527)
13	Cotton_A_29159	2.84	4.85	1.64	1.64	0.94	0	unknown protein; Has 75 Blast hits to 75 proteins in 23 species: Archae - 0; Bacteria - 0; Metazoa - 0; Fungi - 0; Plants - 53; Viruses - 17; Other Eukaryotes - 5 (source: NCBI BLink).
13	Cotton_A_29783	15.13	26.9	10.75	13.62	6.6	7.34	FKBP-like peptidyl-prolyl cis-trans isomerase family protein
13	Cotton_A_30884	42.08	79.97	22.91	18.32	15.79	8.29	THI1, TZ, THI4 , thiazole biosynthetic enzyme, chloroplast (ARA6) (THI1) (THI4)
13	Cotton_A_32003	4.26	8	2.34	1.17	0.47	0.71	ATSDI1 , Tetratricopeptide repeat (TPR)-like superfamily protein
13	Cotton_A_32081	12.06	23.75	6.55	7.05	5.18	5.92	Galactose oxidase/kelch repeat superfamily protein
13	Cotton_A_32656	8.75	15.99	6.08	7.99	4.95	2.61	ERD2B , endoplasmic reticulum retention defective 2B
13	Cotton_A_33631	30.5	44.1	20.34	32.65	17.67	10.42	WIN2 , HOPW1-1-interacting 2
13	Cotton_A_33830	33.57	48.22	19.64	35.23	24.5	11.14	CR88, Hsp88.1, AtHsp90.5 , Chaperone protein htpG family protein
13	Cotton_A_34266	3.31	5.09	2.1	2.11	0	1.9	DIN10 , Raffinose synthase family protein
13	Cotton_A_34286	1.89	4.36	0.94	0.7	1.18	0	ATCOL5, COL5 , CONSTANS-like 5
13	Cotton_A_34330	26.72	42.17	18.93	17.15	12.25	10.19	Ribonuclease III family protein
13	Cotton_A_34464	3.31	7.03	0.47	0.7	0.71	0.95	NAD(P)-binding Rossmann-fold superfamily protein
13	Cotton_A_34689	21.51	29.32	10.05	8.93	6.6	7.82	GAUT8, QUA1 , Nucleotide-diphospho-sugar transferases superfamily protein
13	Cotton_A_36535	3.78	6.3	1.17	1.64	0.94	0.47	scpl40 , serine carboxypeptidase-like 40
13	Cotton_A_36799	13.48	25.93	7.48	10.1	7.3	6.4	EMB2761 , threonyl-tRNA synthetase, putative / threonine--tRNA ligase, putative
13	Cotton_A_39478	13.48	24.23	9.82	10.34	3.77	3.55	Integrin-linked protein kinase family
13	Cotton_A_40013	10.4	16.48	5.61	6.81	3.53	4.26	MMT , methionine S-methyltransferase
13	Cotton_A_40293	12.29	17.69	2.81	7.75	5.65	4.98	EXPRESSED IN: 25 plant structures; EXPRESSED DURING: 13 growth stages; CONTAINS InterPro DOMAIN/s: Cactin protein, cactus-binding domain, C-terminal (InterPro:IPR019134), Cactin, central region (InterPro:IPR018816); BEST Arabidopsis thaliana protein match is: unknown protein (TAIR:AT2G36815.2); Has 11711 Blast hits to 7382 proteins in 452 species: Archae - 31; Bacteria - 352; Metazoa - 6006; Fung…
13	Cotton_A_40608	13.48	20.36	4.68	4.7	1.41	4.03	SIP1;1, SIP1A , small and basic intrinsic protein 1A
13	Cotton_D_gene_10001977	9.46	14.06	2.34	2.58	2.12	1.42	FAR4 , fatty acid reductase 4
13	Cotton_D_gene_10006313	10.88	18.66	4.91	3.76	4.01	3.79	Nucleic acid-binding proteins superfamily
13	Cotton_D_gene_10010512	12.77	25.93	8.65	9.63	6.13	5.69	MATE efflux family protein
13	Cotton_D_gene_10010591	1.65	4.6	0	1.41	0	0	RCP1, MEX1 , root cap 1 (RCP1)
13	Cotton_D_gene_10016385	9.93	26.41	3.97	5.17	4.95	1.18	PSBW , photosystem II reaction center W
13	Cotton_D_gene_10017131	5.91	12.12	0.94	1.64	2.12	0.47	CYP76C4 , cytochrome P450, family 76, subfamily C, polypeptide 4
13	Cotton_D_gene_10019801	12.77	17.21	7.48	8.22	6.83	2.84	PSBP-1, OEE2, PSII-P, OE23 , photosystem II subunit P-1
13	Cotton_D_gene_10021819	20.33	29.32	2.81	8.22	6.36	3.08	BLH1, EDA29 , BEL1-like homeodomain 1
13	Cotton_D_gene_10023072	2.84	4.36	0.7	0.7	0.47	0	Zinc-binding dehydrogenase family protein
13	Cotton_D_gene_10025159	3.78	6.06	0	1.64	0.47	0	SIR , sulfite reductase
13	Cotton_D_gene_10025664	5.91	9.21	1.17	0.94	2.36	0	TROL , thylakoid rhodanese-like
13	Cotton_D_gene_10026632	2.13	4.6	0	0.47	0.47	0	G6PD6 , glucose-6-phosphate dehydrogenase 6
13	Cotton_D_gene_10029337	41.61	75.12	18	20.67	7.3	8.77	basic helix-loop-helix (bHLH) DNA-binding superfamily protein
13	Cotton_D_gene_10034852	16.08	23.75	11.92	10.34	7.07	5.21	Ribulose bisphosphate carboxylase (small chain) family protein
13	Cotton_D_gene_10040484	3.78	8.97	0.7	0.94	1.18	0.47	PLC-like phosphodiesterases superfamily protein
13	Cotton_D_gene_10040600	4.49	8	1.87	1.17	1.88	0.47	SAUR-like auxin-responsive protein family
13	Cotton_D_gene_10040686	15.84	35.14	6.55	6.34	3.53	4.5	ATPP2-A9, PP2-A9 , phloem protein 2-A9
14	Cotton_A_00116	3.07	7.75	1.17	0.94	2.83	2.37	HD1, ATHD1, HDA1, RPD3A, HDA19, ATHDA19 , histone deacetylase 1
14	Cotton_A_00460	5.44	10.18	1.4	3.05	3.77	2.37	BEST Arabidopsis thaliana protein match is: conserved peptide upstream open reading frame 47 (TAIR:AT5G03190.1); Has 285 Blast hits to 285 proteins in 23 species: Archae - 0; Bacteria - 0; Metazoa - 1; Fungi - 0; Plants - 279; Viruses - 0; Other Eukaryotes - 5 (source: NCBI BLink).
14	Cotton_A_00922	8.27	17.93	1.4	6.34	6.13	5.69	RSZ33, RS2Z33, AT-RS2Z33 , arginine/serine-rich zinc knuckle-containing protein 33
14	Cotton_A_01714	6.38	11.15	0.94	3.05	4.48	4.5	CAM7 , calmodulin 7
14	Cotton_A_03072	6.62	11.39	2.57	2.35	4.71	2.37	Tetratricopeptide repeat (TPR)-like superfamily protein
14	Cotton_A_03662	4.26	8.48	1.64	2.11	4.01	1.18	GSA2 , glutamate-1-semialdehyde 2,1-aminomutase 2
14	Cotton_A_04186	2.6	6.3	0	0.7	2.12	1.66	UGT71B6 , UDP-glucosyl transferase 71B6
14	Cotton_A_04888	1.18	4.36	0	0	0.71	0	-
14	Cotton_A_06778	97.88	164.06	22.67	51.44	63.85	57.1	APA1, ATAPA1 , aspartic proteinase A1
14	Cotton_A_07254	5.2	9.94	0.94	3.29	3.3	1.18	Uncharacterised BCR, YbaB family COG0718
14	Cotton_A_08320	31.68	44.1	7.48	22.31	24.97	17.3	PSAD-2 , photosystem I subunit D-2
14	Cotton_A_08522	3.78	5.09	0	2.11	2.36	1.18	PSD , ARM repeat superfamily protein
14	Cotton_A_09427	3.31	4.36	0	1.88	2.83	1.66	GAPC-2, GAPC2 , glyceraldehyde-3-phosphate dehydrogenase C2
14	Cotton_A_11990	2.36	5.82	0.7	0	1.88	0.47	ACD1-LIKE, PTC52, TIC55-IV , ACD1-like
14	Cotton_A_12047	8.98	19.39	2.34	7.52	6.13	3.79	EMB2730, RNR1, ATMTRNASEII , Ribonuclease II/R family protein
14	Cotton_A_12103	7.09	14.54	0.94	4.46	4.24	3.55	Calcium-dependent lipid-binding (CaLB domain) family protein
14	Cotton_A_12288	7.8	12.36	2.57	5.17	8.48	3.08	ATCSLB04, CSLB04, ATCSLB4 , cellulose synthase-like B4
14	Cotton_A_12829	2.36	7.27	1.4	0.7	2.36	1.18	Calcium-binding EF-hand family protein
14	Cotton_A_13231	2.84	5.09	0	0.94	1.65	0.47	Translation elongation factor EF1B/ribosomal protein S6 family protein
14	Cotton_A_14308	2.13	7.75	0	0.94	2.59	0	TUB6 , beta-6 tubulin
14	Cotton_A_14672	9.93	15.99	3.51	4.93	6.6	6.63	CONTAINS InterPro DOMAIN/s: Ubiquitin-conjugating enzyme E2C-binding protein (InterPro:IPR019193); Has 26 Blast hits to 25 proteins in 9 species: Archae - 0; Bacteria - 0; Metazoa - 0; Fungi - 0; Plants - 26; Viruses - 0; Other Eukaryotes - 0 (source: NCBI BLink).
14	Cotton_A_16129	28.37	41.44	7.01	16.68	17.91	19.66	EF hand calcium-binding protein family
14	Cotton_A_17796	5.44	12.84	2.1	3.76	4.71	2.84	ACLB-2 , ATP citrate lyase subunit B 2
14	Cotton_A_18379	4.49	8.24	0	0.47	2.59	2.84	myb-like transcription factor family protein
14	Cotton_A_19003	13.24	24.23	6.08	9.16	9.42	5.69	Transmembrane amino acid transporter family protein
14	Cotton_A_19190	3.55	7.51	1.4	0.7	3.3	1.66	KNAT3 , KNOTTED1-like homeobox gene 3
14	Cotton_A_20294	1.65	4.12	0	0	0.47	0.47	ANTR1, PHT4;1 , phosphate transporter 4;1
14	Cotton_A_20435	8.27	14.78	0	4.46	4.24	2.13	Sodium Bile acid symporter family
14	Cotton_A_21428	8.75	19.87	1.4	4.93	7.3	5.92	Histone superfamily protein
14	Cotton_A_21712	0.95	4.36	0	0.47	1.18	0.71	Ribosomal protein S14p/S29e family protein
14	Cotton_A_22911	3.55	11.39	1.17	2.35	4.48	1.42	Calcium-binding EF-hand family protein
14	Cotton_A_23680	3.31	4.85	0.47	0	2.12	0	Leucine-rich repeat transmembrane protein kinase
14	Cotton_A_23782	1.65	8.72	0	0.94	3.06	1.66	ATTCP-1, TCP-1 , T-complex protein 1 alpha subunit
14	Cotton_A_23788	2.36	4.6	0	0.94	1.41	1.66	HAP13 , Clathrin adaptor complexes medium subunit family protein
14	Cotton_A_23876	2.6	6.54	0.47	0.7	3.53	0.71	ATBIOF, BIOF , biotin F
14	Cotton_A_26973	1.42	6.3	0	1.64	2.83	0.71	LACS8 , AMP-dependent synthetase and ligase family protein
14	Cotton_A_27686	3.07	7.03	0.47	3.05	2.83	1.66	unknown protein; Has 49 Blast hits to 49 proteins in 19 species: Archae - 0; Bacteria - 0; Metazoa - 0; Fungi - 0; Plants - 47; Viruses - 0; Other Eukaryotes - 2 (source: NCBI BLink).
14	Cotton_A_27905	10.88	22.05	0.7	6.11	7.07	7.58	Ribosomal protein S19e family protein
14	Cotton_A_30275	2.6	7.51	0.47	2.35	3.3	2.61	BLH1, EDA29 , BEL1-like homeodomain 1
14	Cotton_A_30965	43.26	83.36	22.21	16.91	28.98	25.35	KH domain-containing protein
14	Cotton_A_32079	3.07	8.48	0.7	1.64	3.3	0.95	unknown protein; FUNCTIONS IN: molecular_function unknown; INVOLVED IN: biological_process unknown; LOCATED IN: mitochondrion; EXPRESSED IN: 18 plant structures; EXPRESSED DURING: 11 growth stages; BEST Arabidopsis thaliana protein match is: unknown protein (TAIR:AT4G27610.3); Has 30201 Blast hits to 17322 proteins in 780 species: Archae - 12; Bacteria - 1396; Metazoa - 17338; Fungi - 3422; Plant…
14	Cotton_A_35326	1.89	5.09	0	0.94	2.83	1.42	NmrA-like negative transcriptional regulator family protein
14	Cotton_A_36203	10.88	15.02	3.51	5.17	9.9	5.92	Ribosomal protein S19e family protein
14	Cotton_A_36985	6.15	11.87	2.34	5.17	4.24	3.55	ATAPRL4, APRL4 , APR-like 4
14	Cotton_A_40408	3.07	7.51	2.1	0.47	2.83	1.66	STP1, ATSTP1 , sugar transporter 1
14	Cotton_A_40710	6.15	13.09	1.87	2.11	5.42	3.32	CHS, TT4, ATCHS , Chalcone and stilbene synthase family protein
14	Cotton_A_40982	2.36	4.6	0	0.94	1.65	0.47	UVR3 , DNA photolyase family protein
14	Cotton_D_gene_10009926	11.58	21.33	6.78	7.52	10.6	3.79	-
14	Cotton_D_gene_10013658	4.02	12.84	0.47	1.17	2.12	0.47	BLH1, EDA29 , BEL1-like homeodomain 1
14	Cotton_D_gene_10019933	4.96	6.54	0	1.41	4.48	1.18	ATSPP, SPP , signal peptide peptidase
14	Cotton_D_gene_10023332	1.65	4.36	0	0.7	0.94	0	ATFKBP13, FKBP13 , FK506-binding protein 13
14	Cotton_D_gene_10029445	4.02	13.09	1.87	3.52	5.42	2.84	PAB2, PABP2, ATPAB2 , poly(A) binding protein 2
14	Cotton_D_gene_10030133	4.26	5.82	0	1.17	3.06	1.66	alpha/beta-Hydrolases superfamily protein
14	Cotton_D_gene_10039696	1.65	4.12	0	0.7	1.88	0.47	JMJD5 , 2-oxoglutarate (2OG) and Fe(II)-dependent oxygenase superfamily protein
15	Cotton_A_00060	0	11.63	0	0	0	0	DNAJ heat shock family protein
15	Cotton_A_01033	0	38.77	5.14	0	0	0	RNA-binding (RRM/RBD/RNP motifs) family protein
15	Cotton_A_01557	33.1	173.75	56.57	41.81	16.96	39.33	Chaperone DnaJ-domain superfamily protein
15	Cotton_A_01561	0.71	13.81	1.64	0.94	0	0	Phosphatidylinositol 3- and 4-kinase family protein with FAT domain
15	Cotton_A_04569	5.91	27.87	9.35	5.17	5.89	6.16	Protein of unknown function (DUF179)
15	Cotton_A_04804	0	20.11	3.74	0	0	0	GDSL-like Lipase/Acylhydrolase superfamily protein
15	Cotton_A_04921	8.98	38.29	6.78	5.17	10.13	9.71	unknown protein; FUNCTIONS IN: molecular_function unknown; INVOLVED IN: photorespiration; LOCATED IN: mitochondrion, mitochondrial membrane, mitochondrial respiratory chain complex I, respiratory chain complex I, membrane; EXPRESSED IN: 25 plant structures; EXPRESSED DURING: 15 growth stages; Has 30201 Blast hits to 17322 proteins in 780 species: Archae - 12; Bacteria - 1396; Metazoa - 17338; Fun…
15	Cotton_A_05653	1.89	8.24	1.64	0.94	0.47	1.66	Protein of unknown function (DUF1677)
15	Cotton_A_05895	1.42	1352.45	257.13	1.41	1.18	0.95	PSAE-2 , photosystem I subunit E-2
15	Cotton_A_05919	17.97	66.4	16.6	12.92	9.42	11.85	Tetratricopeptide repeat (TPR)-like superfamily protein
15	Cotton_A_05934	1.18	72.94	11.45	8.46	9.19	0	CYP71B11 , ytochrome p450, family 71, subfamily B, polypeptide 11
15	Cotton_A_06404	0.47	4.85	0.94	0.47	0	0.47	ATPI4K ALPHA , Phosphatidylinositol 3- and 4-kinase family protein
15	Cotton_A_07921	2.84	13.57	3.27	2.82	2.36	3.08	ATHSFA1D, HSFA1D , heat shock transcription factor A1D
15	Cotton_A_08026	1.65	372.71	43.48	0.47	1.65	1.42	Ribosomal protein L7Ae/L30e/S12e/Gadd45 family protein
15	Cotton_A_08045	0	4.85	0.7	0	0	0	HCP-like superfamily protein with MYND-type zinc finger
15	Cotton_A_08488	0.71	24.48	3.27	0.47	0.47	0	Protein of unknown function DUF106, transmembrane
15	Cotton_A_08648	1.89	9.21	1.87	1.88	0.94	1.42	CYP707A4 , cytochrome P450, family 707, subfamily A, polypeptide 4
15	Cotton_A_09131	0	19.63	0.94	0	0	0	Matrixin family protein
15	Cotton_A_09483	0.47	6.54	1.4	0	0	0.47	Protein of unknown function (DUF803)
15	Cotton_A_09695	0	6.3	1.17	0.47	0	0	SAP domain-containing protein
15	Cotton_A_10594	0	40.95	6.55	0	0	0	Protein kinase superfamily protein
15	Cotton_A_10769	1.18	7.27	1.4	0.94	1.41	1.66	MCCB , 3-methylcrotonyl-CoA carboxylase
15	Cotton_A_10809	46.57	141.28	53.53	54.26	31.34	40.75	SNRK2-10, SNRK2.10, SRK2B , SNF1-related protein kinase 2.10
15	Cotton_A_11286	25.77	93.06	33.89	19.03	18.61	33.64	Ribosomal protein L34
15	Cotton_A_13449	4.26	22.05	7.25	7.75	6.83	6.87	LOS2, ENO2 , Enolase
15	Cotton_A_13540	0.47	18.66	1.87	0	0	0	Protein of unknown function (DUF620)
15	Cotton_A_13732	0	10.9	1.4	0	0	0	PPPDE putative thiol peptidase family protein
15	Cotton_A_13831	0	40.47	3.04	0.7	2.59	0.95	Protein kinase family protein
15	Cotton_A_14333	0	5.33	0.7	0	0	0	Plant protein of unknown function (DUF247)
15	Cotton_A_14711	0	23.26	3.27	0.47	0	0	MPPBETA , Insulinase (Peptidase family M16) protein
15	Cotton_A_14741	4.26	33.68	6.31	2.35	3.77	8.06	TT12, ATTT12 , MATE efflux family protein
15	Cotton_A_14916	0	6.3	0	0	0.94	0	Protein kinase superfamily protein
15	Cotton_A_15466	1.65	11.39	2.81	2.11	3.77	2.84	-
15	Cotton_A_15777	7.09	19.87	6.31	4.7	4.71	6.87	GLUR2, GLR3.2, ATGLR3.2, ATGLUR2 , glutamate receptor 2
15	Cotton_A_16473	0	4.85	0	0	0	0	PKP1, PKP-ALPHA , Pyruvate kinase family protein
15	Cotton_A_16825	10.4	31.99	10.29	9.63	7.54	9	unknown protein; BEST Arabidopsis thaliana protein match is: unknown protein (TAIR:AT4G02210.2); Has 350 Blast hits to 284 proteins in 18 species: Archae - 0; Bacteria - 0; Metazoa - 0; Fungi - 13; Plants - 331; Viruses - 0; Other Eukaryotes - 6 (source: NCBI BLink).
15	Cotton_A_17043	3.78	14.54	5.38	4.7	3.77	2.61	NSF , AAA-type ATPase family protein
15	Cotton_A_18424	0	27.14	4.68	0	0	0	Pentapeptide repeat-containing protein
15	Cotton_A_18643	4.02	14.78	3.04	3.29	2.83	2.84	Cellulase (glycosyl hydrolase family 5) protein
15	Cotton_A_18742	16.08	66.16	15.43	16.21	8.25	13.03	XRN3, AtXRN3 , 5'-3' exoribonuclease 3
15	Cotton_A_19508	0	4.85	0.94	0	0	0	CIPK8, SnRK3.13, PKS11, ATCIPK8 , CBL-interacting protein kinase 8
15	Cotton_A_19793	30.5	149.52	40.44	31.71	25.21	32.93	STO , B-box zinc finger family protein
15	Cotton_A_20053	0	15.99	3.51	0.47	0.47	0.47	ATUBC2, UBC2 , ubiquiting-conjugating enzyme 2
15	Cotton_A_20067	0	4.6	0	0	0	0.47	EDA30 , O-fucosyltransferase family protein
15	Cotton_A_20332	0.47	364.47	61.94	0	0	0.47	APRR5, PRR5 , pseudo-response regulator 5
15	Cotton_A_20493	4.26	110.26	20.57	1.64	0.71	1.66	RNA polymerase I-associated factor PAF67
15	Cotton_A_20496	14.66	44.83	12.39	10.57	9.9	9.48	Sulfite exporter TauE/SafE family protein
15	Cotton_A_21036	0	14.54	2.1	0	0	0	AMP-dependent synthetase and ligase family protein
15	Cotton_A_21042	4.02	16.24	5.38	0.94	4.48	4.26	-
15	Cotton_A_21307	3.31	13.81	3.74	3.29	2.83	3.08	NHX2, ATNHX2 , sodium hydrogen exchanger 2
15	Cotton_A_21446	2.6	10.18	2.81	1.41	2.36	3.08	unknown protein; FUNCTIONS IN: molecular_function unknown; INVOLVED IN: biological_process unknown; LOCATED IN: cellular_component unknown; EXPRESSED IN: 25 plant structures; EXPRESSED DURING: 15 growth stages; BEST Arabidopsis thaliana protein match is: unknown protein (TAIR:AT4G00355.2); Has 93 Blast hits to 90 proteins in 15 species: Archae - 0; Bacteria - 0; Metazoa - 0; Fungi - 0; Plants - 9…
15	Cotton_A_21704	0.71	4.36	0.7	0	0	0.47	-
15	Cotton_A_22125	3.31	22.29	6.78	4.93	4.24	3.08	HXXXD-type acyl-transferase family protein
15	Cotton_A_22603	0.47	7.27	0.94	0	0	0	Protein of unknown function DUF92, transmembrane
15	Cotton_A_22787	0	82.88	15.66	0	0	0	Cysteine proteinases superfamily protein
15	Cotton_A_22862	0.47	6.3	1.17	0	0	0	Cyclopropane-fatty-acyl-phospholipid synthase
15	Cotton_A_22958	0.71	11.39	0.47	0	0	0	SCL30, At-SCL30 , SC35-like splicing factor 30
15	Cotton_A_23061	13.24	41.2	14.03	11.27	12.72	7.58	TGD1 , trigalactosyldiacylglycerol 1
15	Cotton_A_23063	0.95	52.59	0.94	0.94	1.88	0.47	ATB2 , NAD(P)-linked oxidoreductase superfamily protein
15	Cotton_A_23781	0	4.6	0.94	0	0	0	NB-ARC domain-containing disease resistance protein
15	Cotton_A_24316	0	4.12	0.7	0	0	0	Regulator of Vps4 activity in the MVB pathway protein
15	Cotton_A_24611	10.64	47.98	18	11.98	7.3	9.48	unknown protein; FUNCTIONS IN: molecular_function unknown; INVOLVED IN: biological_process unknown; LOCATED IN: chloroplast thylakoid membrane, chloroplast; EXPRESSED IN: 24 plant structures; EXPRESSED DURING: 15 growth stages; Has 72 Blast hits to 72 proteins in 27 species: Archae - 0; Bacteria - 0; Metazoa - 0; Fungi - 0; Plants - 72; Viruses - 0; Other Eukaryotes - 0 (source: NCBI BLink).
15	Cotton_A_24825	0	16.48	1.87	0	0	0	Cox19-like CHCH family protein
15	Cotton_A_24975	22.93	94.75	25.25	16.68	12.02	15.64	Polyketide cyclase/dehydrase and lipid transport superfamily protein
15	Cotton_A_26720	8.75	65.91	8.88	13.62	8.01	11.14	TPPJ , Haloacid dehalogenase-like hydrolase (HAD) superfamily protein
15	Cotton_A_27736	0	8.24	1.17	0	0	0	PPPDE putative thiol peptidase family protein
15	Cotton_A_30042	3.31	15.27	5.38	4.23	4.95	5.21	tetratricopeptide repeat (TPR)-containing protein
15	Cotton_A_31507	5.67	25.44	7.01	7.99	9.9	8.29	RPL16A , ribosomal protein large subunit 16A
15	Cotton_A_32906	0	6.3	0.94	0.47	0	0	ALG3, AtALG3 , asparagine-linked glycosylation 3
15	Cotton_A_33161	0.47	4.85	0.7	0	0.47	0	PPCK1, ATPPCK1 , phosphoenolpyruvate carboxylase kinase 1
15	Cotton_A_34265	0.47	18.66	0.94	0.47	0.71	1.66	BED zinc finger ;hAT family dimerisation domain
15	Cotton_A_34570	9.22	32.47	8.65	9.4	7.3	7.82	CER1 , Fatty acid hydroxylase superfamily
15	Cotton_A_35636	0.47	22.54	2.57	0	0	0.47	Protein kinase superfamily protein
15	Cotton_A_36319	0	63.49	9.12	0	0	0	Zinc-binding ribosomal protein family protein
15	Cotton_A_37575	0	7.75	0.94	0	0	0	ATCOAD, COAD , 4-phosphopantetheine adenylyltransferase
15	Cotton_A_39682	0	6.79	0.94	0	0	0	Molecular chaperone Hsp40/DnaJ family protein
15	Cotton_A_39780	128.85	709.55	185.83	202.24	148.2	192.62	2-Cys Prx B, 2CPB , 2-cysteine peroxiredoxin B
15	Cotton_A_40348	1.42	9.45	3.27	1.88	1.41	2.37	CLC-D, ATCLC-D , chloride channel D
15	Cotton_A_41004	4.26	14.06	4.68	1.88	3.53	4.5	Protein with RING/U-box and TRAF-like domains
15	Cotton_A_41067	18.68	81.67	18	22.55	16.73	23.93	-
15	Cotton_A_41275	3.31	14.78	4.68	4.93	3.3	3.08	SRG1, ATSRG1 , senescence-related gene 1
15	Cotton_A_41312	34.04	185.14	57.5	64.36	35.11	53.07	DCD (Development and Cell Death) domain protein
15	Cotton_D_gene_10001717	9.22	29.56	10.29	11.51	6.36	11.61	Leucine-rich repeat protein kinase family protein
15	Cotton_D_gene_10002132	10.4	43.38	10.75	9.16	11.54	9.71	ATPase, V0/A0 complex, subunit C/D
15	Cotton_D_gene_10002994	0	4.6	0.7	0	0	0	Regulator of Vps4 activity in the MVB pathway protein
15	Cotton_D_gene_10007961	4.02	15.99	5.38	2.11	4.01	4.5	NAD(P)-linked oxidoreductase superfamily protein
15	Cotton_D_gene_10012147	0	4.85	0.47	0	0	0	unknown protein; FUNCTIONS IN: molecular_function unknown; INVOLVED IN: biological_process unknown; LOCATED IN: thylakoid, chloroplast; EXPRESSED IN: 22 plant structures; EXPRESSED DURING: 14 growth stages; CONTAINS InterPro DOMAIN/s: Protein of unknown function DUF2488 (InterPro:IPR019616); Has 1807 Blast hits to 1807 proteins in 277 species: Archae - 0; Bacteria - 0; Metazoa - 736; Fungi - 347;…
15	Cotton_D_gene_10012850	1.89	11.15	2.34	2.35	1.18	2.13	Phosphoglycerate mutase family protein
15	Cotton_D_gene_10012866	0	9.94	0.7	0	0	0	Regulator of Vps4 activity in the MVB pathway protein
15	Cotton_D_gene_10013079	0	11.39	0	0	0	0	-
15	Cotton_D_gene_10013336	1.65	11.63	0.7	0.47	0.71	0	Cysteine proteinases superfamily protein
15	Cotton_D_gene_10013628	3.55	15.27	4.68	5.17	3.06	5.45	ATATG18F, ATG18F, G18F , homolog of yeast autophagy 18 (ATG18) F
15	Cotton_D_gene_10014053	0.71	6.06	1.17	0	0	0	PUB9, ATPUB9 , plant U-box 9
15	Cotton_D_gene_10014252	27.66	102.02	26.88	18.56	17.2	14.22	ATGSTU18, GST29, GSTU18 , glutathione S-transferase TAU 18
15	Cotton_D_gene_10014274	0	6.79	0.94	0	1.65	0.95	Ribonuclease inhibitor
15	Cotton_D_gene_10014407	10.17	35.14	10.99	9.4	8.48	6.16	ATPase, V0/A0 complex, subunit C/D
15	Cotton_D_gene_10015177	0	6.3	0.7	0	0	0	Ribosomal protein S3 family protein
15	Cotton_D_gene_10017993	0	15.75	2.34	0	0	0	unknown protein; FUNCTIONS IN: molecular_function unknown; INVOLVED IN: biological_process unknown; LOCATED IN: nucleolus; EXPRESSED IN: 23 plant structures; EXPRESSED DURING: 13 growth stages; Has 114 Blast hits to 110 proteins in 37 species: Archae - 0; Bacteria - 0; Metazoa - 42; Fungi - 10; Plants - 37; Viruses - 0; Other Eukaryotes - 25 (source: NCBI BLink).
15	Cotton_D_gene_10018189	0	6.06	0.47	0	0	0	Ubiquinol-cytochrome C reductase hinge protein
15	Cotton_D_gene_10019342	11.58	79.48	12.62	17.15	5.65	13.5	DCD (Development and Cell Death) domain protein
15	Cotton_D_gene_10020671	8.04	27.63	7.01	8.69	5.65	6.16	Leucine-rich repeat transmembrane protein kinase
15	Cotton_D_gene_10028917	1.18	37.56	6.08	0.7	0	0	unknown protein; Has 35 Blast hits to 35 proteins in 13 species: Archae - 0; Bacteria - 0; Metazoa - 0; Fungi - 0; Plants - 33; Viruses - 0; Other Eukaryotes - 2 (source: NCBI BLink).
15	Cotton_D_gene_10033922	0	16.96	1.87	0	0	0	RAD3-like DNA-binding helicase protein
15	Cotton_D_gene_10033988	0	5.33	0	0	0	0	Pathogenesis-related thaumatin superfamily protein
15	Cotton_D_gene_10034178	1.18	4.6	1.64	0.7	0	1.42	Bifunctional inhibitor/lipid-transfer protein/seed storage 2S albumin superfamily protein
15	Cotton_D_gene_10034681	0	6.54	0	0	0	0	Zinc-binding ribosomal protein family protein
15	Cotton_D_gene_10036015	3.55	12.36	5.38	3.29	2.36	4.5	unknown protein; Has 6239 Blast hits to 4635 proteins in 365 species: Archae - 6; Bacteria - 230; Metazoa - 3389; Fungi - 659; Plants - 656; Viruses - 13; Other Eukaryotes - 1286 (source: NCBI BLink).
15	Cotton_D_gene_10038157	6.62	34.17	9.12	7.52	3.53	4.74	FTRA2 , ferredoxin/thioredoxin reductase subunit A (variable subunit) 2
15	Cotton_D_gene_10038995	3.55	12.6	3.97	4.23	1.88	4.03	AT3BETAHSD/D2, 3BETAHSD/D2 , 3beta-hydroxysteroid-dehydrogenase/decarboxylase isoform 2
16	Cotton_A_00180	0	29.56	9.12	0	0	0	Calcium-dependent lipid-binding (CaLB domain) family protein
16	Cotton_A_00511	1.18	4.6	1.87	0	0.47	0.71	Leucine-rich repeat protein kinase family protein
16	Cotton_A_01078	2.36	7.27	3.74	1.88	1.18	0.71	basic helix-loop-helix (bHLH) DNA-binding superfamily protein
16	Cotton_A_02169	0	5.57	3.27	0	0	0	HMG (high mobility group) box protein with ARID/BRIGHT DNA-binding domain
16	Cotton_A_02285	135.7	512.29	229.31	146.1	105.79	139.07	BLH1, EDA29 , BEL1-like homeodomain 1
16	Cotton_A_02442	0	51.86	13.32	0	0	0	Pectin lyase-like superfamily protein
16	Cotton_A_02445	10.64	20.6	14.26	4.46	8.25	4.74	ANK1, ATANK1 , ankyrin-like1
16	Cotton_A_03859	0	4.12	1.17	0	0	0	-
16	Cotton_A_05242	0.47	9.45	2.57	0	0	0	Dihydrolipoamide acetyltransferase, long form protein
16	Cotton_A_06084	26.48	73.91	43.01	15.97	24.74	21.8	lactate/malate dehydrogenase family protein
16	Cotton_A_06420	0.47	8.72	2.34	0	0	0	-
16	Cotton_A_06920	1.65	5.57	3.27	1.41	0	0	Thioredoxin superfamily protein
16	Cotton_A_07391	0	19.39	4.91	0	0	0	HOG1, SAHH1 , S-adenosyl-L-homocysteine hydrolase
16	Cotton_A_07406	0.95	6.3	1.87	0.47	0.47	0	Pentatricopeptide repeat (PPR) superfamily protein
16	Cotton_A_08530	11.58	49.19	21.27	9.63	6.13	7.58	ELF4-L4 , ELF4-like 4
16	Cotton_A_09138	16.08	49.44	23.38	10.1	14.61	10.66	ATHB-2, HAT4, ATHB2, HB-2 , homeobox protein 2
16	Cotton_A_09160	0	4.12	1.17	0	0.71	0	PKp3 , plastidial pyruvate kinase 3
16	Cotton_A_10269	4.73	9.69	6.78	4.46	4.95	1.42	ECT5 , evolutionarily conserved C-terminal region 5
16	Cotton_A_10306	0	10.18	2.81	0	0	0	Regulator of Vps4 activity in the MVB pathway protein
16	Cotton_A_10634	19.15	49.92	25.48	10.8	8.72	14.69	FIB4 , Plastid-lipid associated protein PAP / fibrillin family protein
16	Cotton_A_11019	5.2	18.66	7.71	4.93	4.24	4.26	BGLU11 , beta glucosidase 11
16	Cotton_A_11279	0.47	7.75	3.04	0	0	0	Heavy metal transport/detoxification superfamily protein
16	Cotton_A_13519	0	39.26	25.71	0	0	0	unknown protein; Has 74 Blast hits to 74 proteins in 13 species: Archae - 0; Bacteria - 0; Metazoa - 0; Fungi - 0; Plants - 74; Viruses - 0; Other Eukaryotes - 0 (source: NCBI BLink).
16	Cotton_A_13729	0.71	4.85	2.1	0	0	0.47	BZR1 , Brassinosteroid signalling positive regulator (BZR1) family protein
16	Cotton_A_14040	0.95	36.59	8.88	0	0	0.95	Ribosomal protein S3 family protein
16	Cotton_A_15528	1.65	24.96	10.99	0	1.18	0	Ribosomal protein S8e family protein
16	Cotton_A_15727	100.24	324.24	158.25	72.35	59.14	79.37	Protein of unknown function (DUF1118)
16	Cotton_A_16569	0.47	23.02	12.39	0	0.94	0	ATKINESIN-13A, KINESIN-13A , P-loop containing nucleoside triphosphate hydrolases superfamily protein
16	Cotton_A_16664	0.47	15.75	4.44	0	0	0.47	MYB73, ATMYB73 , myb domain protein 73
16	Cotton_A_16793	0	23.26	5.14	0	0	0	Protein kinase superfamily protein
16	Cotton_A_16915	3.07	17.21	9.58	6.11	6.83	3.32	VEL1, VIL2 , vernalization5/VIN3-like
16	Cotton_A_18762	3.78	18.17	8.88	3.99	4.95	4.03	unknown protein; FUNCTIONS IN: molecular_function unknown; INVOLVED IN: N-terminal protein myristoylation, anaerobic respiration; LOCATED IN: cellular_component unknown; EXPRESSED IN: leaf apex, inflorescence meristem, hypocotyl, root, flower; EXPRESSED DURING: petal differentiation and expansion stage; Has 47 Blast hits to 47 proteins in 13 species: Archae - 0; Bacteria - 0; Metazoa - 0; Fungi -…
16	Cotton_A_19278	12.29	35.38	18.93	9.16	6.83	4.03	APRR5, PRR5 , pseudo-response regulator 5
16	Cotton_A_21754	4.49	19.14	8.65	1.17	1.18	2.13	Major facilitator superfamily protein
16	Cotton_A_22660	5.2	239.42	69.89	1.41	2.36	1.42	NAD(P)-linked oxidoreductase superfamily protein
16	Cotton_A_22786	1.42	321.82	75.27	3.29	6.36	4.74	Cysteine proteinases superfamily protein
16	Cotton_A_23109	0	7.51	2.57	0.94	0.47	0	-
16	Cotton_A_23957	6.86	18.9	11.22	4.46	4.24	5.92	ATOMT1, OMT1 , O-methyltransferase 1
16	Cotton_A_26654	3.55	17.69	6.31	4.23	1.65	2.61	Plant protein of unknown function (DUF863)
16	Cotton_A_26963	0	4.36	1.17	0.47	0.47	0	COL9 , CONSTANS-like 9
16	Cotton_A_27661	36.88	86.75	49.79	13.62	18.85	14.93	RING/U-box superfamily protein
16	Cotton_A_27798	0	14.06	5.14	0	0	0	Uncharacterised protein family (UPF0497)
16	Cotton_A_27846	0	8.24	2.34	0	0	0	Plant invertase/pectin methylesterase inhibitor superfamily protein
16	Cotton_A_29509	0	23.51	6.31	0	0.47	0.47	KEA2, ATKEA2 , K+ efflux antiporter 2
16	Cotton_A_29560	11.11	61.07	17.53	6.81	3.53	1.18	TLP3 , tubby like protein 3
16	Cotton_A_30342	2.36	7.75	3.51	2.11	1.65	0.71	ATEXPA15, EXP15, ATEXP15, ATHEXP ALPHA 1.3, EXPA15 , expansin A15
16	Cotton_A_31501	0.47	4.85	2.57	0.47	0.47	0	unknown protein; LOCATED IN: cellular_component unknown; EXPRESSED IN: 23 plant structures; EXPRESSED DURING: 14 growth stages; Has 30201 Blast hits to 17322 proteins in 780 species: Archae - 12; Bacteria - 1396; Metazoa - 17338; Fungi - 3422; Plants - 5037; Viruses - 0; Other Eukaryotes - 2996 (source: NCBI BLink).
16	Cotton_A_33943	0	4.85	1.17	0	0	0	S-adenosyl-L-methionine-dependent methyltransferases superfamily protein
16	Cotton_A_36261	2.84	14.54	6.31	0.7	2.12	0	HOG1, SAHH1 , S-adenosyl-L-homocysteine hydrolase
16	Cotton_A_37276	0.71	8	3.74	0	0	0	Leucine-rich receptor-like protein kinase family protein
16	Cotton_A_39607	1.18	167.69	37.63	0	0	0	SOUL heme-binding family protein
16	Cotton_A_39685	0	4.6	1.64	0	1.18	0	YUC8 , Flavin-binding monooxygenase family protein
16	Cotton_D_gene_10001053	0	85.54	39.97	0	0	0	CZF1, ZFAR1, SZF2, ATSZF2 , zinc finger (CCCH-type) family protein
16	Cotton_D_gene_10001614	4.26	15.99	6.08	0.7	2.12	2.13	CYP87A2 , cytochrome P450, family 87, subfamily A, polypeptide 2
16	Cotton_D_gene_10007543	4.49	15.75	8.65	5.17	3.3	5.21	ZDS, PDE181, SPC1 , zeta-carotene desaturase
16	Cotton_D_gene_10009695	0	6.06	2.34	0	0	0	Guanylate-binding family protein
16	Cotton_D_gene_10009922	1.18	8.72	3.74	1.41	0.47	0.71	atnudt8, NUDT8 , nudix hydrolase homolog 8
16	Cotton_D_gene_10013123	0.71	4.12	1.4	0	0.94	0.47	NB-ARC domain-containing disease resistance protein
16	Cotton_D_gene_10021979	1.42	26.17	13.79	1.17	1.18	0	MATE efflux family protein
16	Cotton_D_gene_10023001	1.42	11.87	4.44	3.05	0.71	1.9	RNA-binding (RRM/RBD/RNP motifs) family protein
16	Cotton_D_gene_10027063	0	15.27	3.51	0	0	0	MPPBETA , Insulinase (Peptidase family M16) protein
16	Cotton_D_gene_10034630	3.55	16.48	7.71	1.88	10.13	4.74	Protein of unknown function, transmembrane-40
17	Cotton_A_01118	6.38	8	0.47	3.52	3.06	4.5	CSN5A, JAB1, AJH1 , COP9 signalosome 5A
17	Cotton_A_03204	17.26	16.72	6.55	3.99	11.78	14.22	DAL1 , E3 Ubiquitin ligase family protein
17	Cotton_A_03847	3.55	3.63	0	1.17	3.06	2.37	HSL1, HSI2-L1, VAL2 , HSI2-like 1
17	Cotton_A_03926	32.15	27.38	10.29	7.05	12.72	22.98	HSL1 , HAESA-like 1
17	Cotton_A_05271	10.64	13.33	0	6.11	6.83	9	NRPB12, NRPD12, NRPE12 , DNA directed RNA polymerase, 7 kDa subunit
17	Cotton_A_05375	13.48	13.33	1.17	3.76	6.6	9.71	D-isomer specific 2-hydroxyacid dehydrogenase family protein
17	Cotton_A_06457	51.78	69.31	5.61	16.91	26.15	45.96	ORF107A , hypothetical protein
17	Cotton_A_07610	6.86	6.54	0.7	3.76	2.83	6.4	atToc64-III, TOC64-III , translocon at the outer membrane of chloroplasts 64-III
17	Cotton_A_08491	8.75	10.18	3.51	1.64	3.77	8.77	VTC4 , Inositol monophosphatase family protein
17	Cotton_A_08761	2.36	2.42	0	1.17	2.36	3.08	SPL1 , squamosa promoter binding protein-like 1
17	Cotton_A_09352	8.75	9.69	2.57	7.05	6.36	10.66	NMT1, ATNMT1 , myristoyl-CoA:protein N-myristoyltransferase
17	Cotton_A_09475	2.13	2.91	0	1.64	2.12	3.55	PYR4, DHOASE , pyrimidin 4
17	Cotton_A_13960	5.2	6.54	0	0.47	2.36	3.32	FUNCTIONS IN: molecular_function unknown; INVOLVED IN: biological_process unknown; EXPRESSED IN: 23 plant structures; EXPRESSED DURING: 13 growth stages; CONTAINS InterPro DOMAIN/s: Ribosome biogenesis protein Nop16 (InterPro:IPR019002); Has 104 Blast hits to 104 proteins in 57 species: Archae - 0; Bacteria - 0; Metazoa - 0; Fungi - 63; Plants - 35; Viruses - 0; Other Eukaryotes - 6 (source: NCBI…
17	Cotton_A_16180	9.93	16.72	0	4.7	5.18	9.95	Ribosomal S17 family protein
17	Cotton_A_17461	4.02	3.63	0	2.35	1.88	3.55	unknown protein; FUNCTIONS IN: molecular_function unknown; INVOLVED IN: biological_process unknown; LOCATED IN: mitochondrion, plastid; EXPRESSED IN: 24 plant structures; EXPRESSED DURING: 13 growth stages; BEST Arabidopsis thaliana protein match is: unknown protein (TAIR:AT2G19530.1); Has 63 Blast hits to 63 proteins in 14 species: Archae - 0; Bacteria - 0; Metazoa - 0; Fungi - 0; Plants - 63; V…
17	Cotton_A_17710	18.44	22.29	3.97	11.98	23.32	25.11	MRP2, ABCC2, AtABCC2 , multidrug resistance-associated protein 2
17	Cotton_A_19194	2.36	4.36	0	1.17	2.12	3.55	unknown protein; BEST Arabidopsis thaliana protein match is: unknown protein (TAIR:AT1G15800.1); Has 35333 Blast hits to 34131 proteins in 2444 species: Archae - 798; Bacteria - 22429; Metazoa - 974; Fungi - 991; Plants - 531; Viruses - 0; Other Eukaryotes - 9610 (source: NCBI BLink).
17	Cotton_A_21197	3.55	4.85	0	1.88	1.41	3.32	Hyaluronan / mRNA binding family
17	Cotton_A_26186	6.62	4.85	0.47	3.99	4.24	5.21	unknown protein; CONTAINS InterPro DOMAIN/s: Protein of unknown function DUF1301 (InterPro:IPR009724); Has 116 Blast hits to 116 proteins in 49 species: Archae - 0; Bacteria - 0; Metazoa - 53; Fungi - 6; Plants - 49; Viruses - 0; Other Eukaryotes - 8 (source: NCBI BLink).
17	Cotton_A_28172	3.31	3.88	0	1.41	1.65	3.32	Class II aminoacyl-tRNA and biotin synthetases superfamily protein
17	Cotton_A_28595	2.36	3.88	0	1.17	0.47	3.08	HOT5, ADH2, GSNOR, ATGSNOR1, PAR2 , GroES-like zinc-binding dehydrogenase family protein
17	Cotton_A_29724	5.44	5.09	1.17	0.47	3.53	4.26	MATE efflux family protein
17	Cotton_A_30580	2.84	3.39	0	2.35	2.59	4.03	-
17	Cotton_A_32790	2.36	4.6	0	1.41	1.41	2.84	THE1 , protein kinase family protein
17	Cotton_A_33461	7.8	8	0.94	2.35	5.89	4.5	Glutathione S-transferase, C-terminal-like;Translation elongation factor EF1B/ribosomal protein S6
17	Cotton_A_33797	4.73	4.36	0.7	3.99	5.89	5.69	Protein kinase superfamily protein
17	Cotton_A_35569	18.91	20.36	3.04	13.62	13.43	13.27	Ribosomal protein S3Ae
17	Cotton_A_35664	5.44	5.33	2.1	0.94	2.59	4.74	EDA40 , Zinc finger (C3HC4-type RING finger) family protein
17	Cotton_A_36321	17.73	23.51	5.38	7.75	10.6	15.16	scpl35 , serine carboxypeptidase-like 35
17	Cotton_A_40960	2.84	3.63	0	1.64	3.06	3.55	AGK2, GK-2 , guanylate kinase
17	Cotton_D_gene_10022373	8.98	7.03	1.4	5.87	7.07	7.11	Endomembrane protein 70 protein family
17	Cotton_D_gene_10035107	18.44	20.36	3.51	10.34	15.79	14.93	Phosphofructokinase family protein
17	Cotton_D_gene_10037528	4.02	5.57	0	1.88	3.77	4.03	FtsH extracellular protease family
18	Cotton_A_01290	8.51	6.06	1.4	4.23	6.6	3.32	OVA6, PRORS1 , Class II aaRS and biotin synthetases superfamily protein
18	Cotton_A_01339	5.91	7.27	0	3.76	2.83	2.61	RSP35, RS40, At-RS40 , arginine/serine-rich splicing factor 35
18	Cotton_A_01468	12.53	10.66	0.7	3.29	4.01	2.13	GAD5 , glutamate decarboxylase 5
18	Cotton_A_01534	8.98	8.24	3.74	6.58	4.71	2.13	unknown protein; FUNCTIONS IN: molecular_function unknown; LOCATED IN: chloroplast, chloroplast stroma; EXPRESSED IN: 21 plant structures; EXPRESSED DURING: 13 growth stages; Has 30201 Blast hits to 17322 proteins in 780 species: Archae - 12; Bacteria - 1396; Metazoa - 17338; Fungi - 3422; Plants - 5037; Viruses - 0; Other Eukaryotes - 2996 (source: NCBI BLink).
18	Cotton_A_01920	9.22	11.39	0	3.76	5.18	3.55	GAPC-2, GAPC2 , glyceraldehyde-3-phosphate dehydrogenase C2
18	Cotton_A_02063	17.02	12.12	2.34	6.58	6.83	6.16	COR413-PM2, ATCOR413-PM2 , cold-regulated 413-plasma membrane 2
18	Cotton_A_02685	9.22	12.12	2.57	11.04	6.36	4.98	ATPase E1-E2 type family protein / haloacid dehalogenase-like hydrolase family protein
18	Cotton_A_02992	17.73	17.21	2.57	10.8	6.36	10.9	emb2171 , Ribosomal protein L14p/L23e family protein
18	Cotton_A_03279	17.02	13.09	1.17	3.05	5.65	4.26	LIN2, HEMF1, ATCPO-I , Coproporphyrinogen III oxidase
18	Cotton_A_05835	7.57	5.57	0	3.52	3.3	0.95	ADL3, CF1, DRP2B, DL3 , dynamin-like 3
18	Cotton_A_06315	6.38	4.12	1.17	1.64	4.95	1.18	Aluminium induced protein with YGL and LRDR motifs
18	Cotton_A_06360	17.02	10.42	2.57	6.11	9.9	7.58	ATPREP2, PREP2 , presequence protease 2
18	Cotton_A_06923	3.31	3.88	0	3.52	2.36	2.13	alpha/beta-Hydrolases superfamily protein
18	Cotton_A_07494	7.8	7.03	1.87	1.41	6.6	3.32	Leucine-rich repeat family protein
18	Cotton_A_08169	9.93	7.75	0.7	3.99	6.83	2.37	RNA binding Plectin/S10 domain-containing protein
18	Cotton_A_09102	7.8	8	0.7	6.34	8.95	5.21	Endomembrane protein 70 protein family
18	Cotton_A_09497	3.31	2.91	0	0.7	0.94	0.47	CBS / octicosapeptide/Phox/Bemp1 (PB1) domains-containing protein
18	Cotton_A_10151	22.22	23.99	1.17	6.34	10.37	3.08	ATFER4, FER4 , ferritin 4
18	Cotton_A_10177	6.38	4.85	1.17	4.46	4.95	3.08	SNRNP-G , probable small nuclear ribonucleoprotein G
18	Cotton_A_10180	13.48	7.03	0	4.23	4.71	4.26	RNA-binding (RRM/RBD/RNP motifs) family protein
18	Cotton_A_10386	4.96	3.88	0	2.11	4.01	1.18	RP1 , ribosomal protein 1
18	Cotton_A_10474	41.37	39.5	4.44	10.57	15.55	10.19	ATC4H, C4H, CYP73A5, REF3 , cinnamate-4-hydroxylase
18	Cotton_A_11063	23.64	20.6	1.17	9.4	14.84	12.32	CAM7 , calmodulin 7
18	Cotton_A_11328	6.15	3.39	0	1.41	2.59	0	DYL1 , dormancy-associated protein-like 1
18	Cotton_A_11360	16.08	11.87	3.27	5.17	6.6	3.55	FBA2 , fructose-bisphosphate aldolase 2
18	Cotton_A_11683	10.64	8.97	0.47	4.7	3.77	4.03	RNA binding Plectin/S10 domain-containing protein
18	Cotton_A_11914	9.93	8	2.34	3.52	5.42	4.98	Ribosomal protein L39 family protein
18	Cotton_A_11943	8.51	9.21	0.94	5.64	4.01	3.32	BSL3 , BRI1 suppressor 1 (BSU1)-like 3
18	Cotton_A_12326	9.22	9.45	0.7	6.11	5.89	3.79	FER , Malectin/receptor-like protein kinase family protein
18	Cotton_A_12358	5.44	2.67	0	2.58	0.94	1.9	KASI, KAS1 , 3-ketoacyl-acyl carrier protein synthase I
18	Cotton_A_12468	6.38	5.33	0	0.47	1.88	0.71	LTP3 , lipid transfer protein 3
18	Cotton_A_13060	3.07	2.18	0	0	0.94	0.47	-
18	Cotton_A_13464	3.31	2.67	0	0.94	1.18	0.47	Eukaryotic aspartyl protease family protein
18	Cotton_A_13916	9.46	11.15	1.17	7.99	8.25	6.4	CKS2 , CDK-subunit 2
18	Cotton_A_14613	4.73	5.09	0	1.88	1.65	1.66	HSP20-like chaperones superfamily protein
18	Cotton_A_15136	9.93	7.27	2.1	4.23	5.42	2.61	LYR family of Fe/S cluster biogenesis protein
18	Cotton_A_15148	3.31	2.18	0	2.11	2.83	0.95	DHAR2 , dehydroascorbate reductase 2
18	Cotton_A_15316	6.15	3.88	1.17	1.64	4.48	0.47	emb1075 , Pyridoxal phosphate (PLP)-dependent transferases superfamily protein
18	Cotton_A_15544	14.89	11.39	1.64	5.87	4.95	4.26	VTC2 , mannose-1-phosphate guanylyltransferase (GDP)s;GDP-galactose:mannose-1-phosphate guanylyltransferases;GDP-galactose:glucose-1-phosphate guanylyltransferases;GDP-galactose:myoinositol-1-phosphate guanylyltransferases;glucose-1-phosphate guanylyltransferase
18	Cotton_A_17913	3.78	2.91	0	0.47	0.71	1.18	NDR1 , Late embryogenesis abundant (LEA) hydroxyproline-rich glycoprotein family
18	Cotton_A_19609	15.13	10.66	3.04	4.7	6.6	3.55	SWEET1, AtSWEET1 , Nodulin MtN3 family protein
18	Cotton_A_19726	8.04	4.85	0	2.58	4.01	2.37	Ribosomal protein S25 family protein
18	Cotton_A_19760	185.59	170.84	16.83	75.63	69.5	51.89	FBA2 , fructose-bisphosphate aldolase 2
18	Cotton_A_19846	7.09	5.57	1.17	3.99	4.48	2.84	Ribosomal protein S4
18	Cotton_A_20952	5.44	4.12	0.7	2.58	2.12	2.61	AT hook motif DNA-binding family protein
18	Cotton_A_21385	17.73	13.57	1.87	11.27	9.9	7.11	Translation initiation factor SUI1 family protein
18	Cotton_A_22693	14.42	12.84	1.4	5.4	4.01	6.16	AFB2 , auxin signaling F-box 2
18	Cotton_A_22851	8.27	5.57	0.94	3.52	2.36	1.42	RNA-binding (RRM/RBD/RNP motifs) family protein
18	Cotton_A_23439	19.15	12.36	1.17	5.4	4.48	3.55	Oxidoreductase, zinc-binding dehydrogenase family protein
18	Cotton_A_24238	5.67	4.6	0	0.7	1.65	1.42	CSD1 , copper/zinc superoxide dismutase 1
18	Cotton_A_24799	3.78	2.91	0	0	2.12	1.18	GRF2, 14-3-3OMEGA, GF14 OMEGA , general regulatory factor 2
18	Cotton_A_25689	28.84	25.44	6.08	7.52	12.49	10.66	UBQ10 , polyubiquitin 10
18	Cotton_A_25755	7.09	6.06	0.47	2.35	2.36	4.03	Cytosol aminopeptidase family protein
18	Cotton_A_25952	19.62	18.66	1.87	8.93	8.95	4.74	ATAILP1, AILP1 , Aluminium induced protein with YGL and LRDR motifs
18	Cotton_A_27005	5.91	4.12	2.34	3.29	4.48	0.47	ELMO/CED-12 family protein
18	Cotton_A_27293	6.62	3.15	0	3.29	2.36	1.18	Oxoglutarate/iron-dependent oxygenase
18	Cotton_A_27393	3.55	3.15	0	3.05	2.36	0.95	NLP7 , NIN like protein 7
18	Cotton_A_27697	3.31	3.15	0	3.05	4.24	1.66	ATATH6, ATH6 , ABC2 homolog 6
18	Cotton_A_27835	14.42	8.72	0.47	5.87	4.24	3.55	ROC1, RBX1, HRT1, ATRBX1 , RING-box 1
18	Cotton_A_28615	12.77	8.97	0.47	3.29	3.06	3.08	DCD (Development and Cell Death) domain protein
18	Cotton_A_29555	17.02	15.99	0	5.17	3.53	3.08	alpha/beta-Hydrolases superfamily protein
18	Cotton_A_30046	11.82	9.21	0.47	4.46	4.48	3.32	CYP86A8, LCR , cytochrome P450, family 86, subfamily A, polypeptide 8
18	Cotton_A_31403	7.33	7.51	0	3.76	2.12	2.37	ACA9, ATACA9 , autoinhibited Ca(2+)-ATPase 9
18	Cotton_A_32623	30.26	20.11	3.04	11.74	13.19	18.48	Ribosomal L29 family protein
18	Cotton_A_34114	6.15	4.36	0.47	1.17	1.88	1.18	ABC-2 type transporter family protein
18	Cotton_A_35072	9.69	10.18	1.17	4.46	6.6	2.37	phenylalanyl-tRNA synthetase class IIc family protein
18	Cotton_A_35467	20.1	18.66	0	7.52	11.31	6.4	ACYB-2 , Cytochrome b561/ferric reductase transmembrane protein family
18	Cotton_A_35840	10.88	8	0.94	5.64	5.42	6.63	unknown protein; FUNCTIONS IN: molecular_function unknown; INVOLVED IN: biological_process unknown; LOCATED IN: endoplasmic reticulum, plasma membrane; EXPRESSED IN: 24 plant structures; EXPRESSED DURING: 13 growth stages; Has 149 Blast hits to 149 proteins in 49 species: Archae - 0; Bacteria - 0; Metazoa - 98; Fungi - 0; Plants - 47; Viruses - 0; Other Eukaryotes - 4 (source: NCBI BLink).
18	Cotton_A_36058	8.98	5.82	0.7	2.11	2.59	2.13	RPL15 , ribosomal protein L15
18	Cotton_A_37310	15.13	9.94	0.47	2.82	7.3	4.74	RAD23D , Rad23 UV excision repair protein family
18	Cotton_A_38367	4.49	5.57	0	3.29	3.3	1.66	CARA , carbamoyl phosphate synthetase A
18	Cotton_A_38391	13.71	10.42	0.47	3.05	3.53	4.74	unknown protein; FUNCTIONS IN: molecular_function unknown; INVOLVED IN: biological_process unknown; LOCATED IN: chloroplast; EXPRESSED IN: 23 plant structures; EXPRESSED DURING: 12 growth stages; Has 57 Blast hits to 57 proteins in 32 species: Archae - 0; Bacteria - 5; Metazoa - 12; Fungi - 4; Plants - 29; Viruses - 0; Other Eukaryotes - 7 (source: NCBI BLink).
18	Cotton_A_38609	9.22	7.03	0	1.64	2.83	3.08	ATRPS5B, RPS5B , ribosomal protein 5B
18	Cotton_A_39687	10.64	10.18	1.4	5.64	5.89	4.5	CLA1, DEF, CLA, DXS, DXPS2 , Deoxyxylulose-5-phosphate synthase
18	Cotton_A_40483	10.17	11.39	0.94	4.23	4.01	2.61	CLPP5, NCLPP5, NCLPP1 , nuclear encoded CLP protease 5
18	Cotton_A_41086	17.49	19.14	3.51	13.15	7.77	4.5	CAS1 , cycloartenol synthase 1
18	Cotton_A_41274	4.02	3.63	0	1.88	2.12	2.13	BGLU42 , beta glucosidase 42
18	Cotton_D_gene_10001283	4.73	5.82	0	2.11	2.12	0.47	UBP15 , ubiquitin-specific protease 15
18	Cotton_D_gene_10003100	3.31	2.18	0	0.47	3.3	0	Splicing factor 3B subunit 5/RDS3 complex subunit 10
18	Cotton_D_gene_10005232	19.39	16.48	1.87	5.4	7.77	5.92	LIN2, HEMF1, ATCPO-I , Coproporphyrinogen III oxidase
18	Cotton_D_gene_10017444	11.82	7.51	0.94	5.17	4.48	3.08	ACYB-2 , Cytochrome b561/ferric reductase transmembrane protein family
18	Cotton_D_gene_10017738	4.49	2.67	0	1.17	1.65	1.66	unknown protein; FUNCTIONS IN: molecular_function unknown; INVOLVED IN: biological_process unknown; LOCATED IN: chloroplast, chloroplast stroma; EXPRESSED IN: 22 plant structures; EXPRESSED DURING: 14 growth stages; Has 94 Blast hits to 94 proteins in 35 species: Archae - 6; Bacteria - 10; Metazoa - 21; Fungi - 2; Plants - 48; Viruses - 0; Other Eukaryotes - 7 (source: NCBI BLink).
18	Cotton_D_gene_10019627	4.26	1.94	0	0.94	1.41	0	DHAR2 , dehydroascorbate reductase 2
18	Cotton_D_gene_10023601	7.09	6.54	3.51	6.11	4.24	1.42	alpha/beta-Hydrolases superfamily protein
18	Cotton_D_gene_10024521	57.69	50.65	2.34	15.5	18.14	9.71	FBA2 , fructose-bisphosphate aldolase 2
18	Cotton_D_gene_10024893	7.57	5.09	0.94	3.29	2.59	2.13	-
18	Cotton_D_gene_10029289	4.96	6.06	0.47	3.05	4.24	1.66	Ribosomal L28e protein family
18	Cotton_D_gene_10031614	4.49	4.12	0	1.88	2.36	1.18	emp24/gp25L/p24 family/GOLD family protein
18	Cotton_D_gene_10032279	4.02	4.12	0	3.29	1.18	1.18	SIT4 phosphatase-associated family protein
18	Cotton_D_gene_10033666	28.84	22.54	0.47	11.27	13.67	12.32	Ribosomal L5P family protein
18	Cotton_D_gene_10034974	8.98	8	0.7	3.29	4.24	2.84	unknown protein; Has 1719 Blast hits to 1091 proteins in 184 species: Archae - 5; Bacteria - 24; Metazoa - 559; Fungi - 169; Plants - 192; Viruses - 1; Other Eukaryotes - 769 (source: NCBI BLink).
18	Cotton_D_gene_10035774	7.8	6.06	1.64	3.52	5.65	2.61	unknown protein; FUNCTIONS IN: molecular_function unknown; INVOLVED IN: biological_process unknown; LOCATED IN: endomembrane system; EXPRESSED IN: 24 plant structures; EXPRESSED DURING: 15 growth stages; Has 96 Blast hits to 87 proteins in 37 species: Archae - 0; Bacteria - 2; Metazoa - 12; Fungi - 2; Plants - 65; Viruses - 0; Other Eukaryotes - 15 (source: NCBI BLink).
18	Cotton_D_gene_10036297	16.55	11.15	0	5.87	2.83	0.47	PSBP-1, OEE2, PSII-P, OE23 , photosystem II subunit P-1
18	Cotton_D_gene_10036675	5.67	5.33	0.7	1.88	2.36	1.18	RD19, RD19A , Papain family cysteine protease
18	Cotton_D_gene_10037130	7.8	7.27	1.4	2.35	2.83	2.84	Uncharacterised BCR, YbaB family COG0718
18	Cotton_D_gene_10037476	4.49	4.6	0	2.82	0.94	2.37	-
19	Cotton_A_00113	4.26	1.21	0	1.88	0.71	0.71	TOM40 , translocase of the outer mitochondrial membrane 40
19	Cotton_A_01000	18.44	8	1.64	8.69	6.36	3.08	biotin/lipoyl attachment domain-containing protein
19	Cotton_A_01905	11.58	6.54	1.17	8.22	8.01	4.74	ACA11 , autoinhibited Ca2+-ATPase 11
19	Cotton_A_02429	4.49	0.97	0.7	0.47	3.3	1.66	Divalent ion symporter
19	Cotton_A_02594	4.73	0.73	0	1.64	2.59	1.42	RING/U-box superfamily protein
19	Cotton_A_02929	3.31	0.73	0	0.47	0.47	1.9	ATILP1, ILP1 , IAP-like protein 1
19	Cotton_A_04526	4.73	0.97	0.7	3.99	4.71	2.84	LAC14 , laccase 14
19	Cotton_A_04546	25.06	10.18	0.94	5.64	11.31	8.77	unknown protein; Has 52 Blast hits to 52 proteins in 18 species: Archae - 0; Bacteria - 0; Metazoa - 0; Fungi - 0; Plants - 52; Viruses - 0; Other Eukaryotes - 0 (source: NCBI BLink).
19	Cotton_A_04653	7.33	4.12	1.4	3.99	3.77	4.26	SOBER1 , carboxylesterases
19	Cotton_A_05130	6.86	1.45	1.17	2.35	6.13	2.61	Uncharacterised protein family (UPF0497)
19	Cotton_A_06092	7.8	3.15	0.7	4.46	5.65	4.74	INH3 , inhibitor-3
19	Cotton_A_07071	7.57	1.7	5.84	6.11	5.18	6.4	ATCNGC15, CNGC15 , cyclic nucleotide-gated channel 15
19	Cotton_A_07556	2.84	0	0	0.47	0.71	0.71	2 iron, 2 sulfur cluster binding
19	Cotton_A_07584	7.33	4.12	0.47	3.76	4.71	4.98	TCP-1/cpn60 chaperonin family protein
19	Cotton_A_11945	4.73	1.45	0.47	1.64	4.24	1.18	RHF2A , RING-H2 group F2A
19	Cotton_A_12628	4.73	1.45	0	1.88	0.94	1.18	AOC4 , allene oxide cyclase 4
19	Cotton_A_14288	16.08	3.63	0.94	1.88	6.13	5.21	ACBP6, ACBP , acyl-CoA-binding protein 6
19	Cotton_A_14371	2.84	0	2.57	2.35	2.12	2.61	UBC28 , ubiquitin-conjugating enzyme 28
19	Cotton_A_14991	2.84	0	0.7	0.7	1.18	1.42	Plant protein of unknown function (DUF868)
19	Cotton_A_15422	5.91	2.91	0.47	3.29	2.12	3.08	DNAse I-like superfamily protein
19	Cotton_A_16873	41.85	21.81	8.65	17.62	15.55	22.03	GME , GDP-D-mannose 3',5'-epimerase
19	Cotton_A_17999	4.73	0.97	3.27	2.82	2.83	3.32	Ubiquitin-conjugating enzyme family protein
19	Cotton_A_18016	14.42	8.24	3.04	6.34	6.83	7.58	Protein phosphatase 2C family protein
19	Cotton_A_18257	17.49	7.27	4.21	9.87	13.67	7.34	GASA1 , GAST1 protein homolog 1
19	Cotton_A_19728	12.29	4.85	1.17	7.75	6.13	7.11	Pyridoxal-dependent decarboxylase family protein
19	Cotton_A_23860	3.78	1.7	0	0.94	2.12	0.71	PMSR4 , peptide met sulfoxide reductase 4
19	Cotton_A_25246	4.02	0	0	0.94	0.94	1.42	ATPSK4, ATPSK3 (FORMER SYMBOL), PSK4 , phytosulfokine 4 precursor
19	Cotton_A_25695	36.41	14.54	4.21	19.73	18.61	11.85	AtSIP2, SIP2 , seed imbibition 2
19	Cotton_A_27207	11.58	7.03	2.81	7.75	7.3	5.69	Leucine-rich repeat transmembrane protein kinase
19	Cotton_A_27590	7.8	3.63	0.47	3.29	3.77	2.37	PGI1, PGI , phosphoglucose isomerase 1
19	Cotton_A_28036	4.96	1.94	0.47	2.58	3.06	3.32	sodium/calcium exchanger family protein / calcium-binding EF hand family protein
19	Cotton_A_28708	4.73	2.42	0	2.11	2.12	1.66	Zinc-binding ribosomal protein family protein
19	Cotton_A_29292	2.6	0	0.47	1.64	1.18	1.66	Tetratricopeptide repeat (TPR)-like superfamily protein
19	Cotton_A_29303	7.33	2.67	1.4	2.35	2.83	3.08	SNF4, ATSNF4 , homolog of yeast sucrose nonfermenting 4
19	Cotton_A_29443	6.15	1.7	0	3.29	3.06	3.55	FUNCTIONS IN: molecular_function unknown; INVOLVED IN: biological_process unknown; LOCATED IN: endomembrane system; EXPRESSED IN: 24 plant structures; EXPRESSED DURING: 15 growth stages; CONTAINS InterPro DOMAIN/s: CHD5-like protein (InterPro:IPR007514); Has 30201 Blast hits to 17322 proteins in 780 species: Archae - 12; Bacteria - 1396; Metazoa - 17338; Fungi - 3422; Plants - 5037; Viruses - 0; …
19	Cotton_A_32198	3.31	2.18	0	1.64	2.59	2.37	RCE1 , RUB1 conjugating enzyme 1
19	Cotton_A_32952	4.96	2.42	0	1.17	2.12	1.9	ADT6 , arogenate dehydratase 6
19	Cotton_A_33267	3.55	0.73	0	0.47	1.41	0	Glycosyl hydrolase family 38 protein
19	Cotton_A_35276	7.8	3.39	1.4	2.11	2.36	5.45	Cupredoxin superfamily protein
19	Cotton_A_36607	6.38	0.97	1.4	2.11	3.77	2.61	FIB2, ATFIB2 , fibrillarin 2
19	Cotton_A_36825	6.15	2.91	1.17	3.05	2.59	6.16	CKX5, ATCKX5, ATCKX6 , cytokinin oxidase 5
19	Cotton_A_39947	3.31	0	0	3.05	2.12	1.66	ATCRK3, CRK3 , CDPK-related kinase 3
19	Cotton_D_gene_10002630	4.26	0	0.94	2.11	3.53	0.95	GASA1 , GAST1 protein homolog 1
19	Cotton_D_gene_10009210	3.31	2.18	0	3.29	1.65	1.9	Peptidase S24/S26A/S26B/S26C family protein
19	Cotton_D_gene_10009267	2.6	0	0	0	0.47	1.42	2-oxoglutarate (2OG) and Fe(II)-dependent oxygenase superfamily protein
19	Cotton_D_gene_10009843	2.84	0	0	0.7	1.18	0.95	AtMYB9, MYB9 , myb domain protein 9
19	Cotton_D_gene_10013444	4.26	1.94	0	2.82	1.65	1.9	Protein kinase superfamily protein
19	Cotton_D_gene_10018412	12.53	9.45	3.27	12.68	13.67	10.9	Arabidopsis phospholipase-like protein (PEARLI 4) family
19	Cotton_D_gene_10019410	5.91	2.18	0	1.88	1.65	1.66	Ribosomal S17 family protein
19	Cotton_D_gene_10020469	5.91	0.48	3.04	5.87	3.77	3.55	unknown protein; BEST Arabidopsis thaliana protein match is: unknown protein (TAIR:AT2G41960.1); Has 13384 Blast hits to 8116 proteins in 546 species: Archae - 41; Bacteria - 766; Metazoa - 5596; Fungi - 1431; Plants - 589; Viruses - 46; Other Eukaryotes - 4915 (source: NCBI BLink).
19	Cotton_D_gene_10020474	10.17	1.94	0.94	6.81	6.6	5.21	Translation protein SH3-like family protein
19	Cotton_D_gene_10020524	5.44	0.73	3.04	1.88	5.42	2.13	-
19	Cotton_D_gene_10022404	6.62	0.97	0	2.82	2.59	1.18	Carbohydrate-binding-like fold
19	Cotton_D_gene_10022765	6.62	2.42	0.47	1.88	3.3	1.66	AFC2, AME1, FC2 , FUS3-complementing gene 2
19	Cotton_D_gene_10028579	6.86	2.18	0	0.7	3.3	0.95	SAM-2, MAT2, SAM2, AtSAM2 , S-adenosylmethionine synthetase 2
19	Cotton_D_gene_10031991	3.55	1.45	0	0.7	0.94	1.66	CUT1, POP1, CER6, G2, KCS6 , 3-ketoacyl-CoA synthase 6
20	Cotton_A_01400	15.13	2.67	8.88	2.11	2.36	1.66	Eukaryotic aspartyl protease family protein
20	Cotton_A_02998	4.26	0.48	3.51	1.41	1.41	1.42	Vps51/Vps67 family (components of vesicular transport) protein
20	Cotton_A_03375	5.91	3.88	4.21	2.58	0.71	1.66	ATSBT1.1, SBTI1.1 , subtilase family protein
20	Cotton_A_04591	4.49	2.91	3.27	0.47	1.88	0.71	unknown protein; INVOLVED IN: biological_process unknown; LOCATED IN: endomembrane system; EXPRESSED IN: 6 plant structures; EXPRESSED DURING: 4 anthesis, petal differentiation and expansion stage; Has 74 Blast hits to 74 proteins in 16 species: Archae - 0; Bacteria - 0; Metazoa - 1; Fungi - 0; Plants - 69; Viruses - 0; Other Eukaryotes - 4 (source: NCBI BLink).
20	Cotton_A_05384	2.6	0	1.64	0	0.71	0	TPX1 , thioredoxin-dependent peroxidase 1
20	Cotton_A_05397	10.64	8	10.99	4.93	3.3	2.13	Protein of unknown function (DUF1677)
20	Cotton_A_05803	67.38	43.86	48.15	32.41	14.84	18.24	HXXXD-type acyl-transferase family protein
20	Cotton_A_06022	7.09	2.67	4.21	0.94	1.41	0.47	KT2, ATKT2, SHY3, KUP2, ATKUP2, TRK2 , potassium transporter 2
20	Cotton_A_06240	19.15	11.39	20.34	7.75	4.95	5.92	unknown protein; FUNCTIONS IN: molecular_function unknown; INVOLVED IN: biological_process unknown; LOCATED IN: chloroplast; EXPRESSED IN: 22 plant structures; EXPRESSED DURING: 13 growth stages; Has 9762 Blast hits to 6439 proteins in 764 species: Archae - 77; Bacteria - 1339; Metazoa - 3211; Fungi - 718; Plants - 437; Viruses - 131; Other Eukaryotes - 3849 (source: NCBI BLink).
20	Cotton_A_06566	130.98	51.37	86.72	58.49	47.59	26.77	CCCH-type zinc fingerfamily protein with RNA-binding domain
20	Cotton_A_06912	49.41	13.33	21.97	6.81	6.13	5.92	cytochrome b6f complex subunit (petM), putative
20	Cotton_A_07336	36.41	21.57	21.97	3.76	2.36	3.55	unknown protein; INVOLVED IN: N-terminal protein myristoylation; BEST Arabidopsis thaliana protein match is: unknown protein (TAIR:AT3G23930.1); Has 4658 Blast hits to 3455 proteins in 431 species: Archae - 39; Bacteria - 387; Metazoa - 1842; Fungi - 436; Plants - 133; Viruses - 38; Other Eukaryotes - 1783 (source: NCBI BLink).
20	Cotton_A_07644	7.09	3.39	3.27	2.58	0	1.42	BAH domain ;TFIIS helical bundle-like domain
20	Cotton_A_07727	229.09	129.89	132.54	51.91	72.09	105.9	Transketolase
20	Cotton_A_07830	137.36	87.24	111.27	43.69	26.62	24.88	GUN5, CCH, CHLH, CCH1, ABAR , magnesium-chelatase subunit chlH, chloroplast, putative / Mg-protoporphyrin IX chelatase, putative (CHLH)
20	Cotton_A_08034	80.62	58.16	84.62	30.77	16.49	21.56	ATFP3, FP3 , farnesylated protein 3
20	Cotton_A_09107	3.78	0	2.1	0.47	0	0	Protein of unknown function (DUF1336)
20	Cotton_A_09365	4.49	2.18	3.27	0.47	0.47	0.95	ATPAO5, PAO5 , polyamine oxidase 5
20	Cotton_A_09417	21.75	10.42	17.53	8.22	3.77	4.74	Protein of unknown function (DUF581)
20	Cotton_A_09813	8.51	4.12	6.08	2.82	1.65	2.61	BAM1 , Leucine-rich receptor-like protein kinase family protein
20	Cotton_A_11242	5.67	4.12	6.55	2.58	0.94	2.61	ATATH13, ATH13, ATOSA1, OSA1 , ABC2 homolog 13
20	Cotton_A_12135	29.79	23.75	28.99	8.46	5.65	2.13	SOT16, ATSOT16, CORI-7, ATST5A , sulfotransferase 16
20	Cotton_A_13690	4.73	1.21	6.08	1.64	0.71	1.9	unknown protein; Has 30201 Blast hits to 17322 proteins in 780 species: Archae - 12; Bacteria - 1396; Metazoa - 17338; Fungi - 3422; Plants - 5037; Viruses - 0; Other Eukaryotes - 2996 (source: NCBI BLink).
20	Cotton_A_14407	5.67	3.39	3.97	1.88	1.18	0.47	ARF18 , auxin response factor 18
20	Cotton_A_14857	24.59	16.72	16.13	7.52	4.71	4.26	Protein of unknown function (DUF620)
20	Cotton_A_14969	6.62	3.39	3.27	0	0	0.47	-
20	Cotton_A_14989	8.27	4.12	5.38	3.99	5.42	0.95	DRT102 , DNA-damage-repair/toleration protein (DRT102)
20	Cotton_A_15031	61.71	48.47	52.83	28.66	16.96	15.16	NDF2, NDH45 , NDH-dependent cyclic electron flow 1
20	Cotton_A_15742	11.58	9.21	16.6	6.58	2.83	3.55	unknown protein; FUNCTIONS IN: molecular_function unknown; INVOLVED IN: biological_process unknown; LOCATED IN: chloroplast; EXPRESSED IN: 24 plant structures; EXPRESSED DURING: 15 growth stages; BEST Arabidopsis thaliana protein match is: unknown protein (TAIR:AT5G05250.1); Has 45 Blast hits to 45 proteins in 13 species: Archae - 0; Bacteria - 0; Metazoa - 0; Fungi - 0; Plants - 45; Viruses - 0;…
20	Cotton_A_16066	9.69	5.33	4.68	3.29	1.18	0.47	atnudt8, NUDT8 , nudix hydrolase homolog 8
20	Cotton_A_17558	10277.4	6709.69	8191.61	6639.4	3289.75	2446.46	LHB1B1, LHCB1.4 , light-harvesting chlorophyll-protein complex II subunit B1
20	Cotton_A_17733	506.65	105.17	287.75	50.97	152.2	147.37	ORG1 , OBP3-responsive gene 1
20	Cotton_A_17866	29.79	11.39	23.14	6.81	28.04	15.4	unknown protein; FUNCTIONS IN: molecular_function unknown; INVOLVED IN: biological_process unknown; LOCATED IN: chloroplast; EXPRESSED IN: 22 plant structures; EXPRESSED DURING: 13 growth stages; Has 23 Blast hits to 23 proteins in 10 species: Archae - 0; Bacteria - 0; Metazoa - 0; Fungi - 0; Plants - 23; Viruses - 0; Other Eukaryotes - 0 (source: NCBI BLink).
20	Cotton_A_17878	25.77	12.84	18	5.4	5.18	3.55	TBL19 , TRICHOME BIREFRINGENCE-LIKE 19
20	Cotton_A_17972	4.26	1.45	1.4	0	0	0	-
20	Cotton_A_19471	6.38	3.63	3.04	0.47	1.41	0.71	UVH3, UVR1 , 5'-3' exonuclease family protein
20	Cotton_A_19665	235.71	121.17	152.17	86.67	95.18	56.39	PTAC16 , plastid transcriptionally active 16
20	Cotton_A_20685	19.39	18.66	20.57	8.22	11.31	2.37	PSBW , photosystem II reaction center W
20	Cotton_A_20878	77.31	39.26	46.75	40.64	24.03	12.56	LHCB2.2, LHCB2 , photosystem II light harvesting complex gene 2.2
20	Cotton_A_21688	866.71	351.87	588.12	206.7	141.83	99.03	LHCB3, LHCB3*1 , light-harvesting chlorophyll B-binding protein 3
20	Cotton_A_21694	14.89	5.09	7.71	1.64	0	0.47	unknown protein; BEST Arabidopsis thaliana protein match is: unknown protein (TAIR:AT5G64190.1); Has 72 Blast hits to 72 proteins in 10 species: Archae - 0; Bacteria - 0; Metazoa - 0; Fungi - 0; Plants - 72; Viruses - 0; Other Eukaryotes - 0 (source: NCBI BLink).
20	Cotton_A_21717	132.63	63.01	58.2	11.04	12.72	12.79	Tetratricopeptide repeat (TPR)-like superfamily protein
20	Cotton_A_21883	25.06	16.24	16.6	10.34	6.36	5.45	Photosystem II reaction center PsbP family protein
20	Cotton_A_22046	5.2	3.63	5.61	0.94	1.65	2.37	ATBZIP53, BZIP53 , basic region/leucine zipper motif 53
20	Cotton_A_22121	120.34	45.56	59.37	19.97	13.9	11.14	unknown protein; Has 14 Blast hits to 14 proteins in 5 species: Archae - 0; Bacteria - 0; Metazoa - 0; Fungi - 0; Plants - 14; Viruses - 0; Other Eukaryotes - 0 (source: NCBI BLink).
20	Cotton_A_22994	22.46	8.48	10.99	6.81	4.48	2.61	unknown protein; FUNCTIONS IN: molecular_function unknown; INVOLVED IN: biological_process unknown; LOCATED IN: cellular_component unknown; BEST Arabidopsis thaliana protein match is: unknown protein (TAIR:AT3G55570.1); Has 30201 Blast hits to 17322 proteins in 780 species: Archae - 12; Bacteria - 1396; Metazoa - 17338; Fungi - 3422; Plants - 5037; Viruses - 0; Other Eukaryotes - 2996 (source: NC…
20	Cotton_A_23770	6.38	1.94	6.31	4.93	2.83	0.47	NAD(P)-binding Rossmann-fold superfamily protein
20	Cotton_A_23857	33.1	11.63	23.84	17.15	8.72	7.34	Major facilitator superfamily protein
20	Cotton_A_25335	7.09	2.67	5.84	1.88	1.18	1.66	emb2768 , Tyrosyl-tRNA synthetase, class Ib, bacterial/mitochondrial
20	Cotton_A_26093	22.7	15.27	17.53	7.05	4.95	6.4	basic helix-loop-helix (bHLH) DNA-binding superfamily protein
20	Cotton_A_26206	50.12	20.6	32.73	7.28	7.07	5.92	Pyridine nucleotide-disulphide oxidoreductase family protein
20	Cotton_A_26951	225.07	59.13	166.2	54.26	41.23	30.8	PSAL , photosystem I subunit l
20	Cotton_A_27646	15.13	8	13.09	4.23	3.06	1.9	-
20	Cotton_A_28428	30.73	14.3	13.79	2.82	3.77	1.9	CYP706A6 , cytochrome P450, family 706, subfamily A, polypeptide 6
20	Cotton_A_28815	34.28	15.75	26.41	20.67	16.73	8.06	ENH1 , rubredoxin family protein
20	Cotton_A_28868	6.38	3.15	4.91	1.41	3.3	1.42	UGT88A1 , UDP-glucosyl transferase 88A1
20	Cotton_A_31239	7.8	2.67	3.74	1.64	1.65	0.71	alpha/beta-Hydrolases superfamily protein
20	Cotton_A_32807	3.55	1.21	1.64	0.7	0.94	0	Protein kinase superfamily protein
20	Cotton_A_33175	10.64	5.57	4.91	2.35	2.59	1.9	NDH-M , subunit NDH-M of NAD(P)H:plastoquinone dehydrogenase complex
20	Cotton_A_33898	18.44	9.45	11.92	9.16	4.48	3.32	Ankyrin repeat family protein
20	Cotton_A_34077	20.1	8.24	14.26	3.52	6.6	3.79	Uncharacterised protein family (UPF0497)
20	Cotton_A_34435	3.55	1.7	3.74	0	1.18	1.42	APK, AKN1, ATAKN1, APK1 , APS kinase
20	Cotton_A_35079	8.04	5.09	7.25	3.52	1.41	4.74	-
20	Cotton_A_35675	4.02	2.42	2.81	0	3.3	2.13	NHO1, GLI1 , Actin-like ATPase superfamily protein
20	Cotton_A_37280	3.07	1.21	1.4	0	0	0	Protein of unknown function, DUF538
20	Cotton_A_37704	7.57	2.18	4.68	1.41	3.06	2.84	FUNCTIONS IN: molecular_function unknown; INVOLVED IN: biological_process unknown; LOCATED IN: vacuole; EXPRESSED IN: 20 plant structures; EXPRESSED DURING: 13 growth stages; BEST Arabidopsis thaliana protein match is: transferases, transferring glycosyl groups (TAIR:AT4G14100.1); Has 108 Blast hits to 104 proteins in 19 species: Archae - 0; Bacteria - 0; Metazoa - 8; Fungi - 0; Plants - 90; Viru…
20	Cotton_A_38208	8.98	2.18	6.78	3.29	3.77	2.61	HCP-like superfamily protein with MYND-type zinc finger
20	Cotton_A_38306	7.57	1.7	2.81	0.7	0.47	0	Leucine-rich receptor-like protein kinase family protein
20	Cotton_A_38874	34.52	20.36	21.27	15.27	10.37	7.34	CIB1 , cryptochrome-interacting basic-helix-loop-helix 1
20	Cotton_A_38984	3.07	1.45	2.34	0	0	0.47	ATCSLA02, CSLA02, ATCSLA2, CSLA2 , cellulose synthase-like A02
20	Cotton_A_39392	9.69	5.09	6.55	1.88	1.65	1.42	RING/U-box superfamily protein
20	Cotton_A_39554	4.73	3.15	2.81	0.47	1.18	0	SPL9, AtSPL9 , squamosa promoter binding protein-like 9
20	Cotton_A_40742	20.57	9.69	14.49	3.76	7.77	8.29	KCS19 , 3-ketoacyl-CoA synthase 19
20	Cotton_A_40927	34.75	13.81	18.93	3.29	3.06	1.66	ZFP8 , zinc finger protein 8
20	Cotton_A_40992	6.15	4.12	3.97	0.47	2.12	1.18	ATL5 , AtL5
20	Cotton_D_gene_10000330	273.06	168.42	243.8	106.41	66.91	57.1	GUN5, CCH, CHLH, CCH1, ABAR , magnesium-chelatase subunit chlH, chloroplast, putative / Mg-protoporphyrin IX chelatase, putative (CHLH)
20	Cotton_D_gene_10000760	11.82	6.79	6.31	3.99	1.88	2.84	-
20	Cotton_D_gene_10002134	6.62	1.7	8.42	0.94	1.18	2.37	VDAC1, ATVDAC1 , voltage dependent anion channel 1
20	Cotton_D_gene_10004251	5.44	2.91	2.57	0.47	0	0	HCEF1 , high cyclic electron flow 1
20	Cotton_D_gene_10006554	19.39	17.45	19.17	12.68	8.01	3.79	NDA2 , alternative NAD(P)H dehydrogenase 2
20	Cotton_D_gene_10011841	9.69	5.57	7.48	2.35	3.77	2.13	GDSL-like Lipase/Acylhydrolase superfamily protein
20	Cotton_D_gene_10012093	60.29	48.95	71.29	48.15	27.09	17.3	unknown protein; FUNCTIONS IN: molecular_function unknown; INVOLVED IN: biological_process unknown; LOCATED IN: chloroplast thylakoid membrane, chloroplast; EXPRESSED IN: 22 plant structures; EXPRESSED DURING: 13 growth stages; CONTAINS InterPro DOMAIN/s: Protein of unknown function DUF3252 (InterPro:IPR021659); Has 287 Blast hits to 287 proteins in 81 species: Archae - 0; Bacteria - 118; Metazoa…
20	Cotton_D_gene_10012208	4.49	1.45	2.34	0	1.41	0.71	ZIP6, ATZIP6 , ZIP metal ion transporter family
20	Cotton_D_gene_10013363	6.15	4.85	5.38	1.17	1.41	0.71	BAM1 , Leucine-rich receptor-like protein kinase family protein
20	Cotton_D_gene_10013364	9.69	5.82	6.78	2.58	0.94	4.03	BAM1 , Leucine-rich receptor-like protein kinase family protein
20	Cotton_D_gene_10013512	7.09	4.12	5.38	1.88	0	0	AT-IMP, ATKAP ALPHA, AIMP ALPHA, IMPA-1, IMPA1 , importin alpha isoform 1
20	Cotton_D_gene_10016304	4.26	1.7	1.87	0.94	1.18	0	Leucine-rich receptor-like protein kinase family protein
20	Cotton_D_gene_10018274	352.97	215.19	289.15	120.26	76.1	38.38	FED A, ATFD2 , 2Fe-2S ferredoxin-like superfamily protein
20	Cotton_D_gene_10019149	9.93	8.72	10.99	6.11	4.48	1.9	PPL2 , PsbP-like protein 2
20	Cotton_D_gene_10019876	11.58	5.57	10.99	4.7	1.41	0.95	-
20	Cotton_D_gene_10020884	13.71	7.03	14.49	4.23	2.83	3.32	-
20	Cotton_D_gene_10025800	4.26	1.94	2.81	0	0	0	CYP82C4 , cytochrome P450, family 82, subfamily C, polypeptide 4
20	Cotton_D_gene_10026317	22.46	13.09	12.62	6.34	1.18	2.37	CGA1, GATA22, GNL , cytokinin-responsive gata factor 1
20	Cotton_D_gene_10029104	62.89	41.68	50.02	32.41	26.39	13.27	CYP87A2 , cytochrome P450, family 87, subfamily A, polypeptide 2
20	Cotton_D_gene_10029774	10.64	6.79	7.01	4.23	4.01	2.37	Enhancer of polycomb-like transcription factor protein
20	Cotton_D_gene_10034471	3.31	1.94	1.87	0.94	2.59	0	UGP2, AtUGP2 , UDP-glucose pyrophosphorylase 2
20	Cotton_D_gene_10034549	13.48	10.18	10.05	3.76	5.89	1.9	Rhomboid-related intramembrane serine protease family protein
20	Cotton_D_gene_10035675	32.63	10.66	19.17	4.23	4.95	7.34	GT72B1, UGT72B1 , UDP-Glycosyltransferase superfamily protein
20	Cotton_D_gene_10039504	3.31	2.67	2.81	1.64	1.41	0	DEAD/DEAH box RNA helicase family protein
20	Cotton_D_gene_10040160	4.49	1.21	2.1	0.94	0	1.18	Protein kinase superfamily protein
20	Cotton_D_gene_10040296	24.35	11.63	20.8	5.17	4.24	3.79	SEN1, ATSEN1, DIN1 , Rhodanese/Cell cycle control phosphatase superfamily protein
20	Cotton_D_gene_10040518	6.86	3.88	5.14	1.17	2.12	1.42	Protein of unknown function (DUF1230)
20	Cotton_D_gene_10040726	241.15	105.66	97.47	41.34	25.45	12.56	CAB1, AB140, CAB140, LHCB1.3 , chlorophyll A/B binding protein 1
20	Cotton_D_gene_10040727	34.52	16.72	17.53	2.35	2.12	1.18	LHB1B1, LHCB1.4 , light-harvesting chlorophyll-protein complex II subunit B1
21	Cotton_A_00478	9.46	12.36	4.68	3.76	1.18	1.9	5'-AMP-activated protein kinase-related
21	Cotton_A_00909	2.84	4.36	2.57	0.94	0	1.66	FAH1, CYP84A1 , ferulic acid 5-hydroxylase 1
21	Cotton_A_01087	10.4	16.72	13.56	6.11	7.07	3.79	LOX2, ATLOX2 , lipoxygenase 2
21	Cotton_A_01385	12.29	15.51	12.16	5.64	3.77	4.98	CYP706A4 , cytochrome P450, family 706, subfamily A, polypeptide 4
21	Cotton_A_02150	71.16	91.36	49.32	21.84	10.13	15.87	Aldolase superfamily protein
21	Cotton_A_03494	137.83	187.56	94.67	88.79	48.06	33.41	ZKT , protein containing PDZ domain, a K-box domain, and a TPR region
21	Cotton_A_03642	28.84	42.41	30.39	15.5	7.77	9	CHLM , magnesium-protoporphyrin IX methyltransferase
21	Cotton_A_04035	21.28	28.6	15.43	8.22	8.48	6.4	Acyl-CoA N-acyltransferases (NAT) superfamily protein
21	Cotton_A_04531	1411.66	1781.38	1333.09	924.29	512.91	376.71	LHCB5 , light harvesting complex of photosystem II 5
21	Cotton_A_04707	239.26	450.98	220.66	95.6	61.96	71.31	THI1, TZ, THI4 , thiazole biosynthetic enzyme, chloroplast (ARA6) (THI1) (THI4)
21	Cotton_A_05056	32.86	47.01	18.23	12.68	4.71	6.16	unknown protein; BEST Arabidopsis thaliana protein match is: unknown protein (TAIR:AT1G22250.1); Has 66 Blast hits to 66 proteins in 11 species: Archae - 0; Bacteria - 0; Metazoa - 0; Fungi - 0; Plants - 66; Viruses - 0; Other Eukaryotes - 0 (source: NCBI BLink).
21	Cotton_A_05318	10.4	12.36	9.58	8.22	7.07	1.9	alpha/beta-Hydrolases superfamily protein
21	Cotton_A_05356	13.71	19.63	8.65	3.52	4.48	4.74	MFP1 , MAR binding filament-like protein 1
21	Cotton_A_06567	7.09	8.24	4.44	0.47	0.47	1.18	unknown protein; LOCATED IN: chloroplast; Has 35333 Blast hits to 34131 proteins in 2444 species: Archae - 798; Bacteria - 22429; Metazoa - 974; Fungi - 991; Plants - 531; Viruses - 0; Other Eukaryotes - 9610 (source: NCBI BLink).
21	Cotton_A_06838	4.49	5.09	3.97	0.47	0.71	1.66	DFR, TT3, M318 , dihydroflavonol 4-reductase
21	Cotton_A_07098	3.07	5.57	2.57	1.17	0	0.95	CYP706A6 , cytochrome P450, family 706, subfamily A, polypeptide 6
21	Cotton_A_07193	29.08	38.05	19.87	8.93	8.95	6.63	Polyketide cyclase/dehydrase and lipid transport superfamily protein
21	Cotton_A_08465	26.24	36.11	22.91	14.56	8.95	12.32	Chaperonin-like RbcX protein
21	Cotton_A_09452	5.67	8.24	6.78	1.41	2.12	3.32	GYF domain-containing protein
21	Cotton_A_10446	7.8	13.33	4.44	1.88	0.94	0.71	CAT7 , cationic amino acid transporter 7
21	Cotton_A_10775	10.64	12.12	11.92	5.4	6.13	2.37	alpha/beta-Hydrolases superfamily protein
21	Cotton_A_11006	8.04	11.87	7.71	3.29	0.94	1.66	-
21	Cotton_A_11011	8.04	8.24	8.65	4.23	1.18	3.55	Calcium-dependent lipid-binding (CaLB domain) family protein
21	Cotton_A_12057	5.2	6.54	3.04	0.7	0	0.71	unknown protein; FUNCTIONS IN: molecular_function unknown; INVOLVED IN: biological_process unknown; LOCATED IN: chloroplast thylakoid membrane; EXPRESSED IN: 23 plant structures; EXPRESSED DURING: 13 growth stages; Has 121 Blast hits to 121 proteins in 17 species: Archae - 0; Bacteria - 0; Metazoa - 0; Fungi - 0; Plants - 121; Viruses - 0; Other Eukaryotes - 0 (source: NCBI BLink).
21	Cotton_A_12073	20.1	31.75	19.64	13.62	5.89	5.45	emb1513 , copper ion transmembrane transporters
21	Cotton_A_12348	10.4	16.48	9.35	3.52	4.71	5.92	Protein of unknown function, DUF642
21	Cotton_A_12362	107.81	110.75	87.19	30.54	17.91	5.92	CAB1, AB140, CAB140, LHCB1.3 , chlorophyll A/B binding protein 1
21	Cotton_A_12647	5.44	8.72	3.27	0.47	1.41	1.9	SAUR-like auxin-responsive protein family
21	Cotton_A_13401	1801.27	3096.28	1704.29	727.45	302.28	191.67	LHCA4, CAB4 , light-harvesting chlorophyll-protein complex I subunit A4
21	Cotton_A_14481	14.66	21.81	12.39	9.63	5.42	4.98	RD21, RD21A , Granulin repeat cysteine protease family protein
21	Cotton_A_14682	7.33	14.06	7.48	3.76	2.83	1.9	Methylthiotransferase
21	Cotton_A_15000	30.5	31.26	28.28	6.81	7.77	16.11	Rubredoxin-like superfamily protein
21	Cotton_A_17111	9.22	8.72	8.18	3.05	3.3	1.66	unknown protein; Has 30201 Blast hits to 17322 proteins in 780 species: Archae - 12; Bacteria - 1396; Metazoa - 17338; Fungi - 3422; Plants - 5037; Viruses - 0; Other Eukaryotes - 2996 (source: NCBI BLink).
21	Cotton_A_17742	6.86	10.42	5.38	4.23	1.18	2.37	SIGE, SIG5, ATSIG5 , sigma factor E
21	Cotton_A_17871	10.17	14.54	8.18	6.11	3.77	3.32	NIK1 , NSP-interacting kinase 1
21	Cotton_A_18574	4.73	10.66	6.55	1.88	2.12	1.18	ATEXPA4, ATEXP4, ATHEXP ALPHA 1.6, EXPA4 , expansin A4
21	Cotton_A_19324	17.97	23.75	11.69	8.22	6.6	1.9	NAD(P)-linked oxidoreductase superfamily protein
21	Cotton_A_19341	10.64	14.78	7.95	5.64	4.48	3.32	HIS1-3 , histone H1-3
21	Cotton_A_19803	130.98	189.99	119.68	57.31	34.63	33.41	GUN4 , enzyme binding;tetrapyrrole binding
21	Cotton_A_21026	196.46	242.09	201.03	77.98	38.17	54.49	LHCA2 , photosystem I light harvesting complex gene 2
21	Cotton_A_21237	1.65	4.36	2.81	0	0	0	EMB2750 , Tetratricopeptide repeat (TPR)-like superfamily protein
21	Cotton_A_21285	2.84	4.85	2.57	1.41	0	0	-
21	Cotton_A_21523	8.04	11.15	8.18	0.7	2.36	5.92	-
21	Cotton_A_22111	16.31	26.66	13.79	10.1	5.42	8.77	PDV2 , plastid division2
21	Cotton_A_22681	6.86	8	4.91	2.11	1.88	1.18	Adenine nucleotide alpha hydrolases-like superfamily protein
21	Cotton_A_22881	74.24	86.75	47.69	36.17	23.09	18.48	CRD1, CHL27, ACSF , dicarboxylate diiron protein, putative (Crd1)
21	Cotton_A_24031	7.33	14.78	9.35	2.58	2.83	2.37	unknown protein; FUNCTIONS IN: molecular_function unknown; INVOLVED IN: biological_process unknown; LOCATED IN: chloroplast thylakoid membrane, chloroplast; Has 32 Blast hits to 32 proteins in 16 species: Archae - 0; Bacteria - 0; Metazoa - 2; Fungi - 2; Plants - 28; Viruses - 0; Other Eukaryotes - 0 (source: NCBI BLink).
21	Cotton_A_25011	53.67	73.43	39.5	29.6	17.91	24.88	Chaperone DnaJ-domain superfamily protein
21	Cotton_A_25433	12.77	15.27	10.99	7.05	4.71	3.79	SIGF, SIG6, ATSIG6, SOLDAT8 , RNApolymerase sigma-subunit F
21	Cotton_A_25581	8.75	14.54	7.71	4.23	1.41	4.5	Protein of unknown function (DUF761)
21	Cotton_A_26495	10.88	12.12	6.31	2.82	3.3	1.66	alpha/beta-Hydrolases superfamily protein
21	Cotton_A_27360	1240.25	1970.16	1176.01	340.83	325.61	320.56	LHCB6, CP24 , light harvesting complex photosystem II subunit 6
21	Cotton_A_27448	26.48	32.23	13.56	5.87	4.71	3.32	CYP89A6 , cytochrome P450, family 87, subfamily A, polypeptide 6
21	Cotton_A_27976	208.05	204.29	158.02	92.31	58.43	42.41	ATPD , ATP synthase delta-subunit gene
21	Cotton_A_28063	4.73	4.85	4.91	0	0.94	0	Protein of unknown function (DUF581)
21	Cotton_A_33471	30.26	38.05	18.93	7.75	10.13	6.16	DPP6 N-terminal domain-like protein
21	Cotton_A_34241	14.89	22.05	12.16	8.22	6.36	4.98	emb1473 , Ribosomal protein L13 family protein
21	Cotton_A_34463	10.17	12.36	7.48	1.17	0.94	2.37	Pentatricopeptide repeat (PPR) superfamily protein
21	Cotton_A_34636	48.23	90.87	48.39	24.9	19.56	14.93	protein kinase family protein
21	Cotton_A_34833	1602.68	1634.53	1152.16	796.98	535.29	319.85	PSBO2, PSBO-2, OEC33 , photosystem II subunit O-2
21	Cotton_A_35520	262.9	445.89	307.85	235.59	125.58	73.92	ATCDSP32, CDSP32 , chloroplastic drought-induced stress protein of 32 kD
21	Cotton_A_36360	48.23	57.92	45.35	19.5	12.96	17.53	phosphoglucomutase, putative / glucose phosphomutase, putative
21	Cotton_A_37893	5.44	8.48	4.21	3.29	2.36	0.71	unknown protein; BEST Arabidopsis thaliana protein match is: unknown protein (TAIR:AT2G14910.1); Has 579 Blast hits to 397 proteins in 95 species: Archae - 0; Bacteria - 294; Metazoa - 0; Fungi - 0; Plants - 86; Viruses - 0; Other Eukaryotes - 199 (source: NCBI BLink).
21	Cotton_A_38065	46.57	61.07	33.43	5.64	8.95	3.32	B-box type zinc finger protein with CCT domain
21	Cotton_A_39679	3.55	5.09	3.97	1.64	0	0	WER, ATMYB66, WER1, MYB66 , myb domain protein 66
21	Cotton_D_gene_10009063	14.19	17.69	13.09	2.58	6.13	7.82	RING/U-box superfamily protein
21	Cotton_D_gene_10009162	19.15	27.63	13.56	9.4	4.95	4.03	SWEET17, AtSWEET17 , Nodulin MtN3 family protein
21	Cotton_D_gene_10015679	3.78	7.27	2.57	1.17	0.47	0	BXL1, ATBXL1 , beta-xylosidase 1
21	Cotton_D_gene_10019848	5.91	12.36	5.61	2.35	1.18	0.71	UGT88A1 , UDP-glucosyl transferase 88A1
21	Cotton_D_gene_10019926	4.49	6.3	2.81	1.64	1.41	0.47	PDLP6 , plasmodesmata-located protein 6
21	Cotton_D_gene_10023768	10.4	15.75	9.12	7.75	2.59	7.34	unknown protein; BEST Arabidopsis thaliana protein match is: unknown protein (TAIR:AT2G04280.1); Has 136 Blast hits to 136 proteins in 17 species: Archae - 0; Bacteria - 0; Metazoa - 0; Fungi - 0; Plants - 125; Viruses - 0; Other Eukaryotes - 11 (source: NCBI BLink).
21	Cotton_D_gene_10025736	65.02	78.52	45.58	16.21	14.37	29.85	ATB2, GBF6, AtbZIP11, BZIP11 , G-box binding factor 6
21	Cotton_D_gene_10025822	189.14	218.1	182.56	92.31	68.33	40.28	Thioredoxin superfamily protein
21	Cotton_D_gene_10026041	50.83	60.1	36.23	31.71	20.97	13.03	NAD(P)-linked oxidoreductase superfamily protein
21	Cotton_D_gene_10033819	4.02	3.88	3.97	1.64	0.71	0	THI1, TZ, THI4 , thiazole biosynthetic enzyme, chloroplast (ARA6) (THI1) (THI4)
21	Cotton_D_gene_10035013	3.78	7.27	3.04	0.47	1.41	0	THI1, TZ, THI4 , thiazole biosynthetic enzyme, chloroplast (ARA6) (THI1) (THI4)
21	Cotton_D_gene_10040278	5.67	6.3	3.74	1.17	0.47	0.47	COL2, ATCOL2 , CONSTANS-like 2
22	Cotton_A_00182	96.22	63.49	35.53	11.27	9.66	10.42	Leucine-rich repeat (LRR) family protein
22	Cotton_A_01079	19.15	17.21	14.03	13.39	5.89	2.84	unknown protein; FUNCTIONS IN: molecular_function unknown; INVOLVED IN: biological_process unknown; LOCATED IN: chloroplast; EXPRESSED IN: 21 plant structures; EXPRESSED DURING: 13 growth stages; BEST Arabidopsis thaliana protein match is: unknown protein (TAIR:AT1G12330.1); Has 1807 Blast hits to 1807 proteins in 277 species: Archae - 0; Bacteria - 0; Metazoa - 736; Fungi - 347; Plants - 385; Vi…
22	Cotton_A_01149	24.59	16.24	14.49	11.04	4.71	15.4	Eukaryotic aspartyl protease family protein
22	Cotton_A_02763	6.15	3.88	3.74	2.35	0.94	2.37	MPB2C , movement protein binding protein 2C
22	Cotton_A_02933	38.06	31.02	20.34	17.85	9.42	13.5	ARF6 , auxin response factor 6
22	Cotton_A_02974	451.09	309.94	223.23	127.78	152.2	104.01	PSAE-2 , photosystem I subunit E-2
22	Cotton_A_03158	50.12	44.35	25.01	6.11	13.19	17.53	PSBX , photosystem II subunit X
22	Cotton_A_03897	55.79	50.65	28.75	3.76	15.31	21.8	ATRMA3, RMA3 , RING membrane-anchor 3
22	Cotton_A_04234	3.55	2.67	0.94	1.88	0	1.42	Heavy metal transport/detoxification superfamily protein
22	Cotton_A_04435	9.22	6.54	5.14	2.11	1.65	2.61	UDP-Glycosyltransferase superfamily protein
22	Cotton_A_04573	6.15	5.09	4.44	1.64	2.12	0.71	Rieske (2Fe-2S) domain-containing protein
22	Cotton_A_04862	9.93	6.3	4.44	0.94	1.18	1.66	RALFL33 , ralf-like 33
22	Cotton_A_05129	3.78	2.67	2.57	3.52	0	2.37	REV, IFL, IFL1 , Homeobox-leucine zipper family protein / lipid-binding START domain-containing protein
22	Cotton_A_05385	17.49	19.39	9.35	2.82	1.88	4.74	Major facilitator superfamily protein
22	Cotton_A_05757	6.86	5.57	2.81	0	0	1.42	ORC6, ATORC6 , origin recognition complex protein 6
22	Cotton_A_05794	11.82	12.12	7.71	4.93	3.77	2.84	Uncharacterized conserved protein (DUF2358)
22	Cotton_A_06763	113.24	102.51	79.48	27.48	60.08	90.98	ATCOL5, COL5 , CONSTANS-like 5
22	Cotton_A_07353	39.95	36.35	28.52	8.93	12.49	24.17	Protein kinase superfamily protein
22	Cotton_A_07875	18.91	15.51	6.08	5.17	1.65	4.74	S-adenosyl-L-methionine-dependent methyltransferases superfamily protein
22	Cotton_A_08002	4.02	2.42	2.1	1.17	0	0.47	basic helix-loop-helix (bHLH) DNA-binding superfamily protein
22	Cotton_A_08125	122.46	89.18	53.53	47.21	25.45	27.25	UDP-Glycosyltransferase superfamily protein
22	Cotton_A_08362	4.26	3.39	1.64	0.94	0	0.47	-
22	Cotton_A_08910	10.64	9.94	6.78	4.23	4.24	2.37	Cyclophilin-like peptidyl-prolyl cis-trans isomerase family protein
22	Cotton_A_09397	10.88	8.24	4.44	2.35	0.94	1.18	PRF5 , profilin 5
22	Cotton_A_09564	4.26	3.88	3.27	1.88	0	1.9	Plant protein of unknown function (DUF868)
22	Cotton_A_09595	10.4	8.24	3.04	1.17	0.47	0.71	Protein of unknown function (DUF3049)
22	Cotton_A_09744	6.86	7.75	3.97	2.11	0.94	3.79	Tetratricopeptide repeat (TPR)-like superfamily protein
22	Cotton_A_10109	8.75	6.79	4.44	2.82	1.18	0.95	IQD11 , IQ-domain 11
22	Cotton_A_10312	39.25	33.2	20.34	5.4	7.3	17.77	Zinc finger C-x8-C-x5-C-x3-H type family protein
22	Cotton_A_11323	3.78	2.91	0.94	0	0	1.42	unknown protein; FUNCTIONS IN: molecular_function unknown; INVOLVED IN: biological_process unknown; LOCATED IN: endomembrane system; EXPRESSED IN: 17 plant structures; EXPRESSED DURING: 9 growth stages; BEST Arabidopsis thaliana protein match is: unknown protein (TAIR:AT1G28400.1); Has 3053 Blast hits to 2119 proteins in 133 species: Archae - 6; Bacteria - 52; Metazoa - 135; Fungi - 96; Plants - …
22	Cotton_A_11820	7.33	6.3	5.14	1.64	1.18	3.08	sulfate transmembrane transporters
22	Cotton_A_12202	4.96	3.88	3.27	1.41	0	1.9	PSY , PHYTOENE SYNTHASE
22	Cotton_A_12953	1443.81	1332.58	1020.56	670.14	366.84	287.62	LHCA1 , photosystem I light harvesting complex gene 1
22	Cotton_A_12980	232.4	193.38	128.1	115.1	75.16	52.83	Photosystem II 5 kD protein
22	Cotton_A_13045	6.62	5.09	3.04	1.41	1.88	0	ATMYB3, MYB3 , myb domain protein 3
22	Cotton_A_13094	3.55	3.63	1.87	1.88	0	0	Gibberellin-regulated family protein
22	Cotton_A_13460	5.91	4.6	1.87	2.82	0	1.42	unknown protein; FUNCTIONS IN: molecular_function unknown; INVOLVED IN: biological_process unknown; LOCATED IN: chloroplast; EXPRESSED IN: 21 plant structures; EXPRESSED DURING: 11 growth stages; BEST Arabidopsis thaliana protein match is: unknown protein (TAIR:AT3G11600.1); Has 1807 Blast hits to 1807 proteins in 277 species: Archae - 0; Bacteria - 0; Metazoa - 736; Fungi - 347; Plants - 385; Vi…
22	Cotton_A_13673	113.95	95.72	46.75	24.66	20.5	8.77	PORA , protochlorophyllide oxidoreductase A
22	Cotton_A_14201	8.98	8	3.51	1.17	1.65	3.79	GATA9 , GATA transcription factor 9
22	Cotton_A_14314	9.22	7.27	5.38	0.47	1.18	1.42	F-box family protein
22	Cotton_A_14351	18.2	15.75	9.58	3.52	5.65	1.42	Ankyrin repeat family protein
22	Cotton_A_14843	47.99	43.86	23.61	14.09	13.43	9.71	alpha/beta-Hydrolases superfamily protein
22	Cotton_A_15100	3.78	2.42	1.4	0.47	0	0.71	Polyketide cyclase/dehydrase and lipid transport superfamily protein
22	Cotton_A_15502	23.17	22.05	13.09	5.17	3.53	7.11	UDP-Glycosyltransferase superfamily protein
22	Cotton_A_15875	91.02	74.88	52.36	11.04	7.54	4.03	LHCB4.3 , light harvesting complex photosystem II
22	Cotton_A_16097	96.22	84.09	69.89	27.48	10.13	10.42	NPQ4, PSBS , Chlorophyll A-B binding family protein
22	Cotton_A_16416	7.57	5.82	2.81	1.41	1.18	0.95	AtGH9B7, GH9B7 , glycosyl hydrolase 9B7
22	Cotton_A_16768	5.2	3.63	1.87	0.94	0.47	0.71	unknown protein; FUNCTIONS IN: molecular_function unknown; INVOLVED IN: biological_process unknown; LOCATED IN: chloroplast; EXPRESSED IN: 22 plant structures; EXPRESSED DURING: 13 growth stages; Has 9762 Blast hits to 6439 proteins in 764 species: Archae - 77; Bacteria - 1339; Metazoa - 3211; Fungi - 718; Plants - 437; Viruses - 131; Other Eukaryotes - 3849 (source: NCBI BLink).
22	Cotton_A_16805	3.31	3.39	1.64	0.7	0	0	PORA , protochlorophyllide oxidoreductase A
22	Cotton_A_18263	41.14	30.53	17.77	12.68	10.13	9.95	DnaJ/Hsp40 cysteine-rich domain superfamily protein
22	Cotton_A_18490	9.22	5.82	3.97	1.41	0.47	1.66	Protein of unknown function (DUF1645)
22	Cotton_A_18881	10.17	7.27	5.84	2.11	2.83	2.61	MYB60, AtMYB60 , myb domain protein 60
22	Cotton_A_19863	7.09	4.6	3.51	5.64	1.18	1.9	-
22	Cotton_A_20074	7.8	7.75	5.38	2.58	1.41	2.84	unknown protein; FUNCTIONS IN: molecular_function unknown; INVOLVED IN: biological_process unknown; LOCATED IN: chloroplast; BEST Arabidopsis thaliana protein match is: unknown protein (TAIR:AT5G09995.2); Has 140 Blast hits to 140 proteins in 53 species: Archae - 0; Bacteria - 63; Metazoa - 0; Fungi - 0; Plants - 76; Viruses - 0; Other Eukaryotes - 1 (source: NCBI BLink).
22	Cotton_A_21129	17.73	15.27	10.05	9.87	5.42	4.26	NDA2 , alternative NAD(P)H dehydrogenase 2
22	Cotton_A_21284	8.27	8.24	4.68	4.46	1.65	2.13	AHP5 , histidine-containing phosphotransfer factor 5
22	Cotton_A_21957	14.19	14.3	9.35	5.17	2.59	3.79	ATPUP10, PUP10 , purine permease 10
22	Cotton_A_22123	28.37	18.9	14.73	6.58	6.13	9.48	cytochrome b6f complex subunit (petM), putative
22	Cotton_A_23835	17.49	10.18	8.42	2.58	3.3	2.84	RING/U-box superfamily protein
22	Cotton_A_25126	8.75	6.06	3.51	2.58	1.65	1.9	Protein of unknown function (DUF1644)
22	Cotton_A_25592	32.15	25.69	19.87	6.34	10.13	4.74	ARM repeat superfamily protein
22	Cotton_A_25973	40.9	26.66	16.6	6.11	2.12	2.37	TUB6 , beta-6 tubulin
22	Cotton_A_26158	9.93	8.97	6.08	4.23	1.18	4.26	Chaperone DnaJ-domain superfamily protein
22	Cotton_A_26608	8.27	6.79	4.91	3.99	1.88	2.37	-
22	Cotton_A_26651	14.89	10.66	9.12	7.05	3.53	7.11	Protein of unknown function, DUF538
22	Cotton_A_27643	23.41	19.14	13.09	11.04	4.24	8.53	-
22	Cotton_A_28682	96.46	67.13	25.01	17.62	9.19	6.87	LHCA5 , photosystem I light harvesting complex gene 5
22	Cotton_A_29161	10.64	7.51	3.27	1.17	1.18	1.42	RHM1, ROL1, ATRHM1 , rhamnose biosynthesis 1
22	Cotton_A_29978	5.91	4.12	2.1	0	0.71	0.95	AGL8, FUL , AGAMOUS-like 8
22	Cotton_A_30562	4.73	3.39	3.04	0	0.71	0.47	zinc finger protein-related
22	Cotton_A_30614	17.97	11.39	7.01	1.64	0	0.71	Gibberellin-regulated family protein
22	Cotton_A_30916	609.25	521.98	389.2	192.84	96.13	99.98	RCA , rubisco activase
22	Cotton_A_31027	6.15	5.09	2.81	1.41	0.47	1.66	HSP20-like chaperones superfamily protein
22	Cotton_A_31088	3.55	3.88	1.64	0.7	0	0.47	PLC-like phosphodiesterases superfamily protein
22	Cotton_A_31430	10.64	7.51	4.44	2.82	2.36	3.32	unknown protein; LOCATED IN: endomembrane system; EXPRESSED IN: 22 plant structures; EXPRESSED DURING: 13 growth stages; BEST Arabidopsis thaliana protein match is: unknown protein (TAIR:AT5G01015.1); Has 90 Blast hits to 90 proteins in 15 species: Archae - 0; Bacteria - 0; Metazoa - 0; Fungi - 0; Plants - 90; Viruses - 0; Other Eukaryotes - 0 (source: NCBI BLink).
22	Cotton_A_31948	9.22	8	5.61	1.64	0.47	0.95	B-box type zinc finger family protein
22	Cotton_A_32481	3.55	3.63	2.1	0.94	0	0.71	Protein of unknown function (DUF1635)
22	Cotton_A_32990	32.39	21.81	17.77	9.16	5.18	6.4	TMK1 , transmembrane kinase 1
22	Cotton_A_33110	17.73	9.94	6.55	3.76	1.41	2.13	NAD(P)-binding Rossmann-fold superfamily protein
22	Cotton_A_33655	21.28	18.9	17.77	10.57	5.42	2.61	UGT88A1 , UDP-glucosyl transferase 88A1
22	Cotton_A_33764	42.56	32.71	15.19	11.27	7.54	6.16	Protein of unknown function, DUF642
22	Cotton_A_36758	6.15	5.57	1.87	0	0	0	Plant invertase/pectin methylesterase inhibitor superfamily protein
22	Cotton_A_37961	3.78	3.63	1.87	2.11	0	1.42	BIN4 , double-stranded DNA binding
22	Cotton_A_39244	11.35	10.42	5.84	2.82	3.3	3.08	LHCB2.1, LHCB2 , photosystem II light harvesting complex gene 2.1
22	Cotton_A_40656	4.96	4.36	2.1	1.17	0.47	2.61	CYP96A1 , cytochrome P450, family 96, subfamily A, polypeptide 1
22	Cotton_A_40787	8.98	6.79	3.04	0.94	1.18	1.66	SAUR-like auxin-responsive protein family
22	Cotton_A_40920	4.02	3.15	1.87	0.94	0	0.47	UNE10 , basic helix-loop-helix (bHLH) DNA-binding superfamily protein
22	Cotton_D_gene_10007132	12.29	9.94	7.01	3.05	4.48	7.82	XH/XS domain-containing protein
22	Cotton_D_gene_10011417	7.33	5.57	3.27	2.58	1.41	2.37	SPL2 , squamosa promoter binding protein-like 2
22	Cotton_D_gene_10015081	7.8	6.54	4.44	0.94	2.12	4.5	CCCH-type zinc finger family protein
22	Cotton_D_gene_10019051	21.75	15.75	13.56	10.1	8.25	3.79	RD22, ATRD22 , BURP domain-containing protein
22	Cotton_D_gene_10019257	119.39	119.47	73.4	27.72	18.61	8.29	PORA , protochlorophyllide oxidoreductase A
22	Cotton_D_gene_10024293	7.8	6.3	3.97	3.05	0.94	3.55	ACX1, ATACX1 , acyl-CoA oxidase 1
22	Cotton_D_gene_10025266	6.38	5.09	4.91	1.41	2.59	2.84	splicing factor PWI domain-containing protein
22	Cotton_D_gene_10035739	3.31	3.15	1.17	0	0	0	basic helix-loop-helix (bHLH) DNA-binding superfamily protein
22	Cotton_D_gene_10036796	156.75	103.23	71.29	40.64	28.74	25.59	unknown protein; FUNCTIONS IN: molecular_function unknown; INVOLVED IN: biological_process unknown; LOCATED IN: chloroplast thylakoid membrane; EXPRESSED IN: 23 plant structures; EXPRESSED DURING: 13 growth stages; Has 121 Blast hits to 121 proteins in 17 species: Archae - 0; Bacteria - 0; Metazoa - 0; Fungi - 0; Plants - 121; Viruses - 0; Other Eukaryotes - 0 (source: NCBI BLink).
23	Cotton_A_00098	3.55	3.88	0.47	0	0.47	0.47	EXS (ERD1/XPR1/SYG1) family protein
23	Cotton_A_00315	20.8	16.72	8.88	6.58	6.36	4.5	CAX3, ATHCX1, CAX1-LIKE, ATCAX3 , cation exchanger 3
23	Cotton_A_00465	59.34	63.49	21.27	13.62	20.5	10.66	PAL1, ATPAL1 , PHE ammonia lyase 1
23	Cotton_A_00522	3.07	3.15	1.4	0	1.65	1.18	Plant protein of unknown function (DUF868)
23	Cotton_A_00897	27.19	29.56	14.03	12.21	8.95	5.21	LHCA1 , photosystem I light harvesting complex gene 1
23	Cotton_A_01344	4.49	4.12	1.87	0.7	0.94	0	unknown protein; FUNCTIONS IN: molecular_function unknown; INVOLVED IN: biological_process unknown; LOCATED IN: chloroplast; EXPRESSED IN: 19 plant structures; EXPRESSED DURING: 13 growth stages; Has 60 Blast hits to 60 proteins in 24 species: Archae - 0; Bacteria - 14; Metazoa - 0; Fungi - 0; Plants - 45; Viruses - 0; Other Eukaryotes - 1 (source: NCBI BLink).
23	Cotton_A_01349	7.8	7.51	2.1	2.82	3.77	0	GroES-like zinc-binding alcohol dehydrogenase family protein
23	Cotton_A_01648	5.67	4.12	0.47	0	0.47	0	PQ-loop repeat family protein / transmembrane family protein
23	Cotton_A_02031	27.9	23.75	5.14	6.11	10.13	10.19	YCF37 , homolog of Synechocystis YCF37
23	Cotton_A_02576	21.75	24.96	8.88	6.34	6.13	5.45	AGT, AGT1, SGAT , alanine:glyoxylate aminotransferase
23	Cotton_A_02622	4.73	4.12	1.87	2.11	1.41	0	HDA08, HDA8, ATHDA8 , histone deacetylase 8
23	Cotton_A_03636	9.22	9.69	4.44	1.88	3.77	3.79	Sec14p-like phosphatidylinositol transfer family protein
23	Cotton_A_03794	40.66	47.74	14.73	7.28	11.07	9.24	Protein of unknown function (DUF760)
23	Cotton_A_03924	9.93	8.48	3.27	2.82	4.01	1.9	APE2, TPT , Glucose-6-phosphate/phosphate translocator-related
23	Cotton_A_04248	4.26	4.36	0.7	1.17	1.41	0	P-loop containing nucleoside triphosphate hydrolases superfamily protein
23	Cotton_A_04608	5.67	6.54	1.64	0.47	0.47	0	GAPB , glyceraldehyde-3-phosphate dehydrogenase B subunit
23	Cotton_A_04686	23.17	16.96	1.4	2.11	3.3	0.71	PRXR1 , Peroxidase superfamily protein
23	Cotton_A_05645	19.86	21.57	7.25	4.93	6.36	5.45	unknown protein; FUNCTIONS IN: molecular_function unknown; INVOLVED IN: biological_process unknown; LOCATED IN: chloroplast thylakoid membrane, chloroplast thylakoid lumen, chloroplast; EXPRESSED IN: 22 plant structures; EXPRESSED DURING: 13 growth stages; Has 38 Blast hits to 38 proteins in 13 species: Archae - 0; Bacteria - 0; Metazoa - 0; Fungi - 0; Plants - 38; Viruses - 0; Other Eukaryotes -…
23	Cotton_A_05974	14.89	13.33	4.21	4.93	4.95	2.37	PSBW , photosystem II reaction center W
23	Cotton_A_06263	14.19	14.06	2.57	5.17	2.59	4.03	SPL5 , squamosa promoter binding protein-like 5
23	Cotton_A_06667	72.58	70.76	10.52	14.56	16.96	10.9	SHM1, STM, SHMT1 , serine transhydroxymethyltransferase 1
23	Cotton_A_07005	9.69	9.45	6.31	4.7	5.89	2.37	aTNUDT9, NUDT9 , nudix hydrolase homolog 9
23	Cotton_A_07229	13.48	15.02	6.31	4.23	4.48	2.84	Glycosyl hydrolase family protein with chitinase insertion domain
23	Cotton_A_07272	3.55	3.15	1.17	0.47	0.71	0	Bifunctional inhibitor/lipid-transfer protein/seed storage 2S albumin superfamily protein
23	Cotton_A_07792	5.91	5.82	2.81	1.17	2.59	2.37	Pectin lyase-like superfamily protein
23	Cotton_A_07838	28.37	28.11	11.69	3.76	4.48	3.79	ATP-dependent protease La (LON) domain protein
23	Cotton_A_08197	3.07	3.39	0.7	0	0	0	SULTR3;1, AST12 , sulfate transporter 3;1
23	Cotton_A_09037	4.96	3.63	0.7	1.64	0.47	0.47	Polyketide cyclase/dehydrase and lipid transport superfamily protein
23	Cotton_A_09295	3.31	2.67	0.47	0.94	0.94	0	Pentatricopeptide repeat (PPR-like) superfamily protein
23	Cotton_A_09754	7.09	6.54	0.7	0.47	2.36	0.71	unknown protein; BEST Arabidopsis thaliana protein match is: Plant protein of unknown function (DUF863) (TAIR:AT1G69360.1); Has 1807 Blast hits to 1807 proteins in 277 species: Archae - 0; Bacteria - 0; Metazoa - 736; Fungi - 347; Plants - 385; Viruses - 0; Other Eukaryotes - 339 (source: NCBI BLink).
23	Cotton_A_09944	7.57	6.79	1.17	1.17	2.36	0.95	CYP76C4 , cytochrome P450, family 76, subfamily C, polypeptide 4
23	Cotton_A_10710	5.44	4.12	1.4	1.17	1.18	0.71	Protein phosphatase 2C family protein
23	Cotton_A_11391	4.96	3.39	0.47	0.47	0.47	0	SEN1, ATSEN1, DIN1 , Rhodanese/Cell cycle control phosphatase superfamily protein
23	Cotton_A_12676	11.82	8.72	2.1	0.7	0.71	0.95	GAPB , glyceraldehyde-3-phosphate dehydrogenase B subunit
23	Cotton_A_12791	5.44	4.36	0.94	0	0.71	0	Calcium-binding EF-hand family protein
23	Cotton_A_17117	11.58	12.6	5.38	6.81	5.65	2.61	Flavin-binding monooxygenase family protein
23	Cotton_A_18665	12.53	10.9	4.21	6.11	1.88	2.37	NHL domain-containing protein
23	Cotton_A_18696	10.88	10.66	4.68	7.28	4.24	2.61	Lycopene beta/epsilon cyclase protein
23	Cotton_A_19287	5.44	5.33	0.7	0	0.47	0.47	CUT1, POP1, CER6, G2, KCS6 , 3-ketoacyl-CoA synthase 6
23	Cotton_A_19463	6.86	5.57	2.1	1.64	2.12	0.95	Gibberellin-regulated family protein
23	Cotton_A_21413	4.49	4.12	0.7	0.94	0	0	-
23	Cotton_A_21737	50.12	50.89	18.93	20.2	13.43	9	PIP3B, PIP2;8 , plasma membrane intrinsic protein 2;8
23	Cotton_A_22005	52.25	46.53	8.88	15.5	19.79	9.48	PSAD-2 , photosystem I subunit D-2
23	Cotton_A_23137	3.07	2.91	1.17	0	0.47	0	TBL41 , TRICHOME BIREFRINGENCE-LIKE 41
23	Cotton_A_23714	11.11	9.69	4.91	6.81	5.65	2.13	LOCATED IN: plasma membrane; EXPRESSED IN: 23 plant structures; EXPRESSED DURING: 13 growth stages; CONTAINS InterPro DOMAIN/s: von Willebrand factor, type A (InterPro:IPR002035); BEST Arabidopsis thaliana protein match is: inter-alpha-trypsin inhibitor heavy chain-related (TAIR:AT1G19110.1); Has 1407 Blast hits to 1406 proteins in 307 species: Archae - 6; Bacteria - 522; Metazoa - 484; Fungi - 5…
23	Cotton_A_24053	17.26	15.02	4.68	2.35	5.42	3.32	ADK2 , adenosine kinase 2
23	Cotton_A_24793	6.86	4.85	2.1	1.64	1.65	0.71	anac042, NAC042 , NAC domain containing protein 42
23	Cotton_A_24812	7.57	6.54	2.34	1.64	3.77	2.61	BEST Arabidopsis thaliana protein match is: methyltransferases (TAIR:AT5G01710.1); Has 93 Blast hits to 93 proteins in 15 species: Archae - 0; Bacteria - 0; Metazoa - 1; Fungi - 0; Plants - 92; Viruses - 0; Other Eukaryotes - 0 (source: NCBI BLink).
23	Cotton_A_26427	5.91	5.33	0.7	0	0	0	iqd17 , IQ-domain 17
23	Cotton_A_26441	4.73	5.82	1.64	0.7	0.94	0	GATL7 , galacturonosyltransferase-like 7
23	Cotton_A_26615	4.02	4.12	0	0.7	0.71	0	SLP3 , subtilisin-like serine protease 3
23	Cotton_A_26901	4.26	3.63	0.7	0	0	0	XF1, SQE1 , FAD/NAD(P)-binding oxidoreductase family protein
23	Cotton_A_27171	254.86	216.16	14.03	52.85	32.98	13.98	LHCA2 , photosystem I light harvesting complex gene 2
23	Cotton_A_27357	9.69	8.72	3.74	4.23	2.12	4.26	Bifunctional inhibitor/lipid-transfer protein/seed storage 2S albumin superfamily protein
23	Cotton_A_28265	3.31	3.15	0	0	0	0	XCP1 , xylem cysteine peptidase 1
23	Cotton_A_28440	7.8	5.33	1.64	4.23	0.94	0.47	EIF-5A, ELF5A-1, ATELF5A-1, EIF5A , eukaryotic elongation factor 5A-1
23	Cotton_A_29104	13.48	10.9	3.04	3.52	5.18	3.79	ACD32.1, ACD31.2 , alpha-crystallin domain 32.1
23	Cotton_A_30010	5.67	5.57	2.81	1.41	1.41	0.47	Protein of unknown function (DUF1278)
23	Cotton_A_30752	51.07	55.01	29.92	10.8	18.61	19.9	atnudt18, NUDT18 , nudix hydrolase homolog 18
23	Cotton_A_30794	9.69	8.72	3.04	5.4	2.36	3.79	CRK , CDPK-related kinase
23	Cotton_A_31293	4.49	5.09	2.34	0.47	2.12	0.95	Heat shock protein 70 (Hsp 70) family protein
23	Cotton_A_31405	8.75	6.54	3.74	4.7	3.06	2.13	Protein of Unknown Function (DUF239)
23	Cotton_A_32207	9.46	9.21	4.91	4.93	3.53	2.13	Protein phosphatase 2C family protein
23	Cotton_A_32850	11.58	8.72	5.84	4.93	7.54	2.61	TBL28 , TRICHOME BIREFRINGENCE-LIKE 28
23	Cotton_A_34671	29.79	23.99	12.62	10.34	8.48	7.11	Major facilitator superfamily protein
23	Cotton_A_34852	548.02	556.88	201.73	24.9	90.94	174.38	NMT1, XPL1, PEAMT , S-adenosyl-L-methionine-dependent methyltransferases superfamily protein
23	Cotton_A_35293	9.22	9.94	2.57	1.88	2.36	0.71	Pectin lyase-like superfamily protein
23	Cotton_A_35801	14.19	15.75	5.61	5.4	3.06	3.79	HEME1 , Uroporphyrinogen decarboxylase
23	Cotton_A_36075	3.07	2.18	0	0	0	0	JAZ3, JAI3, TIFY6B , jasmonate-zim-domain protein 3
23	Cotton_A_37422	12.53	10.42	3.74	4.7	2.59	0.47	DTX35 , detoxifying efflux carrier 35
23	Cotton_A_39372	71.87	63.25	12.16	17.15	26.62	11.85	LP1, LTP1, ATLTP1 , lipid transfer protein 1
23	Cotton_A_39876	4.73	4.85	1.64	2.82	2.12	0	RPS11-BETA , ribosomal protein S11-beta
23	Cotton_A_39981	24.11	18.42	5.14	4.93	4.48	2.84	DND1, ATCNGC2, CNGC2 , Cyclic nucleotide-regulated ion channel family protein
23	Cotton_A_40394	175.9	192.17	24.54	38.29	44.76	17.53	PSBY, YCF32 , photosystem II BY
23	Cotton_A_40821	11.35	10.18	3.51	3.52	3.3	2.13	Major facilitator superfamily protein
23	Cotton_A_40902	11.11	13.81	4.91	4.23	6.36	2.13	RING/U-box superfamily protein
23	Cotton_A_41010	3.55	3.88	0.7	0.47	0	0	RING/FYVE/PHD zinc finger superfamily protein
23	Cotton_D_gene_10001339	4.49	4.36	1.64	0	0.71	0	Leucine-rich repeat (LRR) family protein
23	Cotton_D_gene_10003238	7.8	7.75	2.1	0.94	0	1.18	ATEXPA4, ATEXP4, ATHEXP ALPHA 1.6, EXPA4 , expansin A4
23	Cotton_D_gene_10008193	7.57	6.06	2.57	2.11	2.12	0.71	Leucine-rich repeat receptor-like protein kinase family protein
23	Cotton_D_gene_10010732	11.82	13.57	6.31	3.52	3.3	2.13	ATAMT1;2, AMT1;2 , ammonium transporter 1;2
23	Cotton_D_gene_10014270	15.13	14.54	5.61	2.58	3.53	6.63	HOG1, SAHH1 , S-adenosyl-L-homocysteine hydrolase
23	Cotton_D_gene_10014897	9.22	8.48	5.61	6.58	5.42	2.13	Plant protein of unknown function (DUF863)
23	Cotton_D_gene_10017129	37.83	47.5	14.26	12.21	17.91	5.69	CYP76C4 , cytochrome P450, family 76, subfamily C, polypeptide 4
23	Cotton_D_gene_10018403	3.31	2.42	0.47	0.47	0	0	Major facilitator superfamily protein
23	Cotton_D_gene_10020525	3.55	3.15	0.47	0	0.94	0.71	BLH1, EDA29 , BEL1-like homeodomain 1
23	Cotton_D_gene_10022124	3.78	3.15	0	0.47	0	0	Mitochondrial transcription termination factor family protein
23	Cotton_D_gene_10029172	7.8	6.06	2.1	2.35	1.18	1.18	BPS1 , Protein of unknown function (DUF793)
23	Cotton_D_gene_10031389	5.67	6.06	0	0.47	0	0	unknown protein; FUNCTIONS IN: molecular_function unknown; INVOLVED IN: biological_process unknown; LOCATED IN: endomembrane system; EXPRESSED IN: 17 plant structures; EXPRESSED DURING: 9 growth stages; BEST Arabidopsis thaliana protein match is: unknown protein (TAIR:AT1G28400.1); Has 3053 Blast hits to 2119 proteins in 133 species: Archae - 6; Bacteria - 52; Metazoa - 135; Fungi - 96; Plants - …
23	Cotton_D_gene_10033005	4.02	2.91	0	0	0	0	Sulfite exporter TauE/SafE family protein
23	Cotton_D_gene_10033543	36.17	36.11	6.55	3.05	2.59	0.71	ATEXPA15, EXP15, ATEXP15, ATHEXP ALPHA 1.3, EXPA15 , expansin A15
23	Cotton_D_gene_10035366	4.73	4.36	1.4	0.47	0.71	0.47	PSY , PHYTOENE SYNTHASE
23	Cotton_D_gene_10035380	12.53	12.6	4.21	4.7	1.88	3.79	unknown protein; Has 16 Blast hits to 16 proteins in 6 species: Archae - 0; Bacteria - 0; Metazoa - 0; Fungi - 0; Plants - 16; Viruses - 0; Other Eukaryotes - 0 (source: NCBI BLink).
23	Cotton_D_gene_10035451	133.81	125.53	48.15	28.42	52.07	36.25	SAM-2, MAT2, SAM2, AtSAM2 , S-adenosylmethionine synthetase 2
23	Cotton_D_gene_10037239	11.58	13.57	3.27	2.82	1.65	0.95	AtGLDP1, GLDP1 , glycine decarboxylase P-protein 1
23	Cotton_D_gene_10040247	11.11	11.15	2.1	2.82	4.01	1.18	Bifunctional inhibitor/lipid-transfer protein/seed storage 2S albumin superfamily protein
23	Cotton_D_gene_10040416	7.57	7.27	2.57	0	3.77	2.37	VRN1, REM39 , AP2/B3-like transcriptional factor family protein
24	Cotton_A_00001	13	3.63	0.47	0	0	0	LHCB4.3 , light harvesting complex photosystem II
24	Cotton_A_00064	38.54	18.9	14.49	15.5	9.19	5.45	GPRI1, GLK1, ATGLK1 , GBF's pro-rich region-interacting factor 1
24	Cotton_A_00136	5.67	2.67	2.34	3.76	3.3	0.71	AtMC3, MC3 , metacaspase 3
24	Cotton_A_00264	4.73	0.48	0	0	0	0	GNS1/SUR4 membrane protein family
24	Cotton_A_00647	34.28	8	1.87	0.94	0	0.47	Pathogenesis-related thaumatin superfamily protein
24	Cotton_A_00651	3.78	0.97	0	0	0	0	Chaperone DnaJ-domain superfamily protein
24	Cotton_A_00761	10.4	4.6	3.27	1.64	2.59	1.66	FED A, ATFD2 , 2Fe-2S ferredoxin-like superfamily protein
24	Cotton_A_01133	12.29	2.18	1.17	2.35	1.41	0.47	CYP714A1 , cytochrome P450, family 714, subfamily A, polypeptide 1
24	Cotton_A_01250	7.09	1.45	0.47	0.47	0.94	1.18	ALDH11A3 , aldehyde dehydrogenase 11A3
24	Cotton_A_01639	5.2	1.21	3.27	4.7	1.88	1.42	Protein of unknown function (DUF677)
24	Cotton_A_01755	4.73	0.48	0	0.7	0.71	0	PAG1 , 20S proteasome alpha subunit G1
24	Cotton_A_01826	5.44	1.45	1.87	0.94	0.94	0	DiT1 , dicarboxylate transporter 1
24	Cotton_A_02019	7.09	0.73	0	0	0	0	Sulfite exporter TauE/SafE family protein
24	Cotton_A_02486	15.13	1.45	0.47	0	0	0	ATGPAT6, GPAT6 , glycerol-3-phosphate acyltransferase 6
24	Cotton_A_03622	27.42	11.87	3.74	6.81	8.48	10.66	Transcriptional coactivator/pterin dehydratase
24	Cotton_A_04053	8.98	1.7	0.47	0.47	0	0	ATEXPA8, EXP8, ATEXP8, ATHEXP ALPHA 1.11, EXPA8 , expansin A8
24	Cotton_A_04262	7.09	1.94	1.64	1.41	1.41	1.66	GATA10 , GATA transcription factor 10
24	Cotton_A_04651	3.78	1.45	1.17	0	0	0.71	Ubiquitin-specific protease family C19-related protein
24	Cotton_A_04830	4.96	1.94	0	1.41	0.94	0.47	-
24	Cotton_A_04831	5.91	0.73	0.7	0.47	0	0	GDSL-like Lipase/Acylhydrolase superfamily protein
24	Cotton_A_04845	16.55	6.54	6.08	4.7	6.13	4.03	unknown protein; BEST Arabidopsis thaliana protein match is: unknown protein (TAIR:AT3G06840.1); Has 1807 Blast hits to 1807 proteins in 277 species: Archae - 0; Bacteria - 0; Metazoa - 736; Fungi - 347; Plants - 385; Viruses - 0; Other Eukaryotes - 339 (source: NCBI BLink).
24	Cotton_A_05410	15.84	2.42	0.94	0	0.47	0.47	GDSL-like Lipase/Acylhydrolase superfamily protein
24	Cotton_A_05458	7.33	2.91	2.34	2.82	1.65	1.18	unknown protein; FUNCTIONS IN: molecular_function unknown; INVOLVED IN: response to karrikin; EXPRESSED IN: 21 plant structures; EXPRESSED DURING: 12 growth stages; BEST Arabidopsis thaliana protein match is: unknown protein (TAIR:AT5G06270.1); Has 171 Blast hits to 171 proteins in 15 species: Archae - 0; Bacteria - 0; Metazoa - 0; Fungi - 0; Plants - 171; Viruses - 0; Other Eukaryotes - 0 (sourc…
24	Cotton_A_05866	18.44	6.79	5.38	2.82	2.36	0.71	RING/U-box superfamily protein
24	Cotton_A_06007	4.02	1.21	0.47	0	0.47	0.71	unknown protein; FUNCTIONS IN: molecular_function unknown; INVOLVED IN: biological_process unknown; LOCATED IN: chloroplast; EXPRESSED IN: 19 plant structures; EXPRESSED DURING: 13 growth stages; Has 121 Blast hits to 121 proteins in 12 species: Archae - 0; Bacteria - 0; Metazoa - 0; Fungi - 0; Plants - 121; Viruses - 0; Other Eukaryotes - 0 (source: NCBI BLink).
24	Cotton_A_06020	16.79	3.88	0.7	0	0	0	ATEXPA8, EXP8, ATEXP8, ATHEXP ALPHA 1.11, EXPA8 , expansin A8
24	Cotton_A_06061	3.31	0.97	0	0	0	0.47	HAK5, ATHAK5 , high affinity K+ transporter 5
24	Cotton_A_06314	38.77	10.66	18.93	6.81	14.37	31.98	CBS domain-containing protein
24	Cotton_A_06488	2.6	0	0	0	0	0.47	Leucine-rich receptor-like protein kinase family protein
24	Cotton_A_06531	9.22	0.97	0	0	0	0	KCO1, TPK1, ATKCO1, ATTPK1 , Outward rectifying potassium channel protein
24	Cotton_A_07173	17.49	6.79	5.38	1.64	2.36	3.55	LIL3:1 , Chlorophyll A-B binding family protein
24	Cotton_A_07680	11.82	4.6	2.34	2.11	2.36	1.18	TUA5 , tubulin alpha-5
24	Cotton_A_08069	40.9	14.54	7.95	1.17	1.65	2.61	Pectate lyase family protein
24	Cotton_A_08303	4.49	1.7	0.94	0.47	1.65	1.18	alpha/beta-Hydrolases superfamily protein
24	Cotton_A_08909	27.9	1.94	0	0	0	0.47	PRP4, ATPRP4 , proline-rich protein 4
24	Cotton_A_09432	14.89	3.63	2.34	3.29	5.42	3.55	DCD (Development and Cell Death) domain protein
24	Cotton_A_09480	7.09	1.94	2.1	1.41	2.36	0.95	EXGT-A4, XTH5 , xyloglucan endotransglucosylase/hydrolase 5
24	Cotton_A_09807	22.93	7.51	6.08	2.11	1.41	1.42	unknown protein; BEST Arabidopsis thaliana protein match is: unknown protein (TAIR:AT4G37820.1); Has 799854 Blast hits to 188815 proteins in 4452 species: Archae - 4529; Bacteria - 144236; Metazoa - 287749; Fungi - 87083; Plants - 43826; Viruses - 3662; Other Eukaryotes - 228769 (source: NCBI BLink).
24	Cotton_A_10438	10.64	4.6	6.31	1.64	4.01	5.92	NAD(P)-binding Rossmann-fold superfamily protein
24	Cotton_A_10547	8.75	1.7	0.7	0.7	0.71	1.18	Histone superfamily protein
24	Cotton_A_10639	3.78	0	0.47	0	0	0	-
24	Cotton_A_11009	194.1	34.65	15.43	6.34	2.36	4.5	-
24	Cotton_A_11362	11.82	3.15	0	0	0	0.71	Lactoylglutathione lyase / glyoxalase I family protein
24	Cotton_A_11664	8.98	5.33	4.68	2.11	4.01	6.4	UBC5 , ubiquitin-conjugating enzyme 5
24	Cotton_A_12467	95.28	13.57	4.44	1.17	0.47	0	LTP6 , lipid transfer protein 6
24	Cotton_A_13184	6.38	0.97	1.64	2.58	0.71	1.9	Ankyrin repeat family protein
24	Cotton_A_13399	6.62	1.21	1.87	0.7	0.94	0.71	EXPA1 , expansin A1
24	Cotton_A_13477	4.02	1.7	1.17	1.41	0	0	Leucine-rich repeat protein kinase family protein
24	Cotton_A_13774	4.26	0.48	0.7	0.7	0.94	0.95	chaperone protein dnaJ-related
24	Cotton_A_13867	59.58	8.72	4.44	2.58	1.41	0.95	Pollen Ole e 1 allergen and extensin family protein
24	Cotton_A_13919	4.49	0.73	0	0	0	0.71	HTB4 , Histone superfamily protein
24	Cotton_A_14061	5.44	1.21	0	0	0	0	ATPME3, PME3 , pectin methylesterase 3
24	Cotton_A_14307	8.75	3.63	2.1	0.94	1.18	1.66	myosin heavy chain-related
24	Cotton_A_14640	10.88	1.21	0.47	0	0	0	Sulfite exporter TauE/SafE family protein
24	Cotton_A_14818	3.07	0.97	0.47	0	0	0	FEM111, AGL80 , AGAMOUS-like 80
24	Cotton_A_15247	3.31	0.73	0	0	0	0	Major facilitator superfamily protein
24	Cotton_A_15413	23.41	9.21	10.29	6.11	6.36	5.21	Galactose oxidase/kelch repeat superfamily protein
24	Cotton_A_15518	7.33	0	0	0	0	0	zinc finger (C2H2 type) family protein
24	Cotton_A_15554	5.91	0.97	1.64	0.7	0.71	1.18	RING/U-box superfamily protein
24	Cotton_A_15640	3.55	0.48	1.17	0	0	1.42	ATNIG1, NIG1 , NACL-inducible gene 1
24	Cotton_A_15717	2.6	0	0.7	0	0	0	Nuclear transport factor 2 (NTF2) family protein
24	Cotton_A_15740	3.55	0.73	0	0	0	0	ATEXPA8, EXP8, ATEXP8, ATHEXP ALPHA 1.11, EXPA8 , expansin A8
24	Cotton_A_15841	69.03	28.84	21.27	8.93	10.13	15.16	FAD8 , fatty acid desaturase 8
24	Cotton_A_15848	225.31	39.74	30.62	42.28	33.22	16.58	Double Clp-N motif-containing P-loop nucleoside triphosphate hydrolases superfamily protein
24	Cotton_A_16362	6.15	1.94	1.87	1.17	2.83	1.66	AtRLP13, RLP13 , receptor like protein 13
24	Cotton_A_16390	4.26	0.73	0	0.47	0.94	0	MOD1, ENR1 , NAD(P)-binding Rossmann-fold superfamily protein
24	Cotton_A_16491	19.39	0.97	8.65	6.34	6.13	6.16	ELIP1, ELIP , Chlorophyll A-B binding family protein
24	Cotton_A_16889	30.03	11.87	16.13	6.11	9.19	11.14	SCY1 , SECY homolog 1
24	Cotton_A_17116	3.07	0.48	0	0	0	0	unknown protein; BEST Arabidopsis thaliana protein match is: unknown protein (TAIR:AT4G12450.1); Has 388 Blast hits to 388 proteins in 26 species: Archae - 0; Bacteria - 1; Metazoa - 0; Fungi - 8; Plants - 376; Viruses - 0; Other Eukaryotes - 3 (source: NCBI BLink).
24	Cotton_A_17197	2.6	0	0.94	0	0.71	0.71	unknown protein; BEST Arabidopsis thaliana protein match is: unknown protein (TAIR:AT1G53345.1); Has 53 Blast hits to 53 proteins in 12 species: Archae - 0; Bacteria - 2; Metazoa - 0; Fungi - 0; Plants - 50; Viruses - 0; Other Eukaryotes - 1 (source: NCBI BLink).
24	Cotton_A_17499	67.85	12.36	2.57	0	0	0.71	GDSL-like Lipase/Acylhydrolase superfamily protein
24	Cotton_A_17669	3.55	0.73	0	0	0	0	Protein of unknown function (DUF506)
24	Cotton_A_17824	6.62	2.42	2.57	2.35	1.65	1.18	Zinc finger C-x8-C-x5-C-x3-H type family protein
24	Cotton_A_18248	63.12	32.23	30.39	13.15	15.79	24.64	BG3 , beta-1,3-glucanase 3
24	Cotton_A_18259	23.88	6.3	5.61	2.58	1.65	4.26	Gibberellin-regulated family protein
24	Cotton_A_18267	4.49	0.73	0.7	0.7	0	0	Plant protein of unknown function (DUF869)
24	Cotton_A_18544	5.44	1.21	1.17	0.94	0.71	1.66	unknown protein; FUNCTIONS IN: molecular_function unknown; INVOLVED IN: biological_process unknown; LOCATED IN: endomembrane system; EXPRESSED IN: 23 plant structures; EXPRESSED DURING: 13 growth stages; Has 1807 Blast hits to 1807 proteins in 277 species: Archae - 0; Bacteria - 0; Metazoa - 736; Fungi - 347; Plants - 385; Viruses - 0; Other Eukaryotes - 339 (source: NCBI BLink).
24	Cotton_A_18690	5.91	0.48	0	0	0	0	O-Glycosyl hydrolases family 17 protein
24	Cotton_A_18694	4.96	2.18	2.1	1.64	0.47	1.9	ATB' GAMMA , Protein phosphatase 2A regulatory B subunit family protein
24	Cotton_A_19124	17.73	6.79	9.12	6.58	6.36	4.26	Protein of unknown function (DUF1118)
24	Cotton_A_19332	10.17	3.63	1.64	2.11	2.59	2.61	ATP binding microtubule motor family protein
24	Cotton_A_20492	4.26	1.21	0.7	0	0.94	0.95	unknown protein; Has 30201 Blast hits to 17322 proteins in 780 species: Archae - 12; Bacteria - 1396; Metazoa - 17338; Fungi - 3422; Plants - 5037; Viruses - 0; Other Eukaryotes - 2996 (source: NCBI BLink).
24	Cotton_A_21199	6.62	2.67	2.34	0.7	1.88	2.13	Galactose oxidase/kelch repeat superfamily protein
24	Cotton_A_21404	3.55	0.97	0	0	0	0	CAX3, ATHCX1, CAX1-LIKE, ATCAX3 , cation exchanger 3
24	Cotton_A_21450	17.49	5.33	0.94	2.82	2.12	3.79	GPAT8, AtGPAT8 , glycerol-3-phosphate acyltransferase 8
24	Cotton_A_22001	3.31	0	0.7	0	0	0.47	Protein of unknown function (DUF3049)
24	Cotton_A_22119	88.42	22.29	20.1	19.5	13.19	7.58	LACS2, LRD2 , long-chain acyl-CoA synthetase 2
24	Cotton_A_22354	3.78	0	0.47	0.7	0.47	1.18	alpha/beta-Hydrolases superfamily protein
24	Cotton_A_23406	3.55	0.97	0	0	0	0	PIP2B, PIP2;2 , plasma membrane intrinsic protein 2
24	Cotton_A_24044	7.09	2.67	1.4	0.94	0	0	Protein of unknown function, DUF584
24	Cotton_A_24719	4.49	1.21	1.17	1.41	0	0.47	3-oxo-5-alpha-steroid 4-dehydrogenase family protein
24	Cotton_A_25135	7.8	0.97	1.4	1.17	1.65	0.71	ARPN , plantacyanin
24	Cotton_A_25730	33.57	13.57	6.08	10.57	9.9	14.93	ATCAD9, CAD9 , cinnamyl alcohol dehydrogenase 9
24	Cotton_A_25845	4.49	1.21	0	0	0	0	-
24	Cotton_A_25965	81.8	32.23	38.57	13.39	17.67	24.17	PIP1C, TMP-B, PIP1;3 , plasma membrane intrinsic protein 1C
24	Cotton_A_26082	6.86	1.45	2.1	1.41	1.41	1.9	P-loop containing nucleoside triphosphate hydrolases superfamily protein
24	Cotton_A_26294	12.06	2.91	1.17	0.47	0	0	-
24	Cotton_A_26341	14.66	6.54	4.91	3.52	4.95	2.84	CYP97A3, LUT5 , cytochrome P450, family 97, subfamily A, polypeptide 3
24	Cotton_A_26442	7.57	1.94	0.47	0	0	0.71	unknown protein; BEST Arabidopsis thaliana protein match is: unknown protein (TAIR:AT3G62650.1); Has 35333 Blast hits to 34131 proteins in 2444 species: Archae - 798; Bacteria - 22429; Metazoa - 974; Fungi - 991; Plants - 531; Viruses - 0; Other Eukaryotes - 9610 (source: NCBI BLink).
24	Cotton_A_26674	15.84	8	7.25	2.58	2.83	6.16	-
24	Cotton_A_27018	4.96	1.7	0.47	0	0.71	1.18	CUT1, POP1, CER6, G2, KCS6 , 3-ketoacyl-CoA synthase 6
24	Cotton_A_28146	326.73	109.78	38.34	53.32	43.59	21.8	LHCB3, LHCB3*1 , light-harvesting chlorophyll B-binding protein 3
24	Cotton_A_28541	4.49	2.18	2.81	0.47	2.12	3.32	ATXT2, XXT2, XT2 , UDP-xylosyltransferase 2
24	Cotton_A_28858	88.66	29.81	23.38	12.68	13.9	8.77	CA1, ATBCA1, SABP3, ATSABP3 , carbonic anhydrase 1
24	Cotton_A_28898	19.39	4.85	0	0	0	0	Bifunctional inhibitor/lipid-transfer protein/seed storage 2S albumin superfamily protein
24	Cotton_A_30028	27.66	11.39	9.35	4.46	6.6	4.5	Concanavalin A-like lectin family protein
24	Cotton_A_30596	4.26	0.73	0	0.47	0.47	0	Eukaryotic aspartyl protease family protein
24	Cotton_A_30632	3.55	0.73	0	0	0	0	ATIPT3, IPT3 , isopentenyltransferase 3
24	Cotton_A_30947	29.79	9.21	4.68	3.76	2.36	3.08	Protein of unknown function, DUF642
24	Cotton_A_32492	11.82	2.91	0	0	0	0	HTB1 , Histone superfamily protein
24	Cotton_A_32951	5.44	1.7	0.47	0.7	0.47	0	ATCSLA02, CSLA02, ATCSLA2, CSLA2 , cellulose synthase-like A02
24	Cotton_A_33724	8.75	3.15	1.4	0.47	1.65	1.9	sks17 , SKU5 similar 17
24	Cotton_A_33889	3.07	0.97	1.4	0	0.71	0.95	Alba DNA/RNA-binding protein
24	Cotton_A_34155	20.8	7.27	3.74	5.17	3.77	4.74	TUA2 , tubulin alpha-2 chain
24	Cotton_A_34186	19.86	7.27	6.08	1.41	1.18	1.9	PAL2, ATPAL2 , phenylalanine ammonia-lyase 2
24	Cotton_A_34727	25.77	7.51	5.14	1.88	1.18	1.42	CYP77A4 , cytochrome P450, family 77, subfamily A, polypeptide 4
24	Cotton_A_34772	13.71	3.15	2.81	1.17	1.18	1.42	ARM repeat superfamily protein
24	Cotton_A_34989	4.73	1.7	0	0.7	1.18	0.95	PME44, ATPME44 , pectin methylesterase 44
24	Cotton_A_35113	5.44	1.7	0	0	2.12	0	cAMP-regulated phosphoprotein 19-related protein
24	Cotton_A_36666	5.67	0.48	1.64	0.94	0.71	0.71	unknown protein; BEST Arabidopsis thaliana protein match is: unknown protein (TAIR:AT1G54200.1); Has 1485 Blast hits to 418 proteins in 98 species: Archae - 0; Bacteria - 6; Metazoa - 246; Fungi - 61; Plants - 107; Viruses - 6; Other Eukaryotes - 1059 (source: NCBI BLink).
24	Cotton_A_36793	11.82	3.15	0.47	0.47	0.47	0.47	CSD2, CZSOD2 , copper/zinc superoxide dismutase 2
24	Cotton_A_36818	353.21	152.67	106.82	68.12	29.92	29.85	DELTA-TIP, TIP2;1, DELTA-TIP1, AQP1, ATTIP2;1 , delta tonoplast integral protein
24	Cotton_A_36907	20.33	7.03	4.91	2.35	1.88	4.26	-
24	Cotton_A_38598	13.24	4.85	2.1	4.7	2.59	2.37	AtRLP13, RLP13 , receptor like protein 13
24	Cotton_A_38742	22.93	8.97	4.68	3.76	7.54	1.66	DYL1 , dormancy-associated protein-like 1
24	Cotton_A_38748	8.75	1.45	1.87	0.47	0	0.47	ATOFP13, OFP13 , ovate family protein 13
24	Cotton_A_39322	79.44	4.12	1.64	0.7	0.94	1.9	CAH1, ATACA1, ACA1 , alpha carbonic anhydrase 1
24	Cotton_A_40173	4.49	0	0	0	0	0.47	Calcium-binding EF-hand family protein
24	Cotton_A_40546	16.08	7.03	5.38	4.23	2.59	3.32	EXL3 , EXORDIUM like 3
24	Cotton_A_40582	5.67	2.18	0.94	0.94	1.88	1.66	D-mannose binding lectin protein with Apple-like carbohydrate-binding domain
24	Cotton_A_40984	3.07	0.48	0	0	0	0	ATEXPA5, ATEXP5, ATHEXP ALPHA 1.4, EXP5, EXPA5 , expansin A5
24	Cotton_A_41033	26.72	10.66	8.18	5.64	3.53	3.55	GDSL-like Lipase/Acylhydrolase superfamily protein
24	Cotton_A_41071	9.46	2.67	1.17	0	0	0	-
24	Cotton_A_41309	3.31	0.73	0	0.7	0	0	AtGUS3, GUS3 , glucuronidase 3
24	Cotton_D_gene_10000272	8.75	0.97	0.7	0	0.47	0	ATGPAT6, GPAT6 , glycerol-3-phosphate acyltransferase 6
24	Cotton_D_gene_10000788	11.11	6.06	5.14	5.4	4.71	2.13	PDE149, ATTERC , integral membrane TerC family protein
24	Cotton_D_gene_10002490	3.78	0.73	0	0	0.94	0.47	Lactoylglutathione lyase / glyoxalase I family protein
24	Cotton_D_gene_10002925	7.8	1.21	0	0	0	0.47	GDSL-like Lipase/Acylhydrolase superfamily protein
24	Cotton_D_gene_10003438	8.98	4.36	3.51	3.76	0.71	2.37	GH3.17 , Auxin-responsive GH3 family protein
24	Cotton_D_gene_10004858	4.96	0.48	0	0	0	0	CLA1, DEF, CLA, DXS, DXPS2 , Deoxyxylulose-5-phosphate synthase
24	Cotton_D_gene_10004949	7.33	2.67	1.64	2.58	1.88	1.9	ALB3 , 63 kDa inner membrane family protein
24	Cotton_D_gene_10006070	4.73	1.7	1.4	0.47	0.71	0.95	UDP-Glycosyltransferase superfamily protein
24	Cotton_D_gene_10007220	3.07	0.73	0.47	0	0	0	LSH1 , Protein of unknown function (DUF640)
24	Cotton_D_gene_10007554	5.2	1.7	0.7	0.7	0	0.95	Duplicated homeodomain-like superfamily protein
24	Cotton_D_gene_10008298	130.27	42.41	9.58	5.64	2.12	4.26	-
24	Cotton_D_gene_10009250	7.09	1.45	0.47	0.47	0.47	0	ATFER2, FER2 , ferritin 2
24	Cotton_D_gene_10010347	15.13	6.06	2.34	4.23	3.77	0.95	PSB29, THF1 , photosystem II reaction center PSB29 protein
24	Cotton_D_gene_10011689	5.44	1.94	2.34	1.41	3.77	0.71	MATE efflux family protein
24	Cotton_D_gene_10013732	9.69	4.85	2.1	4.46	2.59	2.37	Glutaredoxin family protein
24	Cotton_D_gene_10014111	14.89	5.82	6.55	5.64	3.53	5.45	Ankyrin repeat family protein
24	Cotton_D_gene_10014445	5.2	1.45	0	0.47	0	0	ATCSLC04, CSLC04, ATCSLC4, CSLC4 , Cellulose-synthase-like C4
24	Cotton_D_gene_10014612	22.46	4.6	1.87	0	0	0.47	GDSL-like Lipase/Acylhydrolase superfamily protein
24	Cotton_D_gene_10016709	21.51	6.3	8.42	2.11	3.06	2.84	unknown protein; Has 39 Blast hits to 39 proteins in 15 species: Archae - 0; Bacteria - 0; Metazoa - 0; Fungi - 0; Plants - 39; Viruses - 0; Other Eukaryotes - 0 (source: NCBI BLink).
24	Cotton_D_gene_10017858	4.73	0.48	0	0	0	0	2 iron, 2 sulfur cluster binding
24	Cotton_D_gene_10017981	13.95	8.24	7.25	8.22	2.83	7.58	Leucine-rich repeat (LRR) family protein
24	Cotton_D_gene_10019216	13	5.82	4.44	2.35	2.36	3.79	B-box type zinc finger family protein
24	Cotton_D_gene_10020914	3.78	0.48	0	0	0	0	Uncharacterised protein family (UPF0497)
24	Cotton_D_gene_10022492	21.75	9.69	6.08	11.04	9.9	4.74	ATGLR3.4, GLR3.4, GLUR3 , glutamate receptor 3.4
24	Cotton_D_gene_10023154	4.02	1.45	1.4	0.7	0.94	0	CRT3, PSL1, EBS2, AtCRT3 , calreticulin 3
24	Cotton_D_gene_10023360	4.26	1.21	0	0	0	0	PAP3, ATPAP3 , purple acid phosphatase 3
24	Cotton_D_gene_10023444	3.55	0.73	0.7	0	0.71	0.47	Pyridoxal phosphate phosphatase-related protein
24	Cotton_D_gene_10024733	7.33	1.94	3.04	1.88	0.71	2.37	FUNCTIONS IN: molecular_function unknown; INVOLVED IN: biological_process unknown; LOCATED IN: cellular_component unknown; BEST Arabidopsis thaliana protein match is: COP1-interacting protein-related (TAIR:AT1G72410.1); Has 30201 Blast hits to 17322 proteins in 780 species: Archae - 12; Bacteria - 1396; Metazoa - 17338; Fungi - 3422; Plants - 5037; Viruses - 0; Other Eukaryotes - 2996 (source: NC…
24	Cotton_D_gene_10025650	3.07	0.73	0.94	0	0	0	BAG6, ATBAG6 , BCL-2-associated athanogene 6
24	Cotton_D_gene_10027410	12.06	1.21	0	0.94	1.18	0.71	ACBP6, ACBP , acyl-CoA-binding protein 6
24	Cotton_D_gene_10031057	5.2	1.45	0.7	0.7	0	0.71	Leucine-rich repeat protein kinase family protein
24	Cotton_D_gene_10034487	19.86	6.3	7.95	3.99	2.59	2.37	TBL19 , TRICHOME BIREFRINGENCE-LIKE 19
24	Cotton_D_gene_10035491	8.75	4.6	3.27	1.41	3.53	6.4	Kinase interacting (KIP1-like) family protein
24	Cotton_D_gene_10038634	5.91	0.48	0.47	0	0	0	ROC3 , rotamase CYP 3
25	Cotton_A_00051	9.93	4.85	2.34	1.64	3.77	4.03	Homeodomain-like superfamily protein
25	Cotton_A_00085	3.55	2.18	0	0	0	0.95	DFL2, GH3-10 , Auxin-responsive GH3 family protein
25	Cotton_A_00536	4.02	1.94	0	0	0	0	GDSL-like Lipase/Acylhydrolase superfamily protein
25	Cotton_A_00620	5.44	2.91	0	0.47	0	0.47	CAO, CPSRP43 , chloroplast signal recognition particle component (CAO)
25	Cotton_A_00837	4.73	2.67	0	0.47	0.71	1.66	GLUR2, GLR3.2, ATGLR3.2, ATGLUR2 , glutamate receptor 2
25	Cotton_A_01474	11.35	6.06	4.44	2.11	1.65	2.37	Protein of Unknown Function (DUF239)
25	Cotton_A_01602	9.22	4.36	0	1.17	1.18	0.95	alpha/beta-Hydrolases superfamily protein
25	Cotton_A_01630	3.07	0.97	0	0	0	0.47	Protein phosphatase 2C family protein
25	Cotton_A_01818	21.75	9.69	2.1	3.76	4.24	1.18	Photosystem II 5 kD protein
25	Cotton_A_02121	8.75	5.33	2.81	1.17	1.41	1.42	FLA1 , FASCICLIN-like arabinogalactan 1
25	Cotton_A_02247	19.39	11.39	0.94	1.41	1.88	0.95	ATEXPA10, AT-EXP10, ATEXP10, ATHEXP ALPHA 1.1, EXP10, EXPA10 , expansin A10
25	Cotton_A_02389	10.88	6.06	4.44	3.76	0.94	3.79	Plant invertase/pectin methylesterase inhibitor superfamily
25	Cotton_A_03549	7.09	3.39	2.57	0.47	1.18	1.66	CHUP1 , Hydroxyproline-rich glycoprotein family protein
25	Cotton_A_03691	22.7	14.78	6.78	7.05	3.77	3.79	Protein kinase superfamily protein
25	Cotton_A_04080	4.26	2.67	0	0	0.47	0	ANNAT4 , annexin 4
25	Cotton_A_04122	4.73	2.42	1.4	0	1.88	1.18	ATST2B, ST2B , sulfotransferase 2B
25	Cotton_A_04339	6.86	3.63	2.1	0	1.18	1.18	unknown protein; FUNCTIONS IN: molecular_function unknown; INVOLVED IN: biological_process unknown; LOCATED IN: chloroplast; EXPRESSED IN: 19 plant structures; EXPRESSED DURING: 13 growth stages; Has 121 Blast hits to 121 proteins in 12 species: Archae - 0; Bacteria - 0; Metazoa - 0; Fungi - 0; Plants - 121; Viruses - 0; Other Eukaryotes - 0 (source: NCBI BLink).
25	Cotton_A_04378	5.2	2.67	0	1.17	0.47	0	-
25	Cotton_A_05243	6.86	4.6	2.81	0.94	2.59	2.37	Mitochondrial substrate carrier family protein
25	Cotton_A_05664	8.27	4.36	1.4	1.88	2.59	2.37	PME44, ATPME44 , pectin methylesterase 44
25	Cotton_A_05953	3.55	1.94	0	0	0	0	Protein of Unknown Function (DUF239)
25	Cotton_A_06023	17.26	10.66	5.84	4.23	3.77	4.5	unknown protein; Has 39 Blast hits to 39 proteins in 15 species: Archae - 0; Bacteria - 0; Metazoa - 0; Fungi - 0; Plants - 39; Viruses - 0; Other Eukaryotes - 0 (source: NCBI BLink).
25	Cotton_A_06656	4.02	1.94	1.4	0	0.47	0.71	NB-ARC domain-containing disease resistance protein
25	Cotton_A_07076	7.57	4.36	2.57	1.41	1.65	1.9	ACS10 , ACC synthase 10
25	Cotton_A_07388	59.1	47.25	26.18	13.15	17.91	30.8	MTHFR2 , methylenetetrahydrofolate reductase 2
25	Cotton_A_08683	5.2	1.7	0	0	0	0	Serine/threonine-protein kinase WNK (With No Lysine)-related
25	Cotton_A_08741	7.57	4.6	1.64	1.17	1.65	2.84	mtLPD1 , mitochondrial lipoamide dehydrogenase 1
25	Cotton_A_08958	5.67	3.39	0.47	1.41	1.18	0.47	HCF136 , photosystem II stability/assembly factor, chloroplast (HCF136)
25	Cotton_A_09082	12.06	8.24	1.17	1.41	2.36	1.18	TPX2 (targeting protein for Xklp2) protein family
25	Cotton_A_09442	3.55	1.45	0.7	0	0.47	0	ICE1, ATICE1, SCRM , basic helix-loop-helix (bHLH) DNA-binding superfamily protein
25	Cotton_A_09653	4.73	2.42	1.17	1.17	0	0	unknown protein; BEST Arabidopsis thaliana protein match is: unknown protein (TAIR:AT1G18620.1); Has 3407 Blast hits to 2217 proteins in 314 species: Archae - 0; Bacteria - 264; Metazoa - 1296; Fungi - 318; Plants - 346; Viruses - 34; Other Eukaryotes - 1149 (source: NCBI BLink).
25	Cotton_A_09945	6.62	3.63	2.34	0.94	1.41	0.47	CYP76C4 , cytochrome P450, family 76, subfamily C, polypeptide 4
25	Cotton_A_09969	77.31	52.1	10.99	7.75	2.36	8.29	Glucose-methanol-choline (GMC) oxidoreductase family protein
25	Cotton_A_10201	150.36	94.02	12.86	19.5	15.55	11.37	CA1, ATBCA1, SABP3, ATSABP3 , carbonic anhydrase 1
25	Cotton_A_10843	13.95	8.72	3.04	3.29	2.12	1.18	hydroxyproline-rich glycoprotein family protein
25	Cotton_A_11131	15.13	11.63	3.51	0.94	2.36	4.5	PDR4, ATPDR4 , pleiotropic drug resistance 4
25	Cotton_A_11906	19.15	10.9	8.88	2.58	4.01	4.74	Major facilitator superfamily protein
25	Cotton_A_12087	15.6	9.94	4.44	1.64	3.53	1.9	unknown protein; CONTAINS InterPro DOMAIN/s: Protein of unknown function DUF1685 (InterPro:IPR012881); Has 170 Blast hits to 164 proteins in 34 species: Archae - 0; Bacteria - 1; Metazoa - 26; Fungi - 10; Plants - 107; Viruses - 0; Other Eukaryotes - 26 (source: NCBI BLink).
25	Cotton_A_12324	13.48	6.54	3.51	1.88	0.71	1.18	-
25	Cotton_A_12869	4.26	1.94	1.4	0	1.18	1.18	NEK1 , NIMA-related serine/threonine kinase 1
25	Cotton_A_12917	3.31	1.7	0.47	0	0.47	0	IRX12, LAC4, ATLMCO4, LMCO4 , Laccase/Diphenol oxidase family protein
25	Cotton_A_13097	5.91	2.42	0.47	0.47	1.18	0	BAH domain ;TFIIS helical bundle-like domain
25	Cotton_A_13823	3.31	1.94	0.7	0	0	0	TBL33 , TRICHOME BIREFRINGENCE-LIKE 33
25	Cotton_A_14402	10.64	4.12	2.57	0.7	0	0.71	Eukaryotic aspartyl protease family protein
25	Cotton_A_14662	4.49	1.94	0.94	0	0	0	MAN7, AtMAN7 , Glycosyl hydrolase superfamily protein
25	Cotton_A_14977	7.33	3.15	1.4	0.7	0.71	0	Duplicated homeodomain-like superfamily protein
25	Cotton_A_15317	16.55	11.39	6.31	2.35	5.65	7.82	-
25	Cotton_A_15919	8.04	3.88	0	0.47	0.94	1.18	DHAR2 , dehydroascorbate reductase 2
25	Cotton_A_16166	4.49	2.91	0	0	0	0	Pathogenesis-related thaumatin superfamily protein
25	Cotton_A_16425	9.46	5.82	4.21	5.17	2.59	2.13	TUB1 , tubulin beta-1 chain
25	Cotton_A_16545	7.57	5.09	1.64	0.94	2.36	2.61	CTL2, ATCTL2 , chitinase-like protein 2
25	Cotton_A_17761	42.56	25.93	9.58	7.05	15.08	11.85	ATCHIA, CHIA , chitinase A
25	Cotton_A_17879	3.55	1.7	0.7	0	0	0.47	TBL19 , TRICHOME BIREFRINGENCE-LIKE 19
25	Cotton_A_18100	5.67	2.91	1.4	1.64	0.47	0.71	-
25	Cotton_A_18171	4.49	2.18	1.87	0	0.71	0.95	Concanavalin A-like lectin protein kinase family protein
25	Cotton_A_18648	4.96	2.18	0.94	1.17	0.47	0	NAD(P)-linked oxidoreductase superfamily protein
25	Cotton_A_18959	24.82	9.94	3.51	4.7	3.53	1.18	ATPME3, PME3 , pectin methylesterase 3
25	Cotton_A_19363	31.92	24.48	8.65	7.28	11.31	11.14	F3H, TT6, F3'H , flavanone 3-hydroxylase
25	Cotton_A_19400	29.55	20.11	14.49	11.51	12.02	7.34	FED A, ATFD2 , 2Fe-2S ferredoxin-like superfamily protein
25	Cotton_A_19765	25.3	11.15	1.17	6.58	7.3	5.45	OASB, ACS1, CPACS1, ATCS-B , O-acetylserine (thiol) lyase B
25	Cotton_A_19795	21.28	8.97	3.97	3.99	1.88	3.08	pfkB-like carbohydrate kinase family protein
25	Cotton_A_19968	37.35	23.26	3.04	12.92	5.42	2.84	PSBP-1, OEE2, PSII-P, OE23 , photosystem II subunit P-1
25	Cotton_A_20107	20.57	9.45	0.47	4.93	3.3	2.84	sodium/calcium exchanger family protein / calcium-binding EF hand family protein
25	Cotton_A_20128	13.48	8.72	3.27	5.4	5.42	5.69	ATPAP26, PAP26 , purple acid phosphatase 26
25	Cotton_A_20341	14.42	7.27	5.61	2.58	2.83	4.98	Concanavalin A-like lectin protein kinase family protein
25	Cotton_A_20601	14.66	7.51	1.17	1.17	0	0.47	NIP4;2, NLM5 , NOD26-like intrinsic protein 4;2
25	Cotton_A_20863	45.39	30.05	11.69	16.21	17.43	9.24	TUA2 , tubulin alpha-2 chain
25	Cotton_A_21297	7.57	5.33	1.87	0.7	1.88	1.66	Major facilitator superfamily protein
25	Cotton_A_21889	12.29	7.75	2.1	0.47	2.12	3.79	basic helix-loop-helix (bHLH) DNA-binding superfamily protein
25	Cotton_A_22092	8.98	3.15	0.47	0	0	0.47	ATEXPA5, ATEXP5, ATHEXP ALPHA 1.4, EXP5, EXPA5 , expansin A5
25	Cotton_A_22577	11.82	8.24	5.14	2.82	5.42	6.16	AtGNA1, GNA1 , glucose-6-phosphate acetyltransferase 1
25	Cotton_A_22749	5.2	3.39	2.34	0.7	1.88	2.37	ATARLA1C, ARLA1C , ADP-ribosylation factor-like A1C
25	Cotton_A_22985	8.51	4.85	2.1	1.17	0.71	0	TMP-C, PIP1;4, PIP1E , plasma membrane intrinsic protein 1;4
25	Cotton_A_23187	4.02	2.18	0.47	0.7	0	0	Translation initiation factor 2, small GTP-binding protein
25	Cotton_A_23735	184.41	66.4	8.65	1.88	1.18	1.9	Gibberellin-regulated family protein
25	Cotton_A_25188	57.69	35.14	15.9	11.27	16.96	18.24	CDT1, ATCDT1 , cadmium tolerance 1
25	Cotton_A_25743	3.31	1.45	0	0	0	0	unknown protein; BEST Arabidopsis thaliana protein match is: unknown protein (TAIR:AT4G28100.1); Has 67 Blast hits to 66 proteins in 12 species: Archae - 0; Bacteria - 0; Metazoa - 0; Fungi - 0; Plants - 67; Viruses - 0; Other Eukaryotes - 0 (source: NCBI BLink).
25	Cotton_A_25974	4.26	2.18	0.7	0	0	0	TUB4 , tubulin beta chain 4
25	Cotton_A_26011	215.61	97.66	48.39	19.73	52.3	40.51	Chaperone DnaJ-domain superfamily protein
25	Cotton_A_26332	10.4	6.06	0	1.17	1.41	0.71	CYP71B11 , ytochrome p450, family 71, subfamily B, polypeptide 11
25	Cotton_A_26740	3.78	2.42	0.47	0	0	1.66	Rab5-interacting family protein
25	Cotton_A_26822	8.27	4.12	0	0	1.41	1.9	2-oxoglutarate (2OG) and Fe(II)-dependent oxygenase superfamily protein
25	Cotton_A_27945	18.44	12.12	2.81	2.58	3.53	2.61	Transketolase
25	Cotton_A_28279	4.49	2.91	0.7	0	0.47	2.13	FAD/NAD(P)-binding oxidoreductase family protein
25	Cotton_A_28401	4.26	2.91	0	0	0	1.9	BSMT1, ATBSMT1 , S-adenosyl-L-methionine-dependent methyltransferases superfamily protein
25	Cotton_A_28718	143.98	90.87	3.97	0.7	0.94	0.71	GLP3, GLP3A, GLP3B, ATGER3, GER3 , germin 3
25	Cotton_A_28872	4.02	2.18	0.7	1.41	0	0	Protein kinase superfamily protein
25	Cotton_A_29195	6.38	4.85	1.4	2.58	0.94	2.13	Ypt/Rab-GAP domain of gyp1p superfamily protein
25	Cotton_A_29540	5.67	2.91	1.17	0	0.47	0.95	Thioredoxin superfamily protein
25	Cotton_A_29747	4.49	1.94	0	0.47	0	0	MO1 , monooxygenase 1
25	Cotton_A_29994	200.48	106.87	15.9	16.44	12.02	6.16	LHCA4, CAB4 , light-harvesting chlorophyll-protein complex I subunit A4
25	Cotton_A_30045	4.02	1.45	0	0	0.71	0	ATSPPL2, SPPL2 , SIGNAL PEPTIDE PEPTIDASE-LIKE 2
25	Cotton_A_30837	32.63	22.78	3.74	2.11	2.12	4.5	CER1 , Fatty acid hydroxylase superfamily
25	Cotton_A_32550	3.07	1.94	1.4	0	1.41	0.95	ATAUX2-11, IAA4 , AUX/IAA transcriptional regulator family protein
25	Cotton_A_32754	8.27	3.39	0.47	0	0	0.47	CYP82G1 , cytochrome P450, family 82, subfamily G, polypeptide 1
25	Cotton_A_33463	25.3	15.27	5.61	8.93	10.37	11.37	RPT2a , regulatory particle AAA-ATPase 2A
25	Cotton_A_34341	84.4	66.16	26.88	15.5	22.62	33.17	ATCIMS, ATMETS, ATMS1 , Cobalamin-independent synthase family protein
25	Cotton_A_34386	22.46	15.75	6.31	4.46	7.77	4.26	Eukaryotic aspartyl protease family protein
25	Cotton_A_34539	3.78	1.7	0.7	0	0.47	0.47	ATNRT1:2, NTL1, NRT1:2 , nitrate transporter 1:2
25	Cotton_A_34609	24.82	11.15	7.95	2.11	2.83	1.18	Leucine-rich repeat receptor-like protein kinase family protein
25	Cotton_A_36157	13.24	7.51	5.14	3.76	2.59	2.13	Pectin lyase-like superfamily protein
25	Cotton_A_36443	11.11	5.57	0	1.17	0.71	1.9	Serine carboxypeptidase S28 family protein
25	Cotton_A_36606	5.91	4.12	1.4	0	0.94	0.95	EMB3009, PEL3, DCR , HXXXD-type acyl-transferase family protein
25	Cotton_A_36749	14.19	8.24	2.1	3.29	5.89	4.5	TPS04, GES, TPS4 , terpene synthase 04
25	Cotton_A_37368	42.79	20.84	3.97	1.88	1.41	1.42	MLP423 , MLP-like protein 423
25	Cotton_A_37960	31.44	15.75	7.01	4.46	4.01	7.58	LSU2 , response to low sulfur 2
25	Cotton_A_38019	17.73	7.03	1.64	1.41	0.47	2.13	Protein of unknown function (DUF506)
25	Cotton_A_38327	3.07	1.7	0.94	0	0.71	0.47	Leucine-rich repeat protein kinase family protein
25	Cotton_A_39373	33.81	18.9	0.7	3.29	10.6	1.18	LTP3 , lipid transfer protein 3
25	Cotton_A_40279	5.91	2.91	0	0	0	0	Eukaryotic aspartyl protease family protein
25	Cotton_A_40363	28.37	23.51	10.52	7.75	7.07	15.64	NHL1 , NDR1/HIN1-like 1
25	Cotton_A_40642	7.09	4.6	0.7	0.47	0.71	2.37	Concanavalin A-like lectin protein kinase family protein
25	Cotton_A_40709	25.77	10.18	0.7	3.29	4.24	2.13	GST30, ATGSTU17, GST30B, ERD9 , Glutathione S-transferase family protein
25	Cotton_D_gene_10004864	16.79	7.27	0.47	2.82	4.24	3.08	ATCOL5, COL5 , CONSTANS-like 5
25	Cotton_D_gene_10005889	18.44	6.54	1.17	0	0.94	0.47	ATHCHIB, PR3, PR-3, CHI-B, B-CHI, HCHIB , basic chitinase
25	Cotton_D_gene_10006161	13	8	0.7	2.11	2.59	1.66	D6PKL2, PK5 , D6 protein kinase like 2
25	Cotton_D_gene_10006699	10.88	5.57	1.87	0.7	2.83	1.18	Major facilitator superfamily protein
25	Cotton_D_gene_10007839	21.04	12.12	1.64	2.58	4.24	2.37	GST30, ATGSTU17, GST30B, ERD9 , Glutathione S-transferase family protein
25	Cotton_D_gene_10007849	4.73	2.67	0.47	0	2.12	0.47	DCP5 , decapping 5
25	Cotton_D_gene_10011046	4.96	2.67	0.47	0.7	1.65	0.95	Protein phosphatase 2C family protein
25	Cotton_D_gene_10011306	7.09	3.39	0.47	0	0.47	0	LHCB3, LHCB3*1 , light-harvesting chlorophyll B-binding protein 3
25	Cotton_D_gene_10011801	3.31	1.45	0.47	0	0	0	BGAL3 , beta-galactosidase 3
25	Cotton_D_gene_10012389	6.62	3.15	0	2.11	0	0.47	AAE7, ACN1 , acyl-activating enzyme 7
25	Cotton_D_gene_10012719	3.55	1.45	0	0	0.94	0.47	Sodium Bile acid symporter family
25	Cotton_D_gene_10015333	4.49	2.67	0	1.17	0.47	2.61	WRKY40, ATWRKY40 , WRKY DNA-binding protein 40
25	Cotton_D_gene_10017903	5.44	2.18	0	0.47	0.94	0.47	Translation elongation factor EF1A/initiation factor IF2gamma family protein
25	Cotton_D_gene_10019435	21.04	12.6	6.55	4.93	3.06	2.13	CA1, ATBCA1, SABP3, ATSABP3 , carbonic anhydrase 1
25	Cotton_D_gene_10019447	7.33	3.88	3.27	1.17	2.83	3.08	Protein kinase superfamily protein
25	Cotton_D_gene_10020296	5.44	1.94	0	0	0.47	1.18	Eukaryotic aspartyl protease family protein
25	Cotton_D_gene_10026093	9.22	3.88	1.4	0	0.94	0.71	UDP-Glycosyltransferase superfamily protein
25	Cotton_D_gene_10026991	19.62	8	2.57	1.88	5.18	3.55	ACD32.1, ACD31.2 , alpha-crystallin domain 32.1
25	Cotton_D_gene_10029149	4.96	2.91	0.47	0	0.47	0	Protein of unknown function, DUF642
25	Cotton_D_gene_10030803	6.86	4.12	2.57	0.94	3.3	1.18	ATCHIA, CHIA , chitinase A
25	Cotton_D_gene_10031863	6.86	3.39	2.34	0.47	1.88	1.9	Protein of unknown function (DUF581)
25	Cotton_D_gene_10034401	46.57	23.26	10.52	6.11	8.48	6.4	F3H, TT6, F3'H , flavanone 3-hydroxylase
25	Cotton_D_gene_10034541	209.7	112.68	74.57	50.03	48.77	34.12	Ribulose bisphosphate carboxylase (small chain) family protein
25	Cotton_D_gene_10035687	6.38	3.15	0.94	0.94	2.59	1.66	Plant protein 1589 of unknown function
25	Cotton_D_gene_10036267	3.55	1.21	0.47	0	0	0	alpha/beta-Hydrolases superfamily protein
25	Cotton_D_gene_10036959	6.86	4.12	1.4	1.41	1.65	2.84	ABA1, LOS6, NPQ2, ATABA1, ZEP, IBS3, ATZEP , zeaxanthin epoxidase (ZEP) (ABA1)
25	Cotton_D_gene_10039167	60.05	28.35	15.19	4.23	18.85	25.35	OXS3, ATOXS3 , oxidative stress 3
26	Cotton_A_00075	0.47	8.72	8.18	12.21	8.01	11.37	Disease resistance protein (CC-NBS-LRR class) family
26	Cotton_A_00988	6.38	19.87	11.69	35.94	20.03	19.9	CZF1, ZFAR1, SZF2, ATSZF2 , zinc finger (CCCH-type) family protein
26	Cotton_A_01964	4.02	7.27	2.1	8.93	5.89	6.87	Leucine-rich repeat protein kinase family protein
26	Cotton_A_02996	2.13	13.33	8.65	19.73	9.42	14.93	Protein kinase family protein with leucine-rich repeat domain
26	Cotton_A_04563	4.49	28.6	10.99	38.05	25.45	23.22	CCR4 , CRINKLY4 related 4
26	Cotton_A_04735	4.49	23.26	21.97	32.18	19.08	21.09	UBQ4 , ubiquitin 4
26	Cotton_A_05039	5.2	19.39	14.73	28.89	22.15	21.32	RAP2.4 , related to AP2 4
26	Cotton_A_06323	3.78	23.51	11.69	33.35	9.9	8.53	ABC-2 type transporter family protein
26	Cotton_A_06771	3.31	19.39	7.01	20.67	12.72	12.32	TCH4, XTH22 , Xyloglucan endotransglucosylase/hydrolase family protein
26	Cotton_A_06951	15.6	63.25	40.44	62.01	30.86	31.98	COR27 , cold regulated gene 27
26	Cotton_A_07028	0.47	3.63	0.7	7.28	4.48	3.32	ATMPK3, MPK3, ATMAPK3 , mitogen-activated protein kinase 3
26	Cotton_A_07073	3.78	10.18	6.08	15.97	9.66	8.77	Nucleotide-sugar transporter family protein
26	Cotton_A_08115	29.55	167.45	96.77	207.17	136.18	144.76	ANAC062, NTL6, NAC062 , NAC domain containing protein 62
26	Cotton_A_08460	1.18	14.54	3.74	15.74	13.9	9	WRKY6, ATWRKY6 , WRKY family transcription factor
26	Cotton_A_08719	0	2.91	0.7	7.05	1.88	5.69	RING/U-box superfamily protein
26	Cotton_A_09324	6.38	21.33	8.88	27.72	14.84	18.95	OPR3, DDE1 , oxophytodienoate-reductase 3
26	Cotton_A_09530	19.86	87.97	42.78	77.28	45.47	54.97	ACD1, LLS1, PAO , Pheophorbide a oxygenase family protein with Rieske [2Fe-2S] domain
26	Cotton_A_09580	1.65	24.72	11.69	34.76	17.2	24.64	A20/AN1-like zinc finger family protein
26	Cotton_A_11130	0	2.18	1.87	4.46	2.12	2.13	Leucine-rich repeat protein kinase family protein
26	Cotton_A_11567	2.36	15.27	4.21	21.61	13.43	14.69	RGLG2 , RING domain ligase2
26	Cotton_A_11700	25.3	107.35	63.35	142.58	65.03	78.66	unknown protein; BEST Arabidopsis thaliana protein match is: unknown protein (TAIR:AT1G15010.1); Has 73 Blast hits to 73 proteins in 12 species: Archae - 0; Bacteria - 0; Metazoa - 0; Fungi - 0; Plants - 73; Viruses - 0; Other Eukaryotes - 0 (source: NCBI BLink).
26	Cotton_A_11944	0	7.51	1.87	16.91	8.48	9.24	TPR7 , Tetratricopeptide repeat (TPR)-like superfamily protein
26	Cotton_A_12361	0.47	3.39	1.17	5.4	1.41	2.84	basic helix-loop-helix (bHLH) DNA-binding superfamily protein
26	Cotton_A_12385	5.91	31.5	16.13	56.37	39.11	31.04	CAD1 , MAC/Perforin domain-containing protein
26	Cotton_A_13367	0	3.39	0.94	5.87	3.06	3.55	SNAP33, ATSNAP33, SNP33, ATSNAP33B , soluble N-ethylmaleimide-sensitive factor adaptor protein 33
26	Cotton_A_13891	9.46	36.35	17.77	41.58	24.97	34.12	SKD1, VPS4, ATSKD1 , AAA-type ATPase family protein
26	Cotton_A_14984	3.07	14.3	4.91	15.97	12.02	11.85	NDL1 , N-MYC downregulated-like 1
26	Cotton_A_15027	1.65	16.96	12.16	32.41	21.44	14.93	NAD(P)-binding Rossmann-fold superfamily protein
26	Cotton_A_15141	0	1.94	0.47	5.17	1.18	4.03	WAKL10, ATWAKL10 , WALL ASSOCIATED KINASE (WAK)-LIKE 10
26	Cotton_A_16016	0.47	10.18	3.27	16.44	13.67	7.82	SYP121, AT-SYR1, ATSYP121, SYR1, ATSYR1, PEN1 , syntaxin of plants 121
26	Cotton_A_17105	0	3.15	1.64	4.46	0.94	0	ADAP , ARIA-interacting double AP2 domain protein
26	Cotton_A_17646	0.71	15.51	3.04	16.44	7.54	9.71	F-box family protein
26	Cotton_A_18244	1.42	11.15	3.27	20.91	12.02	6.87	Pathogenesis-related thaumatin superfamily protein
26	Cotton_A_19302	0	1.94	1.17	3.52	2.12	0.95	transmembrane receptors;ATP binding
26	Cotton_A_20511	2.36	7.27	3.04	11.04	6.83	8.29	TGA6, BZIP45 , TGACG motif-binding factor 6
26	Cotton_A_20513	0	2.18	1.87	3.76	1.18	2.13	nodulin MtN21 /EamA-like transporter family protein
26	Cotton_A_21526	0	4.12	1.4	11.27	3.77	2.37	RRTF1 , redox responsive transcription factor 1
26	Cotton_A_21742	0	4.36	0.94	3.99	1.65	2.13	FAD/NAD(P)-binding oxidoreductase family protein
26	Cotton_A_21941	3.31	33.2	11.92	72.82	35.58	31.98	Tyrosine phosphatase family protein
26	Cotton_A_22609	0	9.21	4.68	8.69	7.54	5.45	Concanavalin A-like lectin protein kinase family protein
26	Cotton_A_22895	1.89	17.69	8.18	19.97	15.55	13.03	Concanavalin A-like lectin protein kinase family protein
26	Cotton_A_23818	1.89	5.09	3.04	8.22	4.01	5.21	Protein of unknown function (DUF1645)
26	Cotton_A_24520	0.47	2.91	2.34	4.93	1.88	3.55	ING1, ATING1 , RING/FYVE/PHD zinc finger superfamily protein
26	Cotton_A_25450	2.13	15.51	1.4	19.97	11.78	10.42	ATAF2, anac081 , NAC (No Apical Meristem) domain transcriptional regulator superfamily protein
26	Cotton_A_25705	1.42	6.54	2.1	11.74	8.48	3.55	-
26	Cotton_A_25785	0	2.42	1.17	3.52	0.94	2.84	ATPase E1-E2 type family protein / haloacid dehalogenase-like hydrolase family protein
26	Cotton_A_26355	0	1.7	0.7	3.99	1.65	0.47	unknown protein; FUNCTIONS IN: molecular_function unknown; INVOLVED IN: biological_process unknown; LOCATED IN: mitochondrion; EXPRESSED IN: 10 plant structures; EXPRESSED DURING: LP.04 four leaves visible, LP.10 ten leaves visible, petal differentiation and expansion stage, LP.08 eight leaves visible, LP.12 twelve leaves visible; BEST Arabidopsis thaliana protein match is: unknown protein (TAIR:…
26	Cotton_A_26862	12.53	127.22	73.4	149.62	115.92	90.98	WAKL2 , wall associated kinase-like 2
26	Cotton_A_27709	15.13	121.65	53.76	204.82	123.93	149.97	Ankyrin repeat family protein
26	Cotton_A_27808	3.07	24.96	14.73	38.52	12.72	16.11	ATCSLC12, CSLC12 , Cellulose-synthase-like C12
26	Cotton_A_28212	3.31	12.12	6.78	13.39	8.01	7.58	Protein of unknown function (DUF1423)
26	Cotton_A_28452	25.77	100.33	122.49	126.84	107.2	109.93	NAP, ANAC029, ATNAP , NAC-like, activated by AP3/PI
26	Cotton_A_30047	5.67	29.81	13.79	72.11	34.87	33.41	BTB/POZ domain with WD40/YVTN repeat-like protein
26	Cotton_A_31409	0	8.24	1.4	19.5	8.48	9.48	Amino acid permease family protein
26	Cotton_A_32751	2.6	20.6	4.21	21.37	14.37	12.79	UCP5, ATPUMP5, DIC1 , uncoupling protein 5
26	Cotton_A_33546	2.84	25.2	13.09	52.85	25.92	20.61	TTG1, TTG, URM23, ATTTG1 , Transducin/WD40 repeat-like superfamily protein
26	Cotton_A_33569	0	4.6	1.4	7.75	4.48	2.37	ARM repeat superfamily protein
26	Cotton_A_34572	0.71	5.57	3.04	7.99	4.24	3.32	ATEXO70H4, EXO70H4 , exocyst subunit exo70 family protein H4
26	Cotton_A_34735	1.18	2.67	0.47	6.11	2.36	3.08	CRK14 , cysteine-rich RLK (RECEPTOR-like protein kinase) 14
26	Cotton_A_34910	0.95	3.63	3.27	5.87	2.59	4.03	Protein of unknown function, DUF593
26	Cotton_A_35521	2.36	18.42	9.35	34.53	15.31	13.03	unknown protein; FUNCTIONS IN: molecular_function unknown; INVOLVED IN: biological_process unknown; LOCATED IN: plasma membrane; EXPRESSED IN: 8 plant structures; EXPRESSED DURING: LP.04 four leaves visible, 4 anthesis, petal differentiation and expansion stage; BEST Arabidopsis thaliana protein match is: unknown protein (TAIR:AT1G20310.1); Has 66 Blast hits to 66 proteins in 15 species: Archae -…
26	Cotton_A_36109	3.31	20.36	6.31	31.24	18.85	17.06	MEE62 , Leucine-rich repeat protein kinase family protein
26	Cotton_A_36414	0	4.12	1.4	6.58	2.12	1.9	ATMYB14, MYB14AT, MYB14 , myb domain protein 14
26	Cotton_A_37094	1.42	5.33	4.21	7.05	3.53	4.98	Pyridoxal phosphate (PLP)-dependent transferases superfamily protein
26	Cotton_A_37677	1.65	7.03	3.74	7.52	3.77	5.92	Eukaryotic aspartyl protease family protein
26	Cotton_A_37892	3.31	20.11	9.35	32.41	12.02	8.53	GATL10 , galacturonosyltransferase-like 10
26	Cotton_A_40437	13.71	47.98	16.13	61.78	31.81	46.91	WRKY17, ATWRKY17 , WRKY DNA-binding protein 17
26	Cotton_D_gene_10003640	3.55	13.33	3.97	16.44	11.31	7.58	Major facilitator superfamily protein
26	Cotton_D_gene_10003676	0	6.3	3.27	17.85	4.48	5.69	ABC-2 type transporter family protein
26	Cotton_D_gene_10004529	0.47	6.06	0.7	7.52	2.59	1.18	Protein kinase superfamily protein
26	Cotton_D_gene_10005493	0.71	4.12	2.57	5.64	3.77	2.13	AtRLP1, RLP1 , receptor like protein 1
26	Cotton_D_gene_10005887	3.07	32.47	19.17	55.67	20.5	36.49	ATEXLA2, EXPL2, ATEXPL2, ATHEXP BETA 2.2, EXLA2 , expansin-like A2
26	Cotton_D_gene_10008853	11.58	33.93	16.6	61.54	33.22	29.62	agenet domain-containing protein / bromo-adjacent homology (BAH) domain-containing protein
26	Cotton_D_gene_10010498	1.65	10.9	3.74	21.14	10.6	9.71	AtRLP7, RLP7 , receptor like protein 7
26	Cotton_D_gene_10012867	0	36.83	15.66	69.29	28.51	0	Mitochondrial ATP synthase subunit G protein
26	Cotton_D_gene_10016568	0.71	19.63	9.82	27.48	14.61	13.27	WRKY33, ATWRKY33 , WRKY DNA-binding protein 33
26	Cotton_D_gene_10016858	3.07	48.47	11.45	89.02	42.64	39.57	WRKY53, ATWRKY53 , WRKY family transcription factor
26	Cotton_D_gene_10023038	0	1.94	0	3.99	0.94	0	SUM1, SUMO 1, SUMO1, ATSUMO1 , small ubiquitin-like modifier 1
26	Cotton_D_gene_10023503	0	4.36	3.04	3.76	2.12	3.08	FAB1D , FORMS APLOID AND BINUCLEATE CELLS 1A
26	Cotton_D_gene_10024210	1.65	7.75	0.94	7.28	3.77	3.79	RPI2 , ribose-5-phosphate isomerase 2
26	Cotton_D_gene_10024461	0.71	3.15	0	4.23	0.94	2.61	Concanavalin A-like lectin protein kinase family protein
26	Cotton_D_gene_10026949	1.65	21.33	9.82	25.84	10.37	9.95	HSPRO2, ATHSPRO2 , ortholog of sugar beet HS1 PRO-1 2
26	Cotton_D_gene_10027165	0.47	4.6	3.27	7.52	2.59	3.32	RLK1 , receptor-like protein kinase 1
26	Cotton_D_gene_10028611	0	5.57	1.17	9.87	3.53	1.66	unknown protein; FUNCTIONS IN: molecular_function unknown; INVOLVED IN: biological_process unknown; LOCATED IN: mitochondrion; EXPRESSED IN: 10 plant structures; EXPRESSED DURING: LP.04 four leaves visible, LP.10 ten leaves visible, petal differentiation and expansion stage, LP.08 eight leaves visible, LP.12 twelve leaves visible; BEST Arabidopsis thaliana protein match is: unknown protein (TAIR:…
26	Cotton_D_gene_10029478	4.26	40.95	10.99	58.02	32.28	27.48	Protein phosphatase 2C family protein
26	Cotton_D_gene_10030781	4.96	50.41	48.85	83.15	54.9	57.1	Copper transport protein family
26	Cotton_D_gene_10033337	0	7.03	0.47	7.52	4.95	4.98	LRR XI-23, RLK7 , Leucine-rich receptor-like protein kinase family protein
26	Cotton_D_gene_10033830	0.47	3.39	2.1	6.11	1.41	1.9	F-box family protein
26	Cotton_D_gene_10035559	0	1.45	0.7	4.93	1.41	1.9	-
26	Cotton_D_gene_10036003	1.65	15.99	3.27	19.97	8.48	12.56	calmodulin binding
27	Cotton_A_00221	2.13	6.54	4.21	16.44	11.07	14.22	KCS9 , 3-ketoacyl-CoA synthase 9
27	Cotton_A_00357	0.47	0	2.34	7.52	6.83	3.55	PAR1 protein
27	Cotton_A_00521	2.6	5.09	8.42	13.15	11.54	10.19	PSK3 , PHYTOSULFOKINE 3 PRECURSOR
27	Cotton_A_00545	38.06	113.41	136.28	404.25	260.11	231	unknown protein; Has 14 Blast hits to 14 proteins in 5 species: Archae - 0; Bacteria - 0; Metazoa - 0; Fungi - 0; Plants - 14; Viruses - 0; Other Eukaryotes - 0 (source: NCBI BLink).
27	Cotton_A_00829	3.31	2.67	4.21	14.09	11.78	10.19	loricrin-related
27	Cotton_A_01282	17.26	109.78	112.67	309.82	260.34	221.05	Copper transport protein family
27	Cotton_A_01525	2.84	7.27	8.18	14.33	8.25	12.79	unknown protein; FUNCTIONS IN: molecular_function unknown; INVOLVED IN: biological_process unknown; LOCATED IN: plasma membrane; EXPRESSED IN: cultured cell; BEST Arabidopsis thaliana protein match is: unknown protein (TAIR:AT4G08330.1); Has 135 Blast hits to 135 proteins in 32 species: Archae - 5; Bacteria - 29; Metazoa - 0; Fungi - 0; Plants - 91; Viruses - 0; Other Eukaryotes - 10 (source: NCB…
27	Cotton_A_02281	0	3.39	4.44	42.05	25.92	16.82	TPS21 , terpene synthase 21
27	Cotton_A_02366	5.67	19.87	28.28	62.95	47.36	41.46	ANAC091, TIP , TCV-interacting protein
27	Cotton_A_03085	7.09	27.63	16.36	64.59	42.41	45.96	unknown protein; FUNCTIONS IN: molecular_function unknown; INVOLVED IN: biological_process unknown; LOCATED IN: chloroplast; EXPRESSED IN: 24 plant structures; EXPRESSED DURING: 15 growth stages; BEST Arabidopsis thaliana protein match is: unknown protein (TAIR:AT1G52720.1); Has 61 Blast hits to 61 proteins in 13 species: Archae - 0; Bacteria - 0; Metazoa - 0; Fungi - 0; Plants - 61; Viruses - 0;…
27	Cotton_A_03145	4.02	6.79	6.31	31.48	21.44	22.51	unknown protein; INVOLVED IN: response to salt stress; LOCATED IN: chloroplast, plasma membrane, membrane; EXPRESSED IN: 23 plant structures; EXPRESSED DURING: 13 growth stages; BEST Arabidopsis thaliana protein match is: unknown protein (TAIR:AT4G29780.1); Has 1807 Blast hits to 1807 proteins in 277 species: Archae - 0; Bacteria - 0; Metazoa - 736; Fungi - 347; Plants - 385; Viruses - 0; Other E…
27	Cotton_A_03288	0	1.21	0.47	3.29	2.36	0.95	-
27	Cotton_A_03424	2.84	2.18	4.68	12.92	5.65	10.42	D-alanine--D-alanine ligase family
27	Cotton_A_03426	22.7	238.21	184.2	910.2	455.89	425.28	WRKY33, ATWRKY33 , WRKY DNA-binding protein 33
27	Cotton_A_04151	1.42	0.73	1.64	4.46	1.88	3.79	XLG1, ATXLG1 , extra-large G-protein 1
27	Cotton_A_05084	0	3.39	1.64	9.63	8.48	5.45	disease resistance family protein / LRR family protein
27	Cotton_A_05143	1.18	4.36	7.71	27.72	11.54	13.03	MOM, MOM1 , ATP-dependent helicase family protein
27	Cotton_A_05432	0	4.12	3.27	80.8	61.26	50.23	Pyridoxal phosphate phosphatase-related protein
27	Cotton_A_05469	0	1.21	0.47	7.28	4.01	3.32	glycosyl hydrolase family 81 protein
27	Cotton_A_05621	0.47	3.39	1.17	6.81	4.71	3.32	EDA39 , calmodulin-binding family protein
27	Cotton_A_06146	24.59	75.12	62.88	149.16	107.44	127.46	SBH1 , sphingoid base hydroxylase 1
27	Cotton_A_07264	6.15	15.02	14.49	48.39	21.91	24.88	unknown protein; FUNCTIONS IN: molecular_function unknown; INVOLVED IN: biological_process unknown; LOCATED IN: cellular_component unknown; EXPRESSED IN: 23 plant structures; EXPRESSED DURING: 14 growth stages; BEST Arabidopsis thaliana protein match is: unknown protein (TAIR:AT5G04860.1); Has 84 Blast hits to 73 proteins in 13 species: Archae - 0; Bacteria - 0; Metazoa - 0; Fungi - 0; Plants - 8…
27	Cotton_A_07394	0	0.73	0	3.52	1.65	2.61	Exostosin family protein
27	Cotton_A_07956	13	32.71	39.97	64.83	57.02	48.33	RNI-like superfamily protein
27	Cotton_A_08931	9.22	23.51	18.7	50.5	40.76	34.35	B-box type zinc finger family protein
27	Cotton_A_09937	9.22	26.9	17.06	58.49	33.93	33.64	SNARE associated Golgi protein family
27	Cotton_A_09978	0	0.73	1.87	14.33	6.6	9.48	MATE efflux family protein
27	Cotton_A_10496	0.95	1.21	4.44	19.03	11.07	12.08	Protein phosphatase 2C family protein
27	Cotton_A_10832	0	2.91	0.94	12.92	9.42	4.26	-
27	Cotton_A_11013	0	0.73	0.7	5.4	3.3	3.55	unknown protein; BEST Arabidopsis thaliana protein match is: unknown protein (TAIR:AT1G28190.1); Has 30201 Blast hits to 17322 proteins in 780 species: Archae - 12; Bacteria - 1396; Metazoa - 17338; Fungi - 3422; Plants - 5037; Viruses - 0; Other Eukaryotes - 2996 (source: NCBI BLink).
27	Cotton_A_12758	7.33	39.5	47.45	211.4	161.15	161.11	unknown protein; BEST Arabidopsis thaliana protein match is: unknown protein (TAIR:AT4G19950.1); Has 233 Blast hits to 227 proteins in 25 species: Archae - 0; Bacteria - 13; Metazoa - 1; Fungi - 0; Plants - 216; Viruses - 0; Other Eukaryotes - 3 (source: NCBI BLink).
27	Cotton_A_13469	0.47	1.45	0.47	11.27	10.13	4.5	NHL3 , NDR1/HIN1-like 3
27	Cotton_A_13486	2.6	7.27	2.34	14.33	9.19	9	SYP121, AT-SYR1, ATSYP121, SYR1, ATSYR1, PEN1 , syntaxin of plants 121
27	Cotton_A_13521	2.13	10.42	4.44	42.05	29.45	30.8	AtUGT85A3, UGT85A3 , UDP-glucosyl transferase 85A3
27	Cotton_A_13710	0.71	2.42	1.17	25.13	10.6	14.93	CYP82C3 , cytochrome P450, family 82, subfamily C, polypeptide 3
27	Cotton_A_13720	1.42	4.12	1.4	9.63	8.72	6.4	DA1 , DA1
27	Cotton_A_13809	25.06	55.49	38.1	127.55	74.22	99.27	PRA1.B1 , prenylated RAB acceptor 1.B1
27	Cotton_A_14016	28.37	155.09	113.14	388.98	233.48	190.72	EDA39 , calmodulin-binding family protein
27	Cotton_A_14125	0.71	2.18	1.64	14.56	9.9	10.66	ESP3 , RNA helicase family protein
27	Cotton_A_14494	3.31	27.38	13.56	122.61	74.92	83.4	KCS11 , 3-ketoacyl-CoA synthase 11
27	Cotton_A_14693	6.62	14.06	7.48	33.12	22.38	24.88	GATA5 , GATA transcription factor 5
27	Cotton_A_15175	8.27	62.52	24.78	135.06	89.53	84.34	RIN4 , RPM1 interacting protein 4
27	Cotton_A_15377	1.18	3.39	0.94	9.87	6.83	4.74	AZF1, ZF1 , zinc-finger protein 1
27	Cotton_A_15736	5.91	26.66	40.44	119.56	64.79	49.75	-
27	Cotton_A_15767	1.18	1.21	3.51	23.02	9.19	8.29	ATRR3, ARR8, RR3 , response regulator 3
27	Cotton_A_16426	1.89	13.57	6.08	38.29	28.51	26.77	Protein of unknown function (DUF668)
27	Cotton_A_16741	0	4.36	2.57	14.09	9.42	6.4	LRR XI-23, RLK7 , Leucine-rich receptor-like protein kinase family protein
27	Cotton_A_17336	0.95	2.42	1.87	6.11	5.42	2.84	unknown protein; FUNCTIONS IN: molecular_function unknown; INVOLVED IN: biological_process unknown; LOCATED IN: plasma membrane; EXPRESSED IN: 8 plant structures; EXPRESSED DURING: LP.04 four leaves visible, 4 anthesis, petal differentiation and expansion stage; BEST Arabidopsis thaliana protein match is: unknown protein (TAIR:AT1G20310.1); Has 66 Blast hits to 66 proteins in 15 species: Archae -…
27	Cotton_A_18191	1.65	5.09	5.14	13.39	9.9	5.69	Leucine-rich repeat receptor-like protein kinase family protein
27	Cotton_A_18210	4.02	9.45	14.26	32.41	23.56	18.95	WAKL2 , wall associated kinase-like 2
27	Cotton_A_18225	0	1.7	0.47	11.98	9.42	7.34	RING/U-box superfamily protein
27	Cotton_A_18286	4.26	10.18	9.35	22.55	14.84	19.19	ATEXO70E1, EXO70E1 , exocyst subunit exo70 family protein E1
27	Cotton_A_18564	7.09	25.93	25.48	112.75	79.4	96.19	APK1B, PK1B , protein kinase 1B
27	Cotton_A_18772	5.44	39.98	14.96	170.06	126.28	103.3	RBOHD, ATRBOHD , respiratory burst oxidase homologue D
27	Cotton_A_19199	1.18	0.97	1.64	9.16	3.06	5.69	Plant protein of unknown function (DUF868)
27	Cotton_A_19458	1.18	5.33	5.84	23.49	15.55	18.48	PMZ, SAP12 , zinc finger (AN1-like) family protein
27	Cotton_A_19543	2.36	1.7	3.97	13.15	6.13	7.82	EDL3 , EID1-like 3
27	Cotton_A_19563	2.36	6.54	9.82	13.15	10.84	11.85	kinase interacting (KIP1-like) family protein
27	Cotton_A_19574	6.86	14.54	20.8	82.92	56.31	59.47	WAK2 , wall-associated kinase 2
27	Cotton_A_19647	0.47	4.85	2.1	32.41	28.04	19.66	UDP-Glycosyltransferase superfamily protein
27	Cotton_A_19782	2.84	25.44	17.3	73.29	48.3	65.39	ATEP3, ATCHITIV, CHIV, EP3 , homolog of carrot EP3-3 chitinase
[truncated: 1,626 more rows]
