# Supplementary material for: Global analysis of the Gossypium hirsutum L. Transcriptome during leaf senescence by RNA-Seq
Source: BMC Plant Biol. 2015 Feb 12;15:43. doi: 10.1186/s12870-015-0433-5 (PMC4342795; doi:10.1186/s12870-015-0433-5)
Supplement: Additional file 2: — List of leaf senescence orthologs between cotton and other species. [file 12870_2015_433_MOESM2_ESM.xlsx]

## Sheet: Sheet1
Additional file 2. List of leaf senescence orthologs between cotton and other species.
LSD: Leaf Senescence Database; SSH: Suppression Subtractive Hybridization; “Promote” indicates promotion of leaf senescence and “Delay” indicates delaying of leaf senescence
Gene in cotton(Query)	Protein in LSD(suject)	e-value	Species	Function	Effect	Evidence
Cotton_D_gene_10019465	XM_002871592	3e-112	Arabidopsis lyrata	Protein degradation/modification	promote	Genetic evidence:Mutant
Cotton_A_14094	AT1G01030	2e-69	Arabidopsis thaliana	Transcription regulation:ABI3VP1	Unclear	Molecular evidence:Real-Time PCR
Cotton_A_17359	AT1G01030	2e-67	Arabidopsis thaliana	Transcription regulation:ABI3VP1	Unclear	Molecular evidence:Real-Time PCR
Cotton_A_01400	AT1G01300	1e-120	Arabidopsis thaliana	Protein degradation/modification	unclear	Genomic evidence:microarray data
Cotton_A_14402	AT1G01300	0	Arabidopsis thaliana	Protein degradation/modification	unclear	Genomic evidence:microarray data
Cotton_A_30596	AT1G01300	4e-32	Arabidopsis thaliana	Protein degradation/modification	unclear	Genomic evidence:microarray data
Cotton_A_34220	AT1G01300	7e-73	Arabidopsis thaliana	Protein degradation/modification	unclear	Genomic evidence:microarray data
Cotton_A_40279	AT1G01300	3e-49	Arabidopsis thaliana	Protein degradation/modification	unclear	Genomic evidence:microarray data
Cotton_D_gene_10020296	AT1G01300	2e-34	Arabidopsis thaliana	Protein degradation/modification	unclear	Genomic evidence:microarray data
Cotton_A_15835	AT1G01360	9e-60	Arabidopsis thaliana	Others	unclear	Genomic evidence:microarray data
Cotton_A_23118	AT1G01360	3e-51	Arabidopsis thaliana	Others	unclear	Genomic evidence:microarray data
Cotton_A_28867	AT1G01390	2e-81	Arabidopsis thaliana	Others	unclear	Genomic evidence:microarray data
Cotton_A_28868	AT1G01390	1e-81	Arabidopsis thaliana	Others	unclear	Genomic evidence:microarray data
Cotton_A_33655	AT1G01390	5e-97	Arabidopsis thaliana	Others	unclear	Genomic evidence:microarray data
Cotton_D_gene_10035675	AT1G01390	0	Arabidopsis thaliana	Others	unclear	Genomic evidence:microarray data
Cotton_A_01282	AT1G01490	9e-15	Arabidopsis thaliana	Nutrient recycling	unclear	Genomic evidence:microarray data
Cotton_A_32703	AT1G01490	9e-36	Arabidopsis thaliana	Nutrient recycling	unclear	Genomic evidence:microarray data
Cotton_D_gene_10030780	AT1G01490	2e-18	Arabidopsis thaliana	Nutrient recycling	unclear	Genomic evidence:microarray data
Cotton_D_gene_10030781	AT1G01490	1e-17	Arabidopsis thaliana	Nutrient recycling	unclear	Genomic evidence:microarray data
Cotton_A_15119	AT1G01550	1e-136	Arabidopsis thaliana	Others	unclear	Genomic evidence:microarray data
Cotton_A_20927	AT1G01550	6e-129	Arabidopsis thaliana	Others	unclear	Genomic evidence:microarray data
Cotton_D_gene_10029172	AT1G01550	7e-12	Arabidopsis thaliana	Others	unclear	Genomic evidence:microarray data
Cotton_A_25450	AT1G01720	4e-112	Arabidopsis thaliana	Transcription regulation:NAC	unclear	Genomic evidence:microarray data
Cotton_A_25592	AT1G01830	3e-63	Arabidopsis thaliana	Others	unclear	Genomic evidence:microarray data
Cotton_A_34772	AT1G01830	4e-51	Arabidopsis thaliana	Others	unclear	Genomic evidence:microarray data
Cotton_A_26246	AT1G02335	1e-94	Arabidopsis thaliana	Nutrient recycling	unclear	Genomic evidence:microarray data
Cotton_A_28718	AT1G02335	1e-42	Arabidopsis thaliana	Nutrient recycling	unclear	Genomic evidence:microarray data
Cotton_A_19822	AT1G02390	0	Arabidopsis thaliana	Lipid/Carbohydrate metabolism	unclear	Genomic evidence:microarray data
Cotton_A_24308	AT1G02390	4e-177	Arabidopsis thaliana	Lipid/Carbohydrate metabolism	unclear	Genomic evidence:microarray data
Cotton_A_23229	AT1G02470	1e-70	Arabidopsis thaliana	Others	unclear	Genomic evidence:microarray data
Cotton_A_24975	AT1G02470	5e-37	Arabidopsis thaliana	Others	unclear	Genomic evidence:microarray data
Cotton_A_31921	AT1G02610	5e-75	Arabidopsis thaliana	Transcription regulation	unclear	Genomic evidence:microarray data
Cotton_D_gene_10035844	AT1G02660	0	Arabidopsis thaliana	Lipid/Carbohydrate metabolism	unclear	Genomic evidence:microarray data
Cotton_A_37809	AT1G02670	8e-155	Arabidopsis thaliana	Transcription regulation	unclear	Genomic evidence:microarray data
Cotton_A_11019	AT1G02850	0	Arabidopsis thaliana	Lipid/Carbohydrate metabolism	unclear	Genomic evidence:microarray data
Cotton_A_06600	AT1G02860	2e-86	Arabidopsis thaliana	Protein degradation/modification:protein ubiquitination	delay	Molecular evidence:Y2H
Cotton_A_03529	AT1G03050	2e-141	Arabidopsis thaliana	Others	unclear	Genomic evidence:microarray data
Cotton_A_08198	AT1G03080	0	Arabidopsis thaliana	Protein degradation/modification:protein kinase and phosphatases	unclear	Genomic evidence:microarray data
Cotton_A_19563	AT1G03080	0	Arabidopsis thaliana	Protein degradation/modification:protein kinase and phosphatases	unclear	Genomic evidence:microarray data
Cotton_D_gene_10005136	AT1G03080	0	Arabidopsis thaliana	Protein degradation/modification:protein kinase and phosphatases	unclear	Genomic evidence:microarray data
Cotton_D_gene_10035491	AT1G03080	0	Arabidopsis thaliana	Protein degradation/modification:protein kinase and phosphatases	unclear	Genomic evidence:microarray data
Cotton_A_21996	AT1G03220	0	Arabidopsis thaliana	Environmental factors(response to salt stress)	unclear	Genomic evidence:microarray data
Cotton_A_34386	AT1G03220	1e-69	Arabidopsis thaliana	Environmental factors(response to salt stress)	unclear	Genomic evidence:microarray data
Cotton_D_gene_10012918	AT1G03220	0	Arabidopsis thaliana	Environmental factors(response to salt stress)	unclear	Genomic evidence:microarray data
Cotton_D_gene_10038093	AT1G03220	0	Arabidopsis thaliana	Environmental factors(response to salt stress)	unclear	Genomic evidence:microarray data
Cotton_A_39621	AT1G03390	2e-45	Arabidopsis thaliana	Others:Unclear	unclear	Molecular evidence:cDNA library
Cotton_A_00077	AT1G03730	9e-51	Arabidopsis thaliana	Others	unclear	Genomic evidence:microarray data
Cotton_A_16356	AT1G03940	1e-105	Arabidopsis thaliana	Redox regulation:Flavonoid/anthocyanin pathway	unclear	Genomic evidence:microarray data
Cotton_A_35185	AT1G03940	1e-69	Arabidopsis thaliana	Redox regulation:Flavonoid/anthocyanin pathway	unclear	Genomic evidence:microarray data
Cotton_A_33163	AT1G04340	4e-44	Arabidopsis thaliana	Others	unclear	Genomic evidence:microarray data
Cotton_A_38634	AT1G04340	2e-41	Arabidopsis thaliana	Others	unclear	Genomic evidence:microarray data
Cotton_A_08386	AT1G04700	8e-140	Arabidopsis thaliana	Protein degradation/modification	unclear	Genomic evidence:microarray data
Cotton_A_36410	AT1G04960	3e-12	Arabidopsis thaliana	Others	unclear	Genomic evidence:microarray data
Cotton_A_34794	AT1G05010	1e-164	Arabidopsis thaliana	Hormone response pathway:ET	unclear	Genomic evidence:microarray data
Cotton_D_gene_10031221	AT1G05100	8e-90	Arabidopsis thaliana	Protein degradation/modification	unclear	Genomic evidence:microarray data
Cotton_A_06536	AT1G05300	3e-14	Arabidopsis thaliana	Nutrient recycling	unclear	Genomic evidence:microarray data
Cotton_A_25284	AT1G05560	2e-135	Arabidopsis thaliana	Lipid/Carbohydrate metabolism	unclear	Genomic evidence:microarray data
Cotton_D_gene_10000006	AT1G05560	1e-13	Arabidopsis thaliana	Lipid/Carbohydrate metabolism	unclear	Genomic evidence:microarray data
Cotton_A_23759	AT1G05710	6e-60	Arabidopsis thaliana	Hormone response pathway:ET	unclear	Genomic evidence:microarray data
Cotton_A_19792	AT1G06040	1e-97	Arabidopsis thaliana	Environmental factors (Salt)	unclear	Genomic evidence:microarray data
Cotton_A_19793	AT1G06040	3e-47	Arabidopsis thaliana	Environmental factors (Salt)	unclear	Genomic evidence:microarray data
Cotton_D_gene_10002369	AT1G06040	5e-44	Arabidopsis thaliana	Environmental factors (Salt)	unclear	Genomic evidence:microarray data
Cotton_D_gene_10015351	AT1G06040	3e-13	Arabidopsis thaliana	Environmental factors (Salt)	unclear	Genomic evidence:microarray data
Cotton_A_09107	AT1G06050	5e-84	Arabidopsis thaliana	Others	unclear	Genomic evidence:microarray data
Cotton_D_gene_10037528	AT1G06430	1e-79	Arabidopsis thaliana	Chlorophyll degradation	unclear	Molecular evidence:Blast search
Cotton_D_gene_10007220	AT1G07090	3e-59	Arabidopsis thaliana	Signal transduction (Light)	unclear	Genomic evidence:microarray data
Cotton_A_21405	AT1G07280	1e-55	Arabidopsis thaliana	Others	unclear	Genomic evidence:microarray data
Cotton_A_04694	AT1G07400	6e-19	Arabidopsis thaliana	Redox regulation	unclear	Genomic evidence:microarray data
Cotton_A_00941	AT1G07430	1e-125	Arabidopsis thaliana	Protein degradation/modification:protein kinase and phosphatases	unclear	Genomic evidence:microarray data
Cotton_A_30653	AT1G07530	0	Arabidopsis thaliana	Transcription regulation	unclear	Genomic evidence:microarray data
Cotton_A_04228	AT1G08110	9e-90	Arabidopsis thaliana	Signal transduction (cadmium)	unclear	Genomic evidence:microarray data
Cotton_A_11588	AT1G08230	2e-44	Arabidopsis thaliana	Nucleic acid degradation	unclear	Genomic evidence:microarray data
Cotton_A_15976	AT1G08230	7e-170	Arabidopsis thaliana	Nucleic acid degradation	unclear	Genomic evidence:microarray data
Cotton_A_21092	AT1G08230	0	Arabidopsis thaliana	Nucleic acid degradation	unclear	Genomic evidence:microarray data
Cotton_D_gene_10028681	AT1G08230	8e-49	Arabidopsis thaliana	Nucleic acid degradation	unclear	Genomic evidence:microarray data
Cotton_A_09585	AT1G08310	7e-104	Arabidopsis thaliana	Lipid/Carbohydrate metabolism	unclear	Genomic evidence:microarray data
Cotton_D_gene_10011430	AT1G08310	1e-94	Arabidopsis thaliana	Lipid/Carbohydrate metabolism	unclear	Genomic evidence:microarray data
Cotton_A_01396	AT1G08460	6e-33	Arabidopsis thaliana	Transcription regulation	unclear	Genomic evidence:microarray data
Cotton_A_02622	AT1G08460	0	Arabidopsis thaliana	Transcription regulation	unclear	Genomic evidence:microarray data
Cotton_A_34910	AT1G08800	6e-26	Arabidopsis thaliana	Others	unclear	Genomic evidence:microarray data
Cotton_A_24235	AT1G08820	7e-76	Arabidopsis thaliana	Nutrient recycling	unclear	Genomic evidence:microarray data
Cotton_A_24238	AT1G08830	8e-87	Arabidopsis thaliana	Redox regulation	unclear	Genomic evidence:microarray data
Cotton_A_36793	AT1G08830	4e-63	Arabidopsis thaliana	Redox regulation	unclear	Genomic evidence:microarray data
Cotton_A_21297	AT1G08920	5e-11	Arabidopsis thaliana	Nutrient recycling	unclear	Genomic evidence:microarray data
Cotton_A_31610	AT1G08920	4e-117	Arabidopsis thaliana	Nutrient recycling	unclear	Genomic evidence:microarray data
Cotton_D_gene_10025758	AT1G08920	3e-99	Arabidopsis thaliana	Nutrient recycling	unclear	Genomic evidence:microarray data
Cotton_A_21305	AT1G08940	8e-142	Arabidopsis thaliana	Lipid/Carbohydrate metabolism	unclear	Genomic evidence:microarray data
Cotton_A_18011	AT1G09070	1e-36	Arabidopsis thaliana	Nutrient recycling	unclear	Genomic evidence:microarray data
Cotton_A_00922	AT1G09140	4e-15	Arabidopsis thaliana	Transcription regulation	unclear	Genomic evidence:microarray data
Cotton_A_24839	AT1G09140	4e-15	Arabidopsis thaliana	Transcription regulation	unclear	Genomic evidence:microarray data
Cotton_D_gene_10019600	AT1G09140	6e-15	Arabidopsis thaliana	Transcription regulation	unclear	Genomic evidence:microarray data
Cotton_A_04510	AT1G09390	2e-77	Arabidopsis thaliana	Lipid/Carbohydrate metabolism	unclear	Genomic evidence:microarray data
Cotton_A_07705	AT1G09530	5e-23	Arabidopsis thaliana	Transcription regulation	unclear	Genomic evidence:microarray data
Cotton_A_31202	AT1G09530	6e-23	Arabidopsis thaliana	Transcription regulation	unclear	Genomic evidence:microarray data
Cotton_D_gene_10014980	AT1G09530	2e-22	Arabidopsis thaliana	Transcription regulation	unclear	Genomic evidence:microarray data
Cotton_A_21298	AT1G09570	0	Arabidopsis thaliana	Signal transduction:Light	delay	Genetic evidence:Mutant
Cotton_A_27815	AT1G10070	7e-138	Arabidopsis thaliana	Nutrient recycling	unclear	Genomic evidence:microarray data
Cotton_A_26867	AT1G10155	1e-32	Arabidopsis thaliana	Others	unclear	Genomic evidence:microarray data
Cotton_D_gene_10040686	AT1G10155	6e-32	Arabidopsis thaliana	Others	unclear	Genomic evidence:microarray data
Cotton_A_24921	AT1G10470	3e-73	Arabidopsis thaliana	Hormone response pathway:CK	delay	Genetic evidence:Mutant
Cotton_D_gene_10011434	AT1G10500	9e-16	Arabidopsis thaliana	Others	unclear	Genomic evidence:microarray data
Cotton_A_04976	AT1G11170	9e-179	Arabidopsis thaliana	Others	unclear	Genomic evidence:microarray data
Cotton_A_25581	AT1G11210	1e-41	Arabidopsis thaliana	Others	unclear	Genomic evidence:microarray data
Cotton_A_21656	AT1G11410	0	Arabidopsis thaliana	Signal transduction	unclear	Genomic evidence:microarray data
Cotton_A_30407	AT1G11410	2e-18	Arabidopsis thaliana	Signal transduction	unclear	Genomic evidence:microarray data
Cotton_A_34743	AT1G11410	0	Arabidopsis thaliana	Signal transduction	unclear	Genomic evidence:microarray data
Cotton_D_gene_10007390	AT1G11410	0	Arabidopsis thaliana	Signal transduction	unclear	Genomic evidence:microarray data
Cotton_A_05934	AT1G11610	9e-97	Arabidopsis thaliana	Redox regulation	unclear	Genomic evidence:microarray data
Cotton_A_04687	AT1G11700	6e-46	Arabidopsis thaliana	Others	unclear	Genomic evidence:microarray data
Cotton_A_17559	AT1G11720	2e-121	Arabidopsis thaliana	Lipid/Carbohydrate metabolism	unclear	Genomic evidence:microarray data
Cotton_A_25631	AT1G11720	0	Arabidopsis thaliana	Lipid/Carbohydrate metabolism	unclear	Genomic evidence:microarray data
Cotton_A_04942	AT1G11905	9e-72	Arabidopsis thaliana	Others	unclear	Genomic evidence:microarray data
Cotton_A_25625	AT1G11905	1e-72	Arabidopsis thaliana	Others	unclear	Genomic evidence:microarray data
Cotton_A_06778	AT1G11910	0	Arabidopsis thaliana	Protein degradation/modification	unclear	Genomic evidence:microarray data
Cotton_A_29469	AT1G11910	0	Arabidopsis thaliana	Protein degradation/modification	unclear	Genomic evidence:microarray data
Cotton_A_09077	AT1G12110	0	Arabidopsis thaliana	Nutrient recycling	unclear	Genomic evidence:microarray data
Cotton_A_17114	AT1G12110	0	Arabidopsis thaliana	Nutrient recycling	unclear	Genomic evidence:microarray data
Cotton_A_17436	AT1G12110	3e-173	Arabidopsis thaliana	Nutrient recycling	unclear	Genomic evidence:microarray data
Cotton_A_17117	AT1G12200	0	Arabidopsis thaliana	Redox regulation	unclear	Genomic evidence:microarray data
Cotton_D_gene_10009756	AT1G12200	0	Arabidopsis thaliana	Redox regulation	unclear	Genomic evidence:microarray data
Cotton_D_gene_10005887	AT1G12560	1e-17	Arabidopsis thaliana	Others	unclear	Genomic evidence:microarray data
Cotton_A_08187	AT1G12710	6e-133	Arabidopsis thaliana	Nutrient recycling	unclear	Genomic evidence:microarray data
Cotton_A_19619	AT1G12820	2e-84	Arabidopsis thaliana	Hormone response pathway:Auxin	unclear	Genomic evidence:microarray data
Cotton_A_22693	AT1G12820	0	Arabidopsis thaliana	Hormone response pathway:Auxin	unclear	Genomic evidence:microarray data
Cotton_A_09442	AT1G12860	1e-117	Arabidopsis thaliana	Transcription regulation:bHLH	Unclear	Molecular evidence:Real-Time PCR
Cotton_A_04320	AT1G13260	7e-16	Arabidopsis thaliana	Transcription regulation:AP2/B3	promote	Genetic evidence:Mutant
Cotton_A_35449	AT1G13260	2e-151	Arabidopsis thaliana	Transcription regulation:AP2/B3	promote	Genetic evidence:Mutant
Cotton_A_12628	AT1G13280	3e-82	Arabidopsis thaliana	Hormone response pathway:JA	unclear	Genomic evidence:microarray data
Cotton_A_35452	AT1G13280	3e-86	Arabidopsis thaliana	Hormone response pathway:JA	unclear	Genomic evidence:microarray data
Cotton_D_gene_10007846	AT1G13280	8e-71	Arabidopsis thaliana	Hormone response pathway:JA	unclear	Genomic evidence:microarray data
Cotton_A_09379	AT1G13340	4e-26	Arabidopsis thaliana	Redox regulation	unclear	Genomic evidence:microarray data
Cotton_A_10306	AT1G13340	1e-26	Arabidopsis thaliana	Redox regulation	unclear	Genomic evidence:microarray data
Cotton_A_24316	AT1G13340	4e-17	Arabidopsis thaliana	Redox regulation	unclear	Genomic evidence:microarray data
Cotton_A_34027	AT1G13340	2e-70	Arabidopsis thaliana	Redox regulation	unclear	Genomic evidence:microarray data
Cotton_A_35402	AT1G13340	8e-81	Arabidopsis thaliana	Redox regulation	unclear	Genomic evidence:microarray data
Cotton_D_gene_10002994	AT1G13340	1e-17	Arabidopsis thaliana	Redox regulation	unclear	Genomic evidence:microarray data
Cotton_D_gene_10012866	AT1G13340	4e-27	Arabidopsis thaliana	Redox regulation	unclear	Genomic evidence:microarray data
Cotton_A_19281	AT1G13390	1e-39	Arabidopsis thaliana	Others	unclear	Genomic evidence:microarray data
Cotton_A_38313	AT1G14130	2e-25	Arabidopsis thaliana	Redox regulation	unclear	Genomic evidence:microarray data
Cotton_A_38779	AT1G14130	2e-25	Arabidopsis thaliana	Redox regulation	unclear	Genomic evidence:microarray data
Cotton_A_38780	AT1G14130	8e-27	Arabidopsis thaliana	Redox regulation	unclear	Genomic evidence:microarray data
Cotton_D_gene_10025048	AT1G14130	5e-28	Arabidopsis thaliana	Redox regulation	unclear	Genomic evidence:microarray data
Cotton_A_01746	AT1G14370	3e-148	Arabidopsis thaliana	Signal transduction	unclear	Genomic evidence:microarray data
Cotton_A_06973	AT1G14370	1e-166	Arabidopsis thaliana	Signal transduction	unclear	Genomic evidence:microarray data
Cotton_A_11020	AT1G14370	3e-158	Arabidopsis thaliana	Signal transduction	unclear	Genomic evidence:microarray data
Cotton_A_18564	AT1G14370	2e-157	Arabidopsis thaliana	Signal transduction	unclear	Genomic evidence:microarray data
Cotton_A_23361	AT1G14370	8e-163	Arabidopsis thaliana	Signal transduction	unclear	Genomic evidence:microarray data
Cotton_A_27952	AT1G14370	0	Arabidopsis thaliana	Signal transduction	unclear	Genomic evidence:microarray data
Cotton_D_gene_10032196	AT1G14370	4e-165	Arabidopsis thaliana	Signal transduction	unclear	Genomic evidence:microarray data
Cotton_A_20053	AT1G14400	2e-108	Arabidopsis thaliana	Protein degradation/modification:Ubiquitin	Unclear	Molecular evidence: SSH and Northern
Cotton_A_40805	AT1G14540	9e-70	Arabidopsis thaliana	Redox regulation	unclear	Genomic evidence:microarray data
Cotton_A_29886	AT1G14870	1e-63	Arabidopsis thaliana	Others	unclear	Genomic evidence:microarray data
Cotton_A_37500	AT1G14870	1e-33	Arabidopsis thaliana	Others	unclear	Genomic evidence:microarray data
Cotton_A_37502	AT1G14870	3e-63	Arabidopsis thaliana	Others	unclear	Genomic evidence:microarray data
Cotton_A_39943	AT1G14870	6e-19	Arabidopsis thaliana	Others	unclear	Genomic evidence:microarray data
Cotton_D_gene_10019906	AT1G14870	3e-66	Arabidopsis thaliana	Others	unclear	Genomic evidence:microarray data
Cotton_D_gene_10019913	AT1G14870	7e-59	Arabidopsis thaliana	Others	unclear	Genomic evidence:microarray data
Cotton_A_11700	AT1G15010	2e-34	Arabidopsis thaliana	Others	unclear	Genomic evidence:microarray data
Cotton_A_34808	AT1G15010	2e-20	Arabidopsis thaliana	Others	unclear	Genomic evidence:microarray data
Cotton_A_28401	AT1G15125	8e-55	Arabidopsis thaliana	Others	unclear	Genomic evidence:microarray data
Cotton_A_05316	AT1G15520	0	Arabidopsis thaliana	Nutrient recycling:ABC transporter	Unclear	Genomic evidence:microarray data
Cotton_A_11131	AT1G15520	0	Arabidopsis thaliana	Nutrient recycling:ABC transporter	Unclear	Genomic evidence:microarray data
Cotton_A_11824	AT1G15520	0	Arabidopsis thaliana	Nutrient recycling:ABC transporter	Unclear	Genomic evidence:microarray data
Cotton_A_32035	AT1G15520	0	Arabidopsis thaliana	Nutrient recycling:ABC transporter	Unclear	Genomic evidence:microarray data
Cotton_D_gene_10031902	AT1G15520	0	Arabidopsis thaliana	Nutrient recycling:ABC transporter	Unclear	Genomic evidence:microarray data
Cotton_A_15413	AT1G15670	1e-57	Arabidopsis thaliana	Protein degradation/modification	unclear	Genomic evidence:microarray data
Cotton_A_32123	AT1G15670	2e-53	Arabidopsis thaliana	Protein degradation/modification	unclear	Genomic evidence:microarray data
Cotton_A_07494	AT1G15740	0	Arabidopsis thaliana	Protein degradation/modification:protein kinase and phosphatases	unclear	Genomic evidence:microarray data
Cotton_A_01202	AT1G15750	0	Arabidopsis thaliana	Transcription regulation	unclear	Genomic evidence:microarray data
Cotton_A_08585	AT1G16500	8e-24	Arabidopsis thaliana	Others	unclear	Genomic evidence:microarray data
Cotton_A_41275	AT1G17020	4e-134	Arabidopsis thaliana	Redox regulation:Flavonoid/anthocyanin pathway	unclear	Genomic evidence:microarray data
Cotton_A_08514	AT1G17420	0	Arabidopsis thaliana	Hormone response pathway:JA	promote	Molecular evidence:Northern
Cotton_D_gene_10006784	AT1G17420	0	Arabidopsis thaliana	Hormone response pathway:JA	promote	Molecular evidence:Northern
Cotton_A_30042	AT1G17680	0	Arabidopsis thaliana	Transcription regulation	unclear	Genomic evidence:microarray data
Cotton_A_31541	AT1G17720	0	Arabidopsis thaliana	Signal transduction	unclear	Genomic evidence:microarray data
Cotton_A_21735	AT1G17745	2e-30	Arabidopsis thaliana	Lipid/Carbohydrate metabolism	unclear	Genomic evidence:microarray data
Cotton_D_gene_10001339	AT1G17750	2e-32	Arabidopsis thaliana	Signal transduction	unclear	Genomic evidence:microarray data
Cotton_D_gene_10030621	AT1G18210	3e-64	Arabidopsis thaliana	Others:Unknown	Unclear	Molecular evidence: SSH and Northern
Cotton_A_39681	AT1G18300	3e-70	Arabidopsis thaliana	Protein degradation/modification	unclear	Genomic evidence:microarray data
Cotton_A_10383	AT1G18740	7e-168	Arabidopsis thaliana	Others	unclear	Genomic evidence:microarray data
Cotton_A_11685	AT1G18740	1e-93	Arabidopsis thaliana	Others	unclear	Genomic evidence:microarray data
Cotton_A_30764	AT1G19020	1e-17	Arabidopsis thaliana	Others	unclear	Genomic evidence:microarray data
Cotton_A_11862	AT1G19180	7e-48	Arabidopsis thaliana	Hormone response pathway:JA	unclear	Genomic evidence:microarray data
Cotton_A_27840	AT1G19180	2e-49	Arabidopsis thaliana	Hormone response pathway:JA	unclear	Genomic evidence:microarray data
Cotton_A_02933	AT1G19220	3e-170	Arabidopsis thaliana	Hormone response pathway:Auxin	promote	Genetic evidence:Mutant
Cotton_A_13720	AT1G19270	0	Arabidopsis thaliana	Protein degradation/modification	unclear	Genomic evidence:microarray data
Cotton_A_01646	AT1G19310	1e-59	Arabidopsis thaliana	Transcription regulation	unclear	Genomic evidence:microarray data
Cotton_D_gene_10004627	AT1G19310	8e-62	Arabidopsis thaliana	Transcription regulation	unclear	Genomic evidence:microarray data
Cotton_A_38396	AT1G19510	2e-29	Arabidopsis thaliana	Transcription regulation	unclear	Genomic evidence:microarray data
Cotton_A_07855	AT1G19660	2e-148	Arabidopsis thaliana	Others	unclear	Genomic evidence:microarray data
Cotton_A_40182	AT1G19660	4e-15	Arabidopsis thaliana	Others	unclear	Genomic evidence:microarray data
Cotton_A_20465	AT1G20350	1e-76	Arabidopsis thaliana	Nutrient recycling	unclear	Genomic evidence:microarray data
Cotton_A_37196	AT1G20460	2e-41	Arabidopsis thaliana	Others	unclear	Genomic evidence:microarray data
Cotton_D_gene_10012389	AT1G20560	0	Arabidopsis thaliana	Lipid/Carbohydrate metabolism	unclear	Genomic evidence:microarray data
Cotton_A_04604	AT1G20696	2e-43	Arabidopsis thaliana	Transcription regulation	unclear	Genomic evidence:microarray data
Cotton_D_gene_10033922	AT1G20696	8e-39	Arabidopsis thaliana	Transcription regulation	unclear	Genomic evidence:microarray data
Cotton_A_08104	AT1G20780	1e-56	Arabidopsis thaliana	Protein degradation/modification:U-box	delay	Genetic evidence:Mutant
Cotton_A_21127	AT1G20780	9e-95	Arabidopsis thaliana	Protein degradation/modification:U-box	delay	Genetic evidence:Mutant
Cotton_A_22215	AT1G20780	7e-22	Arabidopsis thaliana	Protein degradation/modification:U-box	delay	Genetic evidence:Mutant
Cotton_A_05598	AT1G20890	3e-57	Arabidopsis thaliana	Others	unclear	Genomic evidence:microarray data
Cotton_A_27597	AT1G20900	5e-30	Arabidopsis thaliana	Signal transduction:light	delay	Genetic evidence:Mutant
Cotton_A_32281	AT1G21070	7e-150	Arabidopsis thaliana	Nutrient recycling	unclear	Genomic evidence:microarray data
Cotton_A_23187	AT1G21160	5e-20	Arabidopsis thaliana	Protein biosynthesis	unclear	Genomic evidence:microarray data
Cotton_A_17344	AT1G21240	6e-123	Arabidopsis thaliana	Lipid/Carbohydrate metabolism	Unclear	Genomice evidence: microarray data
Cotton_A_19574	AT1G21240	0	Arabidopsis thaliana	Lipid/Carbohydrate metabolism	Unclear	Genomice evidence: microarray data
Cotton_A_19579	AT1G21240	0	Arabidopsis thaliana	Lipid/Carbohydrate metabolism	Unclear	Genomice evidence: microarray data
Cotton_A_25728	AT1G21240	8e-47	Arabidopsis thaliana	Lipid/Carbohydrate metabolism	Unclear	Genomice evidence: microarray data
Cotton_A_26544	AT1G21240	1e-166	Arabidopsis thaliana	Lipid/Carbohydrate metabolism	Unclear	Genomice evidence: microarray data
Cotton_A_26548	AT1G21240	3e-31	Arabidopsis thaliana	Lipid/Carbohydrate metabolism	Unclear	Genomice evidence: microarray data
Cotton_D_gene_10039264	AT1G21240	0	Arabidopsis thaliana	Lipid/Carbohydrate metabolism	Unclear	Genomice evidence: microarray data
Cotton_A_19583	AT1G21390	1e-28	Arabidopsis thaliana	Others	unclear	Genomic evidence:microarray data
Cotton_A_19586	AT1G21400	0	Arabidopsis thaliana	Nutrient recycling	unclear	Genomic evidence:microarray data
Cotton_A_12791	AT1G21550	9e-33	Arabidopsis thaliana	Signal transduction:Calcium	unclear	Genomic evidence:microarray data
Cotton_A_22911	AT1G21550	5e-38	Arabidopsis thaliana	Signal transduction:Calcium	unclear	Genomic evidence:microarray data
Cotton_A_33471	AT1G21680	0	Arabidopsis thaliana	Others	unclear	Genomic evidence:microarray data
Cotton_A_16329	AT1G21900	9e-105	Arabidopsis thaliana	Nutrient recycling	unclear	Genomic evidence:microarray data
Cotton_D_gene_10007270	AT1G21900	6e-106	Arabidopsis thaliana	Nutrient recycling	unclear	Genomic evidence:microarray data
Cotton_A_16112	AT1G21920	3e-143	Arabidopsis thaliana	Others	unclear	Genomic evidence:microarray data
Cotton_D_gene_10023503	AT1G21980	3e-15	Arabidopsis thaliana	Signal transduction	unclear	Genomic evidence:microarray data
Cotton_A_14905	AT1G22280	3e-109	Arabidopsis thaliana	Protein degradation/modification	unclear	Genomic evidence:microarray data
Cotton_A_13521	AT1G22400	2e-97	Arabidopsis thaliana	Others	unclear	Genomic evidence:microarray data
Cotton_A_15502	AT1G22400	2e-67	Arabidopsis thaliana	Others	unclear	Genomic evidence:microarray data
Cotton_A_26500	AT1G22400	0	Arabidopsis thaliana	Others	unclear	Genomic evidence:microarray data
Cotton_D_gene_10021604	AT1G22400	2e-98	Arabidopsis thaliana	Others	unclear	Genomic evidence:microarray data
Cotton_D_gene_10026184	AT1G22400	1e-42	Arabidopsis thaliana	Others	unclear	Genomic evidence:microarray data
Cotton_A_20067	AT1G22460	9e-44	Arabidopsis thaliana	Others	unclear	Genomic evidence:microarray data
Cotton_A_25172	AT1G22460	5e-126	Arabidopsis thaliana	Others	unclear	Genomic evidence:microarray data
Cotton_A_26717	AT1G22460	1e-81	Arabidopsis thaliana	Others	unclear	Genomic evidence:microarray data
Cotton_D_gene_10039065	AT1G22460	2e-98	Arabidopsis thaliana	Others	unclear	Genomic evidence:microarray data
Cotton_A_03997	AT1G22640	2e-87	Arabidopsis thaliana	Transcription regulation (MYB)	unclear	Genomic evidence:microarray data
Cotton_A_13045	AT1G22640	3e-71	Arabidopsis thaliana	Transcription regulation (MYB)	unclear	Genomic evidence:microarray data
Cotton_A_01456	AT1G23030	2e-20	Arabidopsis thaliana	Protein degradation/modification	unclear	Genomic evidence:microarray data
Cotton_A_02284	AT1G23030	2e-34	Arabidopsis thaliana	Protein degradation/modification	unclear	Genomic evidence:microarray data
Cotton_A_10915	AT1G23030	4e-22	Arabidopsis thaliana	Protein degradation/modification	unclear	Genomic evidence:microarray data
Cotton_A_14842	AT1G23030	1e-72	Arabidopsis thaliana	Protein degradation/modification	unclear	Genomic evidence:microarray data
Cotton_A_17889	AT1G23030	2e-27	Arabidopsis thaliana	Protein degradation/modification	unclear	Genomic evidence:microarray data
Cotton_A_33569	AT1G23030	1e-34	Arabidopsis thaliana	Protein degradation/modification	unclear	Genomic evidence:microarray data
Cotton_A_35328	AT1G23030	8e-20	Arabidopsis thaliana	Protein degradation/modification	unclear	Genomic evidence:microarray data
Cotton_D_gene_10020522	AT1G23030	4e-33	Arabidopsis thaliana	Protein degradation/modification	unclear	Genomic evidence:microarray data
Cotton_D_gene_10024540	AT1G23030	5e-36	Arabidopsis thaliana	Protein degradation/modification	unclear	Genomic evidence:microarray data
Cotton_D_gene_10001892	AT1G23060	3e-15	Arabidopsis thaliana	Others	unclear	Genomic evidence:microarray data
Cotton_A_37368	AT1G23130	1e-17	Arabidopsis thaliana	Others	unclear	Genomic evidence:microarray data
Cotton_A_23808	AT1G23440	4e-103	Arabidopsis thaliana	Protein degradation/modification	unclear	Genomic evidence:microarray data
Cotton_A_38018	AT1G23560	2e-86	Arabidopsis thaliana	Others	unclear	Genomic evidence:microarray data
Cotton_A_23818	AT1G23710	5e-69	Arabidopsis thaliana	Others	unclear	Genomic evidence:microarray data
Cotton_A_10201	AT1G23730	3e-72	Arabidopsis thaliana	Lipid/Carbohydrate metabolism	unclear	Genomic evidence:microarray data
Cotton_A_28858	AT1G23730	3e-93	Arabidopsis thaliana	Lipid/Carbohydrate metabolism	unclear	Genomic evidence:microarray data
Cotton_D_gene_10019435	AT1G23730	3e-94	Arabidopsis thaliana	Lipid/Carbohydrate metabolism	unclear	Genomic evidence:microarray data
Cotton_A_38312	AT1G23870	0	Arabidopsis thaliana	Others(transferase activity)	unclear	Genomic evidence:microarray data
Cotton_A_18665	AT1G23890	2e-41	Arabidopsis thaliana	Others	unclear	Genomic evidence:microarray data
Cotton_A_16129	AT1G24620	2e-29	Arabidopsis thaliana	Signal transduction (calcium)	unclear	Genomic evidence:microarray data
Cotton_A_37568	AT1G25400	1e-37	Arabidopsis thaliana	Others	unclear	Genomic evidence:microarray data
Cotton_A_35756	AT1G25440	1e-89	Arabidopsis thaliana	Transcription regulation	unclear	Genomic evidence:microarray data
Cotton_A_38065	AT1G25440	7e-89	Arabidopsis thaliana	Transcription regulation	unclear	Genomic evidence:microarray data
Cotton_D_gene_10032532	AT1G25440	1e-84	Arabidopsis thaliana	Transcription regulation	unclear	Genomic evidence:microarray data
Cotton_D_gene_10040181	AT1G25440	5e-90	Arabidopsis thaliana	Transcription regulation	unclear	Genomic evidence:microarray data
Cotton_D_gene_10033469	AT1G25550	8e-89	Arabidopsis thaliana	Transcription regulation (MYB)	unclear	Genomic evidence:microarray data
Cotton_D_gene_10007849	AT1G26110	5e-62	Arabidopsis thaliana	Others	unclear	Genomic evidence:microarray data
Cotton_A_25788	AT1G26150	0	Arabidopsis thaliana	Protein degradation/modification	unclear	Genomic evidence:microarray data
Cotton_A_34796	AT1G26150	3e-61	Arabidopsis thaliana	Protein degradation/modification	unclear	Genomic evidence:microarray data
Cotton_A_27661	AT1G26800	1e-67	Arabidopsis thaliana	Others	unclear	Genomic evidence:microarray data
Cotton_A_10995	AT1G27170	5e-103	Arabidopsis thaliana	Signal transduction	unclear	Genomic evidence:microarray data
Cotton_A_19172	AT1G27170	1e-38	Arabidopsis thaliana	Signal transduction	unclear	Genomic evidence:microarray data
Cotton_A_19174	AT1G27170	2e-20	Arabidopsis thaliana	Signal transduction	unclear	Genomic evidence:microarray data
Cotton_A_19177	AT1G27170	1e-18	Arabidopsis thaliana	Signal transduction	unclear	Genomic evidence:microarray data
Cotton_A_19302	AT1G27170	0	Arabidopsis thaliana	Signal transduction	unclear	Genomic evidence:microarray data
Cotton_A_24796	AT1G27170	1e-14	Arabidopsis thaliana	Signal transduction	unclear	Genomic evidence:microarray data
Cotton_D_gene_10012641	AT1G27170	5e-91	Arabidopsis thaliana	Signal transduction	unclear	Genomic evidence:microarray data
Cotton_D_gene_10027482	AT1G27170	2e-124	Arabidopsis thaliana	Signal transduction	unclear	Genomic evidence:microarray data
Cotton_A_05803	AT1G27620	5e-45	Arabidopsis thaliana	Others	unclear	Genomic evidence:microarray data
Cotton_A_23500	AT1G27620	1e-58	Arabidopsis thaliana	Others	unclear	Genomic evidence:microarray data
Cotton_A_10916	AT1G27730	2e-53	Arabidopsis thaliana	Transcription regulation (Repressor)	unclear	Genomic evidence:microarray data
Cotton_A_14847	AT1G27730	4e-51	Arabidopsis thaliana	Transcription regulation (Repressor)	unclear	Genomic evidence:microarray data
Cotton_A_20732	AT1G27730	7e-61	Arabidopsis thaliana	Transcription regulation (Repressor)	unclear	Genomic evidence:microarray data
Cotton_A_21716	AT1G27730	7e-44	Arabidopsis thaliana	Transcription regulation (Repressor)	unclear	Genomic evidence:microarray data
Cotton_A_23497	AT1G27730	2e-55	Arabidopsis thaliana	Transcription regulation (Repressor)	unclear	Genomic evidence:microarray data
Cotton_A_27118	AT1G27730	1e-49	Arabidopsis thaliana	Transcription regulation (Repressor)	unclear	Genomic evidence:microarray data
Cotton_D_gene_10038250	AT1G27730	5e-43	Arabidopsis thaliana	Transcription regulation (Repressor)	unclear	Genomic evidence:microarray data
Cotton_D_gene_10038890	AT1G27730	2e-59	Arabidopsis thaliana	Transcription regulation (Repressor)	unclear	Genomic evidence:microarray data
Cotton_A_39115	AT1G27760	8e-73	Arabidopsis thaliana	Environmental factors(salt stress)	unclear	Genomic evidence:microarray data
Cotton_D_gene_10003438	AT1G28130	3e-169	Arabidopsis thaliana	Hormone response pathway:Auxin	unclear	Genomic evidence:microarray data
Cotton_A_00053	AT1G28140	6e-106	Arabidopsis thaliana	Others	unclear	Genomic evidence:microarray data
Cotton_A_09482	AT1G28190	9e-43	Arabidopsis thaliana	Others	unclear	Genomic evidence:microarray data
Cotton_A_11013	AT1G28190	3e-16	Arabidopsis thaliana	Others	unclear	Genomic evidence:microarray data
Cotton_A_11328	AT1G28330	3e-51	Arabidopsis thaliana	Others	unclear	Genomic evidence:microarray data
Cotton_A_38742	AT1G28330	2e-41	Arabidopsis thaliana	Others	unclear	Genomic evidence:microarray data
Cotton_A_03919	AT1G28360	2e-44	Arabidopsis thaliana	Hormone response pathway and Transcription (ERF):ET	unclear	Genomic evidence:microarray data
Cotton_D_gene_10031385	AT1G28360	7e-45	Arabidopsis thaliana	Hormone response pathway and Transcription (ERF):ET	unclear	Genomic evidence:microarray data
Cotton_A_19844	AT1G28370	6e-24	Arabidopsis thaliana	Hormone response pathway and Transcription (ERF):ET	unclear	Genomic evidence:microarray data
Cotton_D_gene_10040842	AT1G28370	5e-24	Arabidopsis thaliana	Hormone response pathway and Transcription (ERF):ET	unclear	Genomic evidence:microarray data
Cotton_D_gene_10002925	AT1G28590	1e-79	Arabidopsis thaliana	Lipid/Carbohydrate metabolism	unclear	Genomic evidence:microarray data
Cotton_A_03963	AT1G29050	0	Arabidopsis thaliana	Others	unclear	Genomic evidence:microarray data
Cotton_A_33546	AT1G29260	2e-15	Arabidopsis thaliana	Redox regulation	unclear	Genomic evidence:microarray data
Cotton_D_gene_10022604	AT1G29260	4e-16	Arabidopsis thaliana	Redox regulation	unclear	Genomic evidence:microarray data
Cotton_A_32656	AT1G29330	1e-103	Arabidopsis thaliana	Protein transport	unclear	Genomic evidence:microarray data
Cotton_A_11326	AT1G29690	1e-127	Arabidopsis thaliana	Others(Defense)	unclear	Genomic evidence:microarray data
Cotton_A_12385	AT1G29690	0	Arabidopsis thaliana	Others(Defense)	unclear	Genomic evidence:microarray data
Cotton_A_38444	AT1G29690	1e-118	Arabidopsis thaliana	Others(Defense)	unclear	Genomic evidence:microarray data
Cotton_D_gene_10006080	AT1G29690	5e-137	Arabidopsis thaliana	Others(Defense)	unclear	Genomic evidence:microarray data
Cotton_D_gene_10033726	AT1G29690	9e-126	Arabidopsis thaliana	Others(Defense)	unclear	Genomic evidence:microarray data
Cotton_A_03622	AT1G29810	7e-27	Arabidopsis thaliana	Others	unclear	Genomic evidence:microarray data
Cotton_A_02039	AT1G29940	1e-26	Arabidopsis thaliana	Transcription regulation	unclear	Genomic evidence:microarray data
Cotton_A_17749	AT1G29940	7e-18	Arabidopsis thaliana	Transcription regulation	unclear	Genomic evidence:microarray data
Cotton_A_12361	AT1G29950	2e-37	Arabidopsis thaliana	Transcription regulation (bHLH)	unclear	Genomic evidence:microarray data
Cotton_A_02891	AT1G30040	2e-161	Arabidopsis thaliana	Hormone response pathway:GA	unclear	Genomic evidence:microarray data
Cotton_A_36562	AT1G30100	0	Arabidopsis thaliana	Hormone response pathway:ABA	unclear	Molecular evidence:BLAST search
Cotton_A_02904	AT1G30135	4e-24	Arabidopsis thaliana	Hormone response pathway:JA	unclear	Genomic evidence:microarray data
Cotton_A_26615	AT1G30600	0	Arabidopsis thaliana	Protein degradation/modification	unclear	Genomic evidence:microarray data
Cotton_D_gene_10006298	AT1G30700	6e-146	Arabidopsis thaliana	Others:Metabolism	Unclear	Genomic evidence:microarray data
Cotton_A_30195	AT1G30820	0	Arabidopsis thaliana	Nucleic acid metabolic process	unclear	Genomic evidence:microarray data
Cotton_A_35655	AT1G31130	2e-53	Arabidopsis thaliana	Others	unclear	Genomic evidence:microarray data
Cotton_A_08491	AT1G31190	6e-38	Arabidopsis thaliana	Others	unclear	Genomic evidence:microarray data
Cotton_A_06379	AT1G31830	6e-177	Arabidopsis thaliana	Nutrient recycling(amino acid transport)	unclear	Genomic evidence:microarray data
Cotton_A_01028	AT1G32450	0	Arabidopsis thaliana	Nutrient recycling	unclear	Genomic evidence:microarray data
Cotton_A_15640	AT1G32640	2e-47	Arabidopsis thaliana	Transcription regulation (bHLH)	unclear	Genomic evidence:microarray data
Cotton_A_35893	AT1G32690	1e-35	Arabidopsis thaliana	Others	unclear	Genomic evidence:microarray data
Cotton_A_09158	AT1G32740	7e-65	Arabidopsis thaliana	Others	unclear	Genomic evidence:microarray data
Cotton_A_39906	AT1G32790	1e-130	Arabidopsis thaliana	Others	unclear	Genomic evidence:microarray data
Cotton_A_13190	AT1G33030	5e-123	Arabidopsis thaliana	Others	unclear	Genomic evidence:microarray data
Cotton_A_20061	AT1G33030	1e-91	Arabidopsis thaliana	Others	unclear	Genomic evidence:microarray data
Cotton_A_23957	AT1G33030	1e-87	Arabidopsis thaliana	Others	unclear	Genomic evidence:microarray data
Cotton_A_29724	AT1G33110	0	Arabidopsis thaliana	Others	unclear	Genomic evidence:microarray data
Cotton_A_00075	AT1G33560	2e-11	Arabidopsis thaliana	Signal transduction	unclear	Genomic evidence:microarray data
Cotton_A_01963	AT1G33560	3e-19	Arabidopsis thaliana	Signal transduction	unclear	Genomic evidence:microarray data
Cotton_D_gene_10018008	AT1G33560	1e-12	Arabidopsis thaliana	Signal transduction	unclear	Genomic evidence:microarray data
Cotton_D_gene_10033056	AT1G33560	1e-19	Arabidopsis thaliana	Signal transduction	unclear	Genomic evidence:microarray data
Cotton_A_04804	AT1G33811	3e-62	Arabidopsis thaliana	Lipid/Carbohydrate metabolism	unclear	Genomic evidence:microarray data
Cotton_A_37094	AT1G34060	2e-141	Arabidopsis thaliana	Others	unclear	Genomic evidence:microarray data
Cotton_A_32448	AT1G34190	3e-45	Arabidopsis thaliana	Transcription regulation(NAC)	unclear	Genomic evidence:microarray data
Cotton_A_01862	AT1G34370	2e-178	Arabidopsis thaliana	Transcription regulation(C2H2)	unclear	Genomic evidence:microarray data
Cotton_A_24799	AT1G35160	2e-157	Arabidopsis thaliana	Nucleic acid degradation:Endonuclease	Unclear	Molecular evidence: SSH and Northern
Cotton_A_26838	AT1G35350	2e-51	Arabidopsis thaliana	Others	unclear	Genomic evidence:microarray data
Cotton_A_28451	AT1G35350	0	Arabidopsis thaliana	Others	unclear	Genomic evidence:microarray data
Cotton_A_30344	AT1G35350	0	Arabidopsis thaliana	Others	unclear	Genomic evidence:microarray data
Cotton_A_30347	AT1G35350	0	Arabidopsis thaliana	Others	unclear	Genomic evidence:microarray data
Cotton_D_gene_10000555	AT1G35350	0	Arabidopsis thaliana	Others	unclear	Genomic evidence:microarray data
Cotton_D_gene_10037882	AT1G35350	0	Arabidopsis thaliana	Others	unclear	Genomic evidence:microarray data
Cotton_D_gene_10027209	AT1G35620	4e-17	Arabidopsis thaliana	Protein degradation/modification	unclear	Genomic evidence:microarray data
Cotton_A_03107	AT1G43130	2e-111	Arabidopsis thaliana	Others	unclear	Genomic evidence:microarray data
Cotton_A_15316	AT1G43710	0	Arabidopsis thaliana	Others	unclear	Genomic evidence:microarray data
Cotton_A_37676	AT1G44130	9e-149	Arabidopsis thaliana	Protein degradation/modification:proteolysis	Unclear	Genomic evidence:microarray data
Cotton_A_37677	AT1G44130	1e-148	Arabidopsis thaliana	Protein degradation/modification:proteolysis	Unclear	Genomic evidence:microarray data
Cotton_D_gene_10032855	AT1G44130	3e-130	Arabidopsis thaliana	Protein degradation/modification:proteolysis	Unclear	Genomic evidence:microarray data
Cotton_D_gene_10039296	AT1G44130	8e-152	Arabidopsis thaliana	Protein degradation/modification:proteolysis	Unclear	Genomic evidence:microarray data
Cotton_A_16095	AT1G44446	0	Arabidopsis thaliana	Chlorophyll biosynthesis	delay	Genetic evidence:Transgene
Cotton_A_32417	AT1G45145	3e-50	Arabidopsis thaliana	Redox regulation	unclear	Genomic evidence:microarray data
Cotton_A_35520	AT1G45145	2e-13	Arabidopsis thaliana	Redox regulation	unclear	Genomic evidence:microarray data
Cotton_D_gene_10000468	AT1G45145	9e-34	Arabidopsis thaliana	Redox regulation	unclear	Genomic evidence:microarray data
Cotton_A_14482	AT1G47056	0	Arabidopsis thaliana	Protein degradation/modification	unclear	Genomic evidence:microarray data
Cotton_A_30147	AT1G47056	0	Arabidopsis thaliana	Protein degradation/modification	unclear	Genomic evidence:microarray data
Cotton_A_03458	AT1G47890	2e-135	Arabidopsis thaliana	Signal transduction:PPI	Unclear	Molecular evidence: microarray data
Cotton_A_27115	AT1G47890	6e-117	Arabidopsis thaliana	Signal transduction:PPI	Unclear	Molecular evidence: microarray data
Cotton_A_38077	AT1G47890	1e-167	Arabidopsis thaliana	Signal transduction:PPI	Unclear	Molecular evidence: microarray data
Cotton_D_gene_10008229	AT1G47890	1e-132	Arabidopsis thaliana	Signal transduction:PPI	Unclear	Molecular evidence: microarray data
Cotton_D_gene_10010498	AT1G47890	4e-120	Arabidopsis thaliana	Signal transduction:PPI	Unclear	Molecular evidence: microarray data
Cotton_A_01409	AT1G48000	6e-69	Arabidopsis thaliana	Transcription regulation:MYB	unclear	Genomic evidence:microarray data
Cotton_A_08742	AT1G48040	2e-135	Arabidopsis thaliana	Protein degradation/modification	unclear	Genomic evidence:microarray data
Cotton_A_40974	AT1G48750	7e-20	Arabidopsis thaliana	Lipid/Carbohydrate metabolism	unclear	Genomic evidence:microarray data
Cotton_D_gene_10040247	AT1G48750	2e-16	Arabidopsis thaliana	Lipid/Carbohydrate metabolism	unclear	Genomic evidence:microarray data
Cotton_A_24592	AT1G49850	3e-24	Arabidopsis thaliana	Others	unclear	Genomic evidence:microarray data
Cotton_A_06395	AT1G50010	0	Arabidopsis thaliana	Others	unclear	Genomic evidence:microarray data
Cotton_A_20863	AT1G50010	0	Arabidopsis thaliana	Others	unclear	Genomic evidence:microarray data
Cotton_A_34155	AT1G50010	0	Arabidopsis thaliana	Others	unclear	Genomic evidence:microarray data
Cotton_A_00149	AT1G50030	0	Arabidopsis thaliana	Nutrient recycling	promote	Genetic evidence:Transgene
Cotton_A_01561	AT1G50030	4e-13	Arabidopsis thaliana	Nutrient recycling	promote	Genetic evidence:Transgene
Cotton_A_19360	AT1G50030	3e-13	Arabidopsis thaliana	Nutrient recycling	promote	Genetic evidence:Transgene
Cotton_A_14814	AT1G50640	2e-43	Arabidopsis thaliana	Hormone response pathway:ET	unclear	Genomic evidence:microarray data
Cotton_A_02306	AT1G52340	2e-75	Arabidopsis thaliana	Hormone response pathway:ABA	delay	Genetic evidence:Mutant
Cotton_A_02308	AT1G52340	1e-77	Arabidopsis thaliana	Hormone response pathway:ABA	delay	Genetic evidence:Mutant
Cotton_A_02309	AT1G52340	6e-28	Arabidopsis thaliana	Hormone response pathway:ABA	delay	Genetic evidence:Mutant
Cotton_A_10158	AT1G52340	3e-76	Arabidopsis thaliana	Hormone response pathway:ABA	delay	Genetic evidence:Mutant
Cotton_A_10163	AT1G52340	7e-66	Arabidopsis thaliana	Hormone response pathway:ABA	delay	Genetic evidence:Mutant
Cotton_D_gene_10026963	AT1G53310	0	Arabidopsis thaliana	Lipid/Carbohydrate metabolism	Unclear	Genomic evidence:microarray data
Cotton_D_gene_10031731	AT1G53920	3e-116	Arabidopsis thaliana	Lipid/Carbohydrate metabolism	unclear	Genomic evidence:microarray data
Cotton_A_40289	AT1G54130	0	Arabidopsis thaliana	Signal transduction	unclear	Genomic evidence:microarray data
Cotton_D_gene_10006769	AT1G54130	0	Arabidopsis thaliana	Signal transduction	unclear	Genomic evidence:microarray data
Cotton_A_21385	AT1G54290	9e-76	Arabidopsis thaliana	Protein biosynthesis (translation)	unclear	Genomic evidence:microarray data
Cotton_A_05439	AT1G55110	4e-99	Arabidopsis thaliana	Transcription regulation(C2H2)	unclear	Genomic evidence:microarray data
Cotton_A_39532	AT1G55120	0	Arabidopsis thaliana	Lipid/Carbohydrate metabolism	unclear	Genomic evidence:microarray data
Cotton_A_27354	AT1G55270	4e-33	Arabidopsis thaliana	Protein degradation/modification	unclear	Genomic evidence:microarray data
Cotton_A_07449	AT1G55760	2e-180	Arabidopsis thaliana	Others	unclear	Genomic evidence:microarray data
Cotton_A_18624	AT1G55760	2e-12	Arabidopsis thaliana	Others	unclear	Genomic evidence:microarray data
Cotton_A_21658	AT1G55850	0	Arabidopsis thaliana	Lipid/Carbohydrate metabolism	unclear	Genomic evidence:microarray data
Cotton_A_30404	AT1G56010	1e-96	Arabidopsis thaliana	Transcription regulation(NAC)	unclear	Genomic evidence:microarray data
Cotton_D_gene_10040665	AT1G56150	4e-14	Arabidopsis thaliana	Hormone response pathway:Auxin	unclear	Genomic evidence:microarray data
Cotton_A_23262	AT1G56600	9e-179	Arabidopsis thaliana	Lipid/Carbohydrate metabolism	unclear	Genomic evidence:microarray data
Cotton_A_24302	AT1G56600	1e-178	Arabidopsis thaliana	Lipid/Carbohydrate metabolism	unclear	Genomic evidence:microarray data
Cotton_A_27599	AT1G58180	2e-91	Arabidopsis thaliana	Nutrient recycling	unclear	Genomic evidence:microarray data
Cotton_A_24370	AT1G58340	5e-152	Arabidopsis thaliana	Others:drug transmembrane transport	promote	Genetic evidence:Transgene
Cotton_A_04831	AT1G58520	3e-91	Arabidopsis thaliana	Redox regulation	unclear	Genomic evidence:microarray data
Cotton_A_17499	AT1G58520	8e-76	Arabidopsis thaliana	Redox regulation	unclear	Genomic evidence:microarray data
Cotton_A_41033	AT1G58520	2e-90	Arabidopsis thaliana	Redox regulation	unclear	Genomic evidence:microarray data
Cotton_D_gene_10011841	AT1G58520	3e-68	Arabidopsis thaliana	Redox regulation	unclear	Genomic evidence:microarray data
Cotton_D_gene_10014612	AT1G58520	6e-86	Arabidopsis thaliana	Redox regulation	unclear	Genomic evidence:microarray data
Cotton_A_03416	AT1G59670	1e-79	Arabidopsis thaliana	Redox regulation	unclear	Genomic evidence:microarray data
Cotton_A_40709	AT1G59700	2e-82	Arabidopsis thaliana	Others:stress and detoxification	unclear	Genomic evidence:microarray data
Cotton_D_gene_10007839	AT1G59700	6e-83	Arabidopsis thaliana	Others:stress and detoxification	unclear	Genomic evidence:microarray data
Cotton_D_gene_10014252	AT1G59700	2e-84	Arabidopsis thaliana	Others:stress and detoxification	unclear	Genomic evidence:microarray data
Cotton_A_14407	AT1G59750	0	Arabidopsis thaliana	Hormone response pathway:Auxin	promote	Genetic evidence:Mutant; Genomic evidence:microarray data
Cotton_A_14209	AT1G59870	0	Arabidopsis thaliana	Others:transporter	Unclear	Molecular evidence: SSH and Northern
Cotton_A_01480	AT1G60190	2e-106	Arabidopsis thaliana	Signal transduction:protein:protein interaction	unclear	Genomic evidence:microarray data
Cotton_A_23063	AT1G60730	0	Arabidopsis thaliana	Redox regulation	unclear	Genomic evidence:microarray data
Cotton_A_11851	AT1G61420	1e-32	Arabidopsis thaliana	Protein degradation/modification:protein kinase and phosphatases	unclear	Genomic evidence:microarray data
Cotton_A_39401	AT1G61420	3e-180	Arabidopsis thaliana	Protein degradation/modification:protein kinase and phosphatases	unclear	Genomic evidence:microarray data
Cotton_D_gene_10007389	AT1G61420	8e-153	Arabidopsis thaliana	Protein degradation/modification:protein kinase and phosphatases	unclear	Genomic evidence:microarray data
Cotton_D_gene_10007391	AT1G61420	6e-74	Arabidopsis thaliana	Protein degradation/modification:protein kinase and phosphatases	unclear	Genomic evidence:microarray data
Cotton_D_gene_10007394	AT1G61420	3e-121	Arabidopsis thaliana	Protein degradation/modification:protein kinase and phosphatases	unclear	Genomic evidence:microarray data
Cotton_D_gene_10007397	AT1G61420	0	Arabidopsis thaliana	Protein degradation/modification:protein kinase and phosphatases	unclear	Genomic evidence:microarray data
Cotton_D_gene_10010575	AT1G61420	8e-130	Arabidopsis thaliana	Protein degradation/modification:protein kinase and phosphatases	unclear	Genomic evidence:microarray data
Cotton_A_10386	AT1G61580	0	Arabidopsis thaliana	Protein biosynthesis (translation)	unclear	Genomic evidence:microarray data
Cotton_A_03924	AT1G61800	2e-68	Arabidopsis thaliana	Nutrient recycling	unclear	Genomic evidence:microarray data
Cotton_A_25012	AT1G61800	3e-47	Arabidopsis thaliana	Nutrient recycling	unclear	Genomic evidence:microarray data
Cotton_A_02026	AT1G61860	5e-51	Arabidopsis thaliana	Protein degradation/modification	unclear	Genomic evidence:microarray data
Cotton_A_04667	AT1G62300	2e-118	Arabidopsis thaliana	Transcription regulation:WRKY	promote	Genetic evidence: mutant; Molecular evidence:Northern; Genomic evidence:microarray data
Cotton_A_08460	AT1G62300	2e-131	Arabidopsis thaliana	Transcription regulation:WRKY	promote	Genetic evidence: mutant; Molecular evidence:Northern; Genomic evidence:microarray data
Cotton_A_33968	AT1G62300	6e-29	Arabidopsis thaliana	Transcription regulation:WRKY	promote	Genetic evidence: mutant; Molecular evidence:Northern; Genomic evidence:microarray data
Cotton_A_27846	AT1G62760	3e-31	Arabidopsis thaliana	Signal transduction:Invertase	Unclear	Genomic evidence:microarray data
Cotton_A_28458	AT1G62760	2e-42	Arabidopsis thaliana	Signal transduction:Invertase	Unclear	Genomic evidence:microarray data
Cotton_A_36758	AT1G62760	4e-51	Arabidopsis thaliana	Signal transduction:Invertase	Unclear	Genomic evidence:microarray data
Cotton_D_gene_10032351	AT1G62760	3e-42	Arabidopsis thaliana	Signal transduction:Invertase	Unclear	Genomic evidence:microarray data
Cotton_A_05723	AT1G63650	3e-13	Arabidopsis thaliana	Transcription regulation:bHLH	Unclear	Molecular evidence:Real-Time PCR
Cotton_A_09361	AT1G63650	6e-12	Arabidopsis thaliana	Transcription regulation:bHLH	Unclear	Molecular evidence:Real-Time PCR
Cotton_A_20937	AT1G63840	2e-53	Arabidopsis thaliana	Others	unclear	Genomic evidence:microarray data
Cotton_A_23686	AT1G64280	3e-122	Arabidopsis thaliana	Hormone response pathway:SA	promote	Genetic evidence:Mutant
Cotton_A_05938	AT1G64660	5e-46	Arabidopsis thaliana	Protein degradation/modification	unclear	Genomic evidence:microarray data
Cotton_A_11642	AT1G64740	8e-123	Arabidopsis thaliana	Others(cytoskeleton)	unclear	Genomic evidence:microarray data
Cotton_A_25973	AT1G64740	1e-122	Arabidopsis thaliana	Others(cytoskeleton)	unclear	Genomic evidence:microarray data
Cotton_A_25974	AT1G64740	1e-15	Arabidopsis thaliana	Others(cytoskeleton)	unclear	Genomic evidence:microarray data
Cotton_A_15022	AT1G64760	0	Arabidopsis thaliana	Lipid/Carbohydrate metabolism	unclear	Genomic evidence:microarray data
Cotton_D_gene_10037470	AT1G64760	0	Arabidopsis thaliana	Lipid/Carbohydrate metabolism	unclear	Genomic evidence:microarray data
Cotton_A_30968	AT1G64780	0	Arabidopsis thaliana	Others( transport)	unclear	Genomic evidence:microarray data
Cotton_D_gene_10010732	AT1G64780	0	Arabidopsis thaliana	Others( transport)	unclear	Genomic evidence:microarray data
Cotton_A_29428	AT1G64810	0	Arabidopsis thaliana	Others(photosynthesis)	unclear	Genomic evidence:microarray data
Cotton_A_34727	AT1G64930	2e-106	Arabidopsis thaliana	Redox regulation	unclear	Genomic evidence:microarray data
Cotton_A_27448	AT1G64950	0	Arabidopsis thaliana	Redox regulation	unclear	Genomic evidence:microarray data
Cotton_A_34852	AT1G64970	2e-14	Arabidopsis thaliana	Others( vitamin E biosynthesis)	unclear	Genomic evidence:microarray data
Cotton_A_15999	AT1G65730	0	Arabidopsis thaliana	Nutrient recycling	unclear	Genomic evidence:microarray data
Cotton_A_09365	AT1G65840	9e-11	Arabidopsis thaliana	Others(POLYAMINE pathway)	unclear	Genomic evidence:microarray data
Cotton_A_12613	AT1G65840	0	Arabidopsis thaliana	Others(POLYAMINE pathway)	unclear	Genomic evidence:microarray data
Cotton_A_05384	AT1G65980	2e-85	Arabidopsis thaliana	Redox regulation	unclear	Genomic evidence:microarray data
Cotton_A_11172	AT1G65980	4e-94	Arabidopsis thaliana	Redox regulation	unclear	Genomic evidence:microarray data
Cotton_A_04040	AT1G66580	7e-65	Arabidopsis thaliana	Others( translation)	unclear	Genomic evidence:microarray data
Cotton_A_06028	AT1G66580	2e-143	Arabidopsis thaliana	Others( translation)	unclear	Genomic evidence:microarray data
Cotton_D_gene_10016258	AT1G66580	4e-64	Arabidopsis thaliana	Others( translation)	unclear	Genomic evidence:microarray data
Cotton_A_40483	AT1G66670	1e-64	Arabidopsis thaliana	Others	unclear	Molecular evidence:Blast search
Cotton_A_08045	AT1G67340	2e-157	Arabidopsis thaliana	Protein degradation/modification:F-box	unclear	Genomic evidence:microarray data
Cotton_A_38208	AT1G67340	1e-157	Arabidopsis thaliana	Protein degradation/modification:F-box	unclear	Genomic evidence:microarray data
Cotton_A_06366	AT1G67980	2e-86	Arabidopsis thaliana	Others:Lignin synthesis	unclear	Genomic evidence:microarray data
Cotton_A_10762	AT1G67980	3e-86	Arabidopsis thaliana	Others:Lignin synthesis	unclear	Genomic evidence:microarray data
Cotton_A_21540	AT1G67980	5e-84	Arabidopsis thaliana	Others:Lignin synthesis	unclear	Genomic evidence:microarray data
Cotton_D_gene_10025522	AT1G67980	7e-86	Arabidopsis thaliana	Others:Lignin synthesis	unclear	Genomic evidence:microarray data
Cotton_A_20224	AT1G68050	0	Arabidopsis thaliana	Protein degradation/modification:F-box	unclear	Genomic evidence:microarray data
Cotton_D_gene_10038995	AT1G68540	8e-12	Arabidopsis thaliana	Redox regulation	unclear	Genomic evidence:microarray data
Cotton_A_37921	AT1G68840	1e-134	Arabidopsis thaliana	Transcription regulation(AP2-EREBP)	unclear	Genomic evidence:microarray data
Cotton_A_06198	AT1G69260	3e-61	Arabidopsis thaliana	Hormone response pathway:ABA	unclear	Genomic evidence:microarray data
Cotton_A_14722	AT1G69270	8e-161	Arabidopsis thaliana	Protein degradation/modification:protein kinase and phosphatases	promote	Genomic evidence:microarray data; Genetic evidence: mutant and transgene
Cotton_A_06161	AT1G69490	1e-113	Arabidopsis thaliana	Transcription regulation:NAC	promote	Genetic evidence:Transgene and mutant ; Genomic evidence:microarray data
Cotton_A_28452	AT1G69490	2e-111	Arabidopsis thaliana	Transcription regulation:NAC	promote	Genetic evidence:Transgene and mutant ; Genomic evidence:microarray data
Cotton_D_gene_10008897	AT1G69490	1e-113	Arabidopsis thaliana	Transcription regulation:NAC	promote	Genetic evidence:Transgene and mutant ; Genomic evidence:microarray data
Cotton_A_06146	AT1G69640	2e-134	Arabidopsis thaliana	Others(sphingoid biosynthesis )	unclear	Genomic evidence:microarray data
Cotton_D_gene_10008884	AT1G69640	2e-134	Arabidopsis thaliana	Others(sphingoid biosynthesis )	unclear	Genomic evidence:microarray data
Cotton_A_34226	AT1G69790	5e-49	Arabidopsis thaliana	Protein degradation/modification	unclear	Genomic evidence:microarray data
Cotton_A_31879	AT1G70170	9e-95	Arabidopsis thaliana	Signal transduction	delay	Genetic evidence:Mutant
Cotton_A_16176	AT1G70530	0	Arabidopsis thaliana	Protein degradation/modification	unclear	Genomic evidence:microarray data
Cotton_A_33668	AT1G70530	1e-151	Arabidopsis thaliana	Protein degradation/modification	unclear	Genomic evidence:microarray data
Cotton_A_35609	AT1G70530	0	Arabidopsis thaliana	Protein degradation/modification	unclear	Genomic evidence:microarray data
Cotton_D_gene_10019926	AT1G70690	2e-78	Arabidopsis thaliana	Protein degradation/modification:protein kinase and phosphatases	unclear	Genomic evidence:microarray data
Cotton_A_14543	AT1G70980	7e-78	Arabidopsis thaliana	Others( translation)	unclear	Genomic evidence:microarray data
Cotton_A_28172	AT1G70980	9e-25	Arabidopsis thaliana	Others( translation)	unclear	Genomic evidence:microarray data
Cotton_D_gene_10015455	AT1G70980	2e-168	Arabidopsis thaliana	Others( translation)	unclear	Genomic evidence:microarray data
Cotton_D_gene_10024210	AT1G71100	3e-133	Arabidopsis thaliana	Others	unclear	Genomic evidence:microarray data
Cotton_A_25604	AT1G71140	0	Arabidopsis thaliana	Others( transport)	unclear	Genomic evidence:microarray data
Cotton_A_03998	AT1G72010	4e-62	Arabidopsis thaliana	Transcription regulation(TCP)	unclear	Genomic evidence:microarray data
Cotton_A_21588	AT1G72010	5e-35	Arabidopsis thaliana	Transcription regulation(TCP)	unclear	Genomic evidence:microarray data
Cotton_A_28629	AT1G72360	3e-17	Arabidopsis thaliana	Transcription regulation(AP2-EREBP):ET	unclear	Genomic evidence:microarray data
Cotton_A_18896	AT1G72450	2e-35	Arabidopsis thaliana	Transcription regulation(ZIM):JA	unclear	Genomic evidence:microarray data
Cotton_D_gene_10023394	AT1G72450	3e-36	Arabidopsis thaliana	Transcription regulation(ZIM):JA	unclear	Genomic evidence:microarray data
Cotton_A_02645	AT1G72540	3e-174	Arabidopsis thaliana	Protein degradation/modification	unclear	Genomic evidence:microarray data
Cotton_A_05716	AT1G72710	0	Arabidopsis thaliana	Protein degradation/modification( phosphorylation)	unclear	Genomic evidence:microarray data
Cotton_A_34671	AT1G73220	4e-14	Arabidopsis thaliana	Nutrient recycling	unclear	Proteomic evidence
Cotton_A_24339	AT1G73270	6e-34	Arabidopsis thaliana	Protein degradation/modification	unclear	Genomic evidence:microarray data
Cotton_A_01454	AT1G73500	8e-105	Arabidopsis thaliana	Signal transduction:MKK cascade	promote	Genetic evidence:Mutant; Genomic evidence:microarray data
Cotton_A_22345	AT1G73880	7e-176	Arabidopsis thaliana	Lipid/Carbohydrate metabolism	unclear	Genomic evidence:microarray data
Cotton_A_01708	AT1G74010	1e-50	Arabidopsis thaliana	Others:Alkaloid biosynthesis	unclear	Genomic evidence:microarray data
Cotton_A_02277	AT1G74360	0	Arabidopsis thaliana	Protein degradation/modification:protein kinase and phosphatases	unclear	Genomic evidence:microarray data
Cotton_A_09189	AT1G74840	2e-60	Arabidopsis thaliana	Transcription regulation(MYB)	unclear	Genomic evidence:microarray data
Cotton_A_18379	AT1G74840	4e-34	Arabidopsis thaliana	Transcription regulation(MYB)	unclear	Genomic evidence:microarray data
Cotton_A_09417	AT1G74940	4e-35	Arabidopsis thaliana	Others	unclear	Genomic evidence:microarray data
Cotton_D_gene_10015155	AT1G74940	8e-43	Arabidopsis thaliana	Others	unclear	Genomic evidence:microarray data
Cotton_A_16166	AT1G75040	1e-63	Arabidopsis thaliana	Defense	unclear	Molecular evidence:Blast search
Cotton_A_15148	AT1G75270	4e-121	Arabidopsis thaliana	Others	unclear	Genomic evidence:microarray data
Cotton_A_15919	AT1G75270	2e-125	Arabidopsis thaliana	Others	unclear	Genomic evidence:microarray data
Cotton_D_gene_10019627	AT1G75270	2e-118	Arabidopsis thaliana	Others	unclear	Genomic evidence:microarray data
Cotton_A_34464	AT1G75280	3e-74	Arabidopsis thaliana	Redox regulation:reductase	Unclear	Molecular evidence: SSH and Northern
Cotton_A_35326	AT1G75280	6e-162	Arabidopsis thaliana	Redox regulation:reductase	Unclear	Molecular evidence: SSH and Northern
Cotton_A_39117	AT1G75280	2e-160	Arabidopsis thaliana	Redox regulation:reductase	Unclear	Molecular evidence: SSH and Northern
Cotton_D_gene_10025736	AT1G75390	6e-38	Arabidopsis thaliana	Transcription regulation:bZIP	unclear	Genomic evidence:microarray data
Cotton_A_36825	AT1G75450	0	Arabidopsis thaliana	Hormone response pathway:CK	Unclear	Genomic evidence:microarray data
Cotton_A_00229	AT1G75540	4e-62	Arabidopsis thaliana	Transcription regulation	unclear	Genomic evidence:microarray data
Cotton_A_01142	AT1G75540	2e-18	Arabidopsis thaliana	Transcription regulation	unclear	Genomic evidence:microarray data
Cotton_A_33724	AT1G76160	0	Arabidopsis thaliana	Redox regulation	unclear	Genomic evidence:microarray data
Cotton_A_22435	AT1G76360	6e-174	Arabidopsis thaliana	Protein degradation/modification(phosphorylation)	unclear	Genomic evidence:microarray data
Cotton_A_16464	AT1G76390	2e-34	Arabidopsis thaliana	Signal transduction:protein:protein interaction	unclear	Genomic evidence:microarray data
Cotton_A_30232	AT1G76390	1e-28	Arabidopsis thaliana	Signal transduction:protein:protein interaction	unclear	Genomic evidence:microarray data
Cotton_A_32287	AT1G76490	0	Arabidopsis thaliana	Lipid/Carbohydrate metabolism:melavonate biosynthesis	delay	Genetic evidence:Mutant
Cotton_A_08761	AT1G76580	3e-65	Arabidopsis thaliana	Transcription regulation	unclear	Genomic evidence:microarray data
Cotton_A_20189	AT1G76580	1e-34	Arabidopsis thaliana	Transcription regulation	unclear	Genomic evidence:microarray data
Cotton_D_gene_10011417	AT1G76580	6e-31	Arabidopsis thaliana	Transcription regulation	unclear	Genomic evidence:microarray data
Cotton_A_41124	AT1G76650	2e-39	Arabidopsis thaliana	Signal transduction	unclear	Genomic evidence:microarray data
Cotton_A_18631	AT1G76810	0	Arabidopsis thaliana	Transcription regulation:eIF-2 family	unclear	Genomic evidence:microarray data
Cotton_A_37534	AT1G76820	3e-22	Arabidopsis thaliana	Protein degradation/modification	unclear	Genomic evidence:microarray data
Cotton_A_28595	AT1G77120	6e-168	Arabidopsis thaliana	Others(defense)	unclear	Genomic evidence:microarray data
Cotton_A_34952	AT1G77120	1e-126	Arabidopsis thaliana	Others(defense)	unclear	Genomic evidence:microarray data
Cotton_A_28575	AT1G77280	2e-102	Arabidopsis thaliana	Protein degradation/modification:protein kinase and phosphatases	unclear	Genomic evidence:microarray data
Cotton_A_12800	AT1G77380	0	Arabidopsis thaliana	Nutrient recycling	unclear	Genomic evidence:microarray data
Cotton_A_16135	AT1G77810	0	Arabidopsis thaliana	Lipid/Carbohydrate metabolism	unclear	Genomic evidence:microarray data
Cotton_A_18449	AT1G77810	0	Arabidopsis thaliana	Lipid/Carbohydrate metabolism	unclear	Genomic evidence:microarray data
Cotton_A_05039	AT1G78080	2e-66	Arabidopsis thaliana	Transcription regulation:AP2-EREBP(RAP2.4)	Unclear	Molecular evidence: SSH and Northern
Cotton_A_08159	AT1G78080	8e-26	Arabidopsis thaliana	Transcription regulation:AP2-EREBP(RAP2.4)	Unclear	Molecular evidence: SSH and Northern
Cotton_A_29359	AT1G78380	4e-108	Arabidopsis thaliana	Others:Detoxification	Unclear	Molecular evidence: SSH and Northern
Cotton_A_26635	AT1G78960	0	Arabidopsis thaliana	Lipid/Carbohydrate metabolism	unclear	Genomic evidence:microarray data
Cotton_A_41086	AT1G78960	0	Arabidopsis thaliana	Lipid/Carbohydrate metabolism	unclear	Genomic evidence:microarray data
Cotton_A_10269	AT1G79270	9e-87	Arabidopsis thaliana	Others	unclear	Genomic evidence:microarray data
Cotton_A_00136	AT1G79320	8e-24	Arabidopsis thaliana	Protein degradation/modification	unclear	Genomic evidence:microarray data
Cotton_A_15141	AT1G79680	9e-19	Arabidopsis thaliana	Lipid/Carbohydrate metabolism	unclear	Genomic evidence:microarray data
Cotton_A_18210	AT1G79680	8e-137	Arabidopsis thaliana	Lipid/Carbohydrate metabolism	unclear	Genomic evidence:microarray data
Cotton_A_26861	AT1G79680	3e-139	Arabidopsis thaliana	Lipid/Carbohydrate metabolism	unclear	Genomic evidence:microarray data
Cotton_A_26862	AT1G79680	2e-135	Arabidopsis thaliana	Lipid/Carbohydrate metabolism	unclear	Genomic evidence:microarray data
Cotton_D_gene_10006319	AT1G79680	4e-60	Arabidopsis thaliana	Lipid/Carbohydrate metabolism	unclear	Genomic evidence:microarray data
Cotton_A_05378	AT1G79850	1e-52	Arabidopsis thaliana	Others:chloroplast ribosomal protein	promote	Genetic evidence:Mutant
Cotton_D_gene_10031844	AT1G79850	3e-52	Arabidopsis thaliana	Others:chloroplast ribosomal protein	promote	Genetic evidence:Mutant
Cotton_A_03072	AT1G80130	2e-43	Arabidopsis thaliana	Redox regulation	unclear	Genomic evidence:microarray data
Cotton_A_17422	AT1G80130	1e-44	Arabidopsis thaliana	Redox regulation	unclear	Genomic evidence:microarray data
Cotton_A_11793	AT1G80160	2e-95	Arabidopsis thaliana	Nutrient recycling	unclear	Genomic evidence:microarray data
Cotton_A_05318	AT1G80280	0	Arabidopsis thaliana	Lipid/Carbohydrate metabolism	unclear	Genomic evidence:microarray data
Cotton_A_11820	AT1G80310	0	Arabidopsis thaliana	Others( transport)	unclear	Genomic evidence:microarray data
Cotton_A_13891	AT1G80350	3e-89	Arabidopsis thaliana	Signal transduction:microtubule organization	promote	Genetic evidence:Mutant; Moleculare evidence: real time PCR
Cotton_A_30988	AT1G80350	1e-87	Arabidopsis thaliana	Signal transduction:microtubule organization	promote	Genetic evidence:Mutant; Moleculare evidence: real time PCR
Cotton_A_11834	AT1G80440	2e-126	Arabidopsis thaliana	Others(F-box)	unclear	Genomic evidence:microarray data
Cotton_A_05993	AT2G01250	9e-71	Arabidopsis thaliana	Protein biosynthesis (translation)	unclear	Genomic evidence:microarray data
Cotton_A_26757	AT2G01470	1e-124	Arabidopsis thaliana	Others(nucleotide binding)	unclear	Genomic evidence:microarray data
Cotton_A_30752	AT2G01670	3e-71	Arabidopsis thaliana	Others	unclear	Genomic evidence:microarray data
Cotton_A_26970	AT2G01710	4e-26	Arabidopsis thaliana	Others	unclear	Genomic evidence:microarray data
Cotton_A_02937	AT2G01740	8e-40	Arabidopsis thaliana	Others:unknown	unclear	Molecular evidence:cDNA library
Cotton_A_07406	AT2G01740	3e-12	Arabidopsis thaliana	Others:unknown	unclear	Molecular evidence:cDNA library
Cotton_A_21237	AT2G01740	2e-21	Arabidopsis thaliana	Others:unknown	unclear	Molecular evidence:cDNA library
Cotton_A_29863	AT2G01740	1e-34	Arabidopsis thaliana	Others:unknown	unclear	Molecular evidence:cDNA library
Cotton_A_34636	AT2G01740	2e-46	Arabidopsis thaliana	Others:unknown	unclear	Molecular evidence:cDNA library
Cotton_D_gene_10035820	AT2G01740	2e-42	Arabidopsis thaliana	Others:unknown	unclear	Molecular evidence:cDNA library
Cotton_A_01468	AT2G02010	0	Arabidopsis thaliana	Nutrient recycling:N mobilization and transport	Unclear	Genomic evidence:microarray data
Cotton_A_20232	AT2G02010	0	Arabidopsis thaliana	Nutrient recycling:N mobilization and transport	Unclear	Genomic evidence:microarray data
Cotton_A_35363	AT2G02010	0	Arabidopsis thaliana	Nutrient recycling:N mobilization and transport	Unclear	Genomic evidence:microarray data
Cotton_D_gene_10007617	AT2G02010	0	Arabidopsis thaliana	Nutrient recycling:N mobilization and transport	Unclear	Genomic evidence:microarray data
Cotton_D_gene_10029874	AT2G02010	0	Arabidopsis thaliana	Nutrient recycling:N mobilization and transport	Unclear	Genomic evidence:microarray data
Cotton_D_gene_10030583	AT2G02010	0	Arabidopsis thaliana	Nutrient recycling:N mobilization and transport	Unclear	Genomic evidence:microarray data
Cotton_A_07929	AT2G02060	1e-20	Arabidopsis thaliana	Transcription regulation(GARP-G2-like)	unclear	Genomic evidence:microarray data
Cotton_A_11014	AT2G03120	0	Arabidopsis thaliana	Protein degradation/modification	unclear	Genomic evidence:microarray data
Cotton_A_30045	AT2G03120	5e-22	Arabidopsis thaliana	Protein degradation/modification	unclear	Genomic evidence:microarray data
Cotton_D_gene_10019933	AT2G03120	2e-34	Arabidopsis thaliana	Protein degradation/modification	unclear	Genomic evidence:microarray data
Cotton_A_32396	AT2G03890	2e-60	Arabidopsis thaliana	Lipid/Carbohydrate metabolism	unclear	Genomic evidence:microarray data
Cotton_A_02121	AT2G04780	3e-12	Arabidopsis thaliana	Others	unclear	Genomic evidence:microarray data
Cotton_A_03370	AT2G04780	5e-20	Arabidopsis thaliana	Others	unclear	Genomic evidence:microarray data
Cotton_A_03684	AT2G04795	8e-17	Arabidopsis thaliana	Others	unclear	Genomic evidence:microarray data
Cotton_A_09324	AT2G06050	0	Arabidopsis thaliana	Hormone response pathway:JA	unclear	Genomic evidence:microarray data
Cotton_A_08530	AT2G06255	2e-47	Arabidopsis thaliana	Others	unclear	Genomic evidence:microarray data
Cotton_A_09330	AT2G06255	7e-39	Arabidopsis thaliana	Others	unclear	Genomic evidence:microarray data
Cotton_A_22034	AT2G07675	1e-31	Arabidopsis thaliana	Others(translation)	unclear	Genomic evidence:microarray data
Cotton_A_30293	AT2G07696	6e-18	Arabidopsis thaliana	Others(translation)	unclear	Genomic evidence:microarray data
Cotton_A_39187	AT2G07698	0	Arabidopsis thaliana	Others(transport)	unclear	Genomic evidence:microarray data
Cotton_A_29782	AT2G07727	2e-31	Arabidopsis thaliana	Redox regulation	unclear	Genomic evidence:microarray data
Cotton_A_18815	AT2G07732	3e-37	Arabidopsis thaliana	Others(ribulose-bisphosphate carboxylase activity)	unclear	Genomic evidence:microarray data
Cotton_A_36640	AT2G07732	3e-59	Arabidopsis thaliana	Others(ribulose-bisphosphate carboxylase activity)	unclear	Genomic evidence:microarray data
Cotton_A_07859	AT2G07751	4e-17	Arabidopsis thaliana	Redox regulation	unclear	Genomic evidence:microarray data
Cotton_A_28898	AT2G10940	6e-26	Arabidopsis thaliana	Othersa(lipid transport)	unclear	Genomic evidence:microarray data
Cotton_A_11479	AT2G11810	0	Arabidopsis thaliana	Lipid/Carbohydrate metabolism	unclear	Genomic evidence:microarray data
Cotton_A_23781	AT2G14080	3e-16	Arabidopsis thaliana	Signal transduction	unclear	Genomic evidence:microarray data
Cotton_A_35833	AT2G14080	1e-59	Arabidopsis thaliana	Signal transduction	unclear	Genomic evidence:microarray data
Cotton_D_gene_10011973	AT2G14080	3e-16	Arabidopsis thaliana	Signal transduction	unclear	Genomic evidence:microarray data
Cotton_D_gene_10012642	AT2G14080	2e-75	Arabidopsis thaliana	Signal transduction	unclear	Genomic evidence:microarray data
Cotton_D_gene_10012648	AT2G14080	9e-71	Arabidopsis thaliana	Signal transduction	unclear	Genomic evidence:microarray data
Cotton_A_21694	AT2G15020	0	Arabidopsis thaliana	Others	unclear	Genomic evidence:microarray data
Cotton_A_20982	AT2G15170	2e-22	Arabidopsis thaliana	Others	unclear	Genomic evidence:microarray data
Cotton_A_07951	AT2G15480	3e-45	Arabidopsis thaliana	Lipid/Carbohydrate metabolism	unclear	Genomic evidence:microarray data
Cotton_A_06368	AT2G15490	2e-164	Arabidopsis thaliana	Others	unclear	Genomic evidence:microarray data
Cotton_A_12753	AT2G15570	6e-35	Arabidopsis thaliana	Others(enzyme activator)	unclear	Genomic evidence:microarray data
Cotton_A_40902	AT2G15580	1e-53	Arabidopsis thaliana	Others	unclear	Genomic evidence:microarray data
Cotton_A_10794	AT2G15890	1e-71	Arabidopsis thaliana	Others	unclear	Genomic evidence:microarray data
Cotton_D_gene_10038317	AT2G15890	8e-70	Arabidopsis thaliana	Others	unclear	Genomic evidence:microarray data
Cotton_A_10795	AT2G15900	0	Arabidopsis thaliana	Signal transduction	unclear	Genomic evidence:microarray data
Cotton_A_22121	AT2G15960	4e-12	Arabidopsis thaliana	Others	unclear	Genomic evidence:microarray data
Cotton_A_40715	AT2G16050	1e-33	Arabidopsis thaliana	Others	unclear	Genomic evidence:microarray data
Cotton_A_32373	AT2G16500	0	Arabidopsis thaliana	Redox regulation:PA	unclear	Genomic evidence:microarray data
Cotton_A_27341	AT2G17220	0	Arabidopsis thaliana	Protein degradation/modification	unclear	Genomic evidence:microarray data
Cotton_A_27440	AT2G17220	7e-64	Arabidopsis thaliana	Protein degradation/modification	unclear	Genomic evidence:microarray data
Cotton_D_gene_10030003	AT2G17220	0	Arabidopsis thaliana	Protein degradation/modification	unclear	Genomic evidence:microarray data
Cotton_A_00840	AT2G17290	0	Arabidopsis thaliana	Signal transduction:calcium	unclear	Genomic evidence:microarray data
Cotton_A_00844	AT2G17290	0	Arabidopsis thaliana	Signal transduction:calcium	unclear	Genomic evidence:microarray data
Cotton_A_01559	AT2G17290	1e-129	Arabidopsis thaliana	Signal transduction:calcium	unclear	Genomic evidence:microarray data
Cotton_A_19365	AT2G17290	3e-130	Arabidopsis thaliana	Signal transduction:calcium	unclear	Genomic evidence:microarray data
Cotton_A_24177	AT2G17290	6e-133	Arabidopsis thaliana	Signal transduction:calcium	unclear	Genomic evidence:microarray data
Cotton_A_27334	AT2G17290	0	Arabidopsis thaliana	Signal transduction:calcium	unclear	Genomic evidence:microarray data
Cotton_A_33161	AT2G17290	3e-61	Arabidopsis thaliana	Signal transduction:calcium	unclear	Genomic evidence:microarray data
Cotton_D_gene_10024874	AT2G17290	0	Arabidopsis thaliana	Signal transduction:calcium	unclear	Genomic evidence:microarray data
Cotton_A_28665	AT2G17520	0	Arabidopsis thaliana	Protein degradation/modification	unclear	Genomic evidence:microarray data
Cotton_A_28666	AT2G17520	3e-31	Arabidopsis thaliana	Protein degradation/modification	unclear	Genomic evidence:microarray data
Cotton_A_01525	AT2G17705	3e-66	Arabidopsis thaliana	Others	unclear	Genomic evidence:microarray data
Cotton_A_15269	AT2G17840	3e-163	Arabidopsis thaliana	Others	unclear	Genomic evidence:microarray data
Cotton_A_19341	AT2G18050	5e-35	Arabidopsis thaliana	Others:stress and detoxification	unclear	Genomic evidence:microarray data
Cotton_A_11279	AT2G18196	1e-24	Arabidopsis thaliana	Others	unclear	Genomic evidence:microarray data
Cotton_A_02022	AT2G18600	2e-115	Arabidopsis thaliana	Protein degradation/modification	unclear	Genomic evidence:microarray data
Cotton_A_32198	AT2G18600	6e-112	Arabidopsis thaliana	Protein degradation/modification	unclear	Genomic evidence:microarray data
Cotton_D_gene_10005678	AT2G18600	1e-112	Arabidopsis thaliana	Protein degradation/modification	unclear	Genomic evidence:microarray data
Cotton_D_gene_10009063	AT2G18650	1e-43	Arabidopsis thaliana	Others	unclear	Genomic evidence:microarray data
Cotton_A_08714	AT2G18860	9e-32	Arabidopsis thaliana	Nutrient recycling	unclear	Genomic evidence:microarray data
Cotton_D_gene_10020705	AT2G19120	2e-49	Arabidopsis thaliana	Nucleic acid degradation	unclear	Genomic evidence:microarray data
Cotton_A_06281	AT2G19130	0	Arabidopsis thaliana	Protein degradation/modification:protein kinase and phosphatases	unclear	Genomic evidence:microarray data
Cotton_A_08925	AT2G19130	5e-32	Arabidopsis thaliana	Protein degradation/modification:protein kinase and phosphatases	unclear	Genomic evidence:microarray data
Cotton_A_18724	AT2G19130	2e-89	Arabidopsis thaliana	Protein degradation/modification:protein kinase and phosphatases	unclear	Genomic evidence:microarray data
Cotton_A_37904	AT2G19130	7e-89	Arabidopsis thaliana	Protein degradation/modification:protein kinase and phosphatases	unclear	Genomic evidence:microarray data
Cotton_D_gene_10013610	AT2G19130	3e-85	Arabidopsis thaliana	Protein degradation/modification:protein kinase and phosphatases	unclear	Genomic evidence:microarray data
Cotton_D_gene_10025032	AT2G19130	1e-85	Arabidopsis thaliana	Protein degradation/modification:protein kinase and phosphatases	unclear	Genomic evidence:microarray data
Cotton_D_gene_10027165	AT2G19130	2e-89	Arabidopsis thaliana	Protein degradation/modification:protein kinase and phosphatases	unclear	Genomic evidence:microarray data
Cotton_A_00033	AT2G19190	9e-42	Arabidopsis thaliana	Signal transduction:Receptor-like kinase	Unclear	Genomice evidence: microarray data
Cotton_A_31027	AT2G19310	3e-30	Arabidopsis thaliana	Others	unclear	Genomic evidence:microarray data
Cotton_A_09397	AT2G19770	1e-80	Arabidopsis thaliana	Others	unclear	Genomic evidence:microarray data
Cotton_A_05410	AT2G19800	7e-128	Arabidopsis thaliana	Lipid/Carbohydrate metabolism	unclear	Genomic evidence:microarray data
Cotton_A_11892	AT2G19810	1e-115	Arabidopsis thaliana	Transcription regulation:CCCH	unclear	Genomic evidence:microarray data
Cotton_A_30952	AT2G19810	7e-116	Arabidopsis thaliana	Transcription regulation:CCCH	unclear	Genomic evidence:microarray data
Cotton_D_gene_10015081	AT2G19810	2e-100	Arabidopsis thaliana	Transcription regulation:CCCH	unclear	Genomic evidence:microarray data
Cotton_A_00060	AT2G20560	4e-168	Arabidopsis thaliana	Protein degradation/modification(protein folding)	unclear	Genomic evidence:microarray data
Cotton_A_39682	AT2G20560	2e-17	Arabidopsis thaliana	Protein degradation/modification(protein folding)	unclear	Genomic evidence:microarray data
Cotton_A_00064	AT2G20570	5e-91	Arabidopsis thaliana	Transcription regulation	delay	Genetic evidence:Transgene
Cotton_A_36945	AT2G20700	3e-17	Arabidopsis thaliana	Others	unclear	Genomic evidence:microarray data
Cotton_A_17967	AT2G20830	3e-59	Arabidopsis thaliana	Others	unclear	Genomic evidence:microarray data
Cotton_A_40787	AT2G21210	1e-24	Arabidopsis thaliana	Hormone response pathway:Auxin	unclear	Genomic evidence:microarray data
Cotton_D_gene_10040600	AT2G21210	2e-32	Arabidopsis thaliana	Hormone response pathway:Auxin	unclear	Genomic evidence:microarray data
Cotton_A_12932	AT2G21660	3e-12	Arabidopsis thaliana	Others	promote	Genetic evidence:mutant and transgene ; Molecular evidence: SSH and Northern
Cotton_A_24633	AT2G22430	2e-64	Arabidopsis thaliana	Transcription regulation(HB)	unclear	Genomic evidence:microarray data
Cotton_A_24810	AT2G22500	3e-147	Arabidopsis thaliana	Others(transport)	unclear	Genomic evidence:microarray data
Cotton_A_32751	AT2G22500	1e-150	Arabidopsis thaliana	Others(transport)	unclear	Genomic evidence:microarray data
Cotton_D_gene_10013354	AT2G22690	3e-166	Arabidopsis thaliana	Others(zinc ion binding)	unclear	Genomic evidence:microarray data
Cotton_A_23549	AT2G23320	5e-71	Arabidopsis thaliana	Transcription regulation(WRKY)	unclear	Genomic evidence:microarray data
Cotton_A_40588	AT2G23320	3e-72	Arabidopsis thaliana	Transcription regulation(WRKY)	unclear	Genomic evidence:microarray data
Cotton_A_17849	AT2G23450	4e-89	Arabidopsis thaliana	Protein degradation/modification	unclear	Genomic evidence:microarray data
Cotton_A_34294	AT2G23450	5e-87	Arabidopsis thaliana	Protein degradation/modification	unclear	Genomic evidence:microarray data
Cotton_A_34835	AT2G23450	0	Arabidopsis thaliana	Protein degradation/modification	unclear	Genomic evidence:microarray data
Cotton_D_gene_10034517	AT2G23450	4e-91	Arabidopsis thaliana	Protein degradation/modification	unclear	Genomic evidence:microarray data
Cotton_D_gene_10037013	AT2G23450	0	Arabidopsis thaliana	Protein degradation/modification	unclear	Genomic evidence:microarray data
Cotton_A_01644	AT2G23790	9e-122	Arabidopsis thaliana	Others	unclear	Genomic evidence:microarray data
Cotton_A_40873	AT2G23810	2e-101	Arabidopsis thaliana	Others(Ageing)	unclear	Genomic evidence:microarray data
Cotton_D_gene_10016208	AT2G23810	1e-100	Arabidopsis thaliana	Others(Ageing)	unclear	Genomic evidence:microarray data
Cotton_A_07792	AT2G23900	5e-18	Arabidopsis thaliana	Lipid/Carbohydrate metabolism	unclear	Genomic evidence:microarray data
Cotton_A_36157	AT2G23900	5e-127	Arabidopsis thaliana	Lipid/Carbohydrate metabolism	unclear	Genomic evidence:microarray data
Cotton_A_31021	AT2G23980	4e-14	Arabidopsis thaliana	Signal transduction	Unclear	Molecular evidence: SSH and Northern
Cotton_A_01188	AT2G25200	4e-52	Arabidopsis thaliana	Others	unclear	Genomic evidence:microarray data
Cotton_A_19199	AT2G25200	4e-59	Arabidopsis thaliana	Others	unclear	Genomic evidence:microarray data
Cotton_A_28236	AT2G25200	2e-52	Arabidopsis thaliana	Others	unclear	Genomic evidence:microarray data
Cotton_A_34050	AT2G25440	7e-18	Arabidopsis thaliana	Protein degradation/modification:protein kinase and phosphatases	unclear	Genomic evidence:microarray data
Cotton_A_16362	AT2G25470	2e-102	Arabidopsis thaliana	Signal transduction	unclear	Genomic evidence:microarray data
Cotton_A_38598	AT2G25470	1e-108	Arabidopsis thaliana	Signal transduction	unclear	Genomic evidence:microarray data
Cotton_D_gene_10001954	AT2G25470	2e-89	Arabidopsis thaliana	Signal transduction	unclear	Genomic evidence:microarray data
Cotton_D_gene_10005493	AT2G25470	1e-104	Arabidopsis thaliana	Signal transduction	unclear	Genomic evidence:microarray data
Cotton_D_gene_10021077	AT2G25470	8e-149	Arabidopsis thaliana	Signal transduction	unclear	Genomic evidence:microarray data
Cotton_D_gene_10023246	AT2G25470	1e-109	Arabidopsis thaliana	Signal transduction	unclear	Genomic evidence:microarray data
Cotton_A_14293	AT2G25625	8e-25	Arabidopsis thaliana	Others	unclear	Genomic evidence:microarray data
Cotton_D_gene_10027406	AT2G25625	3e-25	Arabidopsis thaliana	Others	unclear	Genomic evidence:microarray data
Cotton_D_gene_10031863	AT2G25690	3e-19	Arabidopsis thaliana	Others	unclear	Genomic evidence:microarray data
Cotton_A_14005	AT2G26080	0	Arabidopsis thaliana	Others	unclear	Genomic evidence:microarray data
Cotton_A_38641	AT2G26080	0	Arabidopsis thaliana	Others	unclear	Genomic evidence:microarray data
Cotton_D_gene_10037239	AT2G26080	0	Arabidopsis thaliana	Others	unclear	Genomic evidence:microarray data
Cotton_A_07940	AT2G26300	4e-49	Arabidopsis thaliana	Signal transduction	unclear	Genomic evidence:microarray data
Cotton_A_26912	AT2G26300	2e-40	Arabidopsis thaliana	Signal transduction	unclear	Genomic evidence:microarray data
Cotton_A_05645	AT2G26340	7e-66	Arabidopsis thaliana	Others	unclear	Genomic evidence:microarray data
Cotton_A_06929	AT2G26560	2e-138	Arabidopsis thaliana	Lipid/Carbohydrate metabolism:lipid acyl hydrolase	Unclear	Molecular evidence: SSH and Northern
Cotton_A_06930	AT2G26560	8e-90	Arabidopsis thaliana	Lipid/Carbohydrate metabolism:lipid acyl hydrolase	Unclear	Molecular evidence: SSH and Northern
Cotton_A_08631	AT2G26560	0	Arabidopsis thaliana	Lipid/Carbohydrate metabolism:lipid acyl hydrolase	Unclear	Molecular evidence: SSH and Northern
Cotton_D_gene_10025830	AT2G26560	2e-156	Arabidopsis thaliana	Lipid/Carbohydrate metabolism:lipid acyl hydrolase	Unclear	Molecular evidence: SSH and Northern
Cotton_A_16392	AT2G27190	0	Arabidopsis thaliana	Nucleic acid degradation	unclear	Genomic evidence:microarray data
Cotton_A_41316	AT2G27310	2e-74	Arabidopsis thaliana	Protein degradation/modification:F-box	unclear	Genomic evidence:microarray data
Cotton_A_09580	AT2G27580	4e-49	Arabidopsis thaliana	Others	unclear	Genomic evidence:microarray data
Cotton_A_13889	AT2G27580	2e-52	Arabidopsis thaliana	Others	unclear	Genomic evidence:microarray data
Cotton_D_gene_10032077	AT2G27580	1e-52	Arabidopsis thaliana	Others	unclear	Genomic evidence:microarray data
Cotton_A_10505	AT2G28060	5e-42	Arabidopsis thaliana	Protein degradation/modification	unclear	Genomic evidence:microarray data
Cotton_A_22355	AT2G28110	1e-13	Arabidopsis thaliana	Lipid/Carbohydrate metabolism	unclear	Genomic evidence:microarray data
Cotton_A_01329	AT2G28840	7e-34	Arabidopsis thaliana	Others	unclear	Genomic evidence:microarray data
Cotton_A_24100	AT2G29350	2e-12	Arabidopsis thaliana	Protein degradation/modification	unclear	Molecular evidence:Northern; Genomic evidence:microarray data
Cotton_A_24522	AT2G29420	8e-61	Arabidopsis thaliana	Others:stress and detoxification	unclear	Genomic evidence:microarray data
Cotton_A_24525	AT2G29420	2e-62	Arabidopsis thaliana	Others:stress and detoxification	unclear	Genomic evidence:microarray data
Cotton_A_24534	AT2G29420	4e-63	Arabidopsis thaliana	Others:stress and detoxification	unclear	Genomic evidence:microarray data
Cotton_A_27774	AT2G29420	3e-84	Arabidopsis thaliana	Others:stress and detoxification	unclear	Genomic evidence:microarray data
Cotton_D_gene_10011176	AT2G29420	1e-53	Arabidopsis thaliana	Others:stress and detoxification	unclear	Genomic evidence:microarray data
Cotton_A_15859	AT2G29950	1e-23	Arabidopsis thaliana	Others	unclear	Genomic evidence:microarray data
Cotton_A_04216	AT2G30020	1e-122	Arabidopsis thaliana	Signal transduction	unclear	Genomic evidence:microarray data
Cotton_A_05161	AT2G30020	2e-155	Arabidopsis thaliana	Signal transduction	unclear	Genomic evidence:microarray data
Cotton_A_10496	AT2G30020	5e-141	Arabidopsis thaliana	Signal transduction	unclear	Genomic evidence:microarray data
Cotton_D_gene_10000306	AT2G30020	2e-139	Arabidopsis thaliana	Signal transduction	unclear	Genomic evidence:microarray data
Cotton_D_gene_10032318	AT2G30020	3e-148	Arabidopsis thaliana	Signal transduction	unclear	Genomic evidence:microarray data
Cotton_A_08616	AT2G30040	2e-44	Arabidopsis thaliana	Protein degradation/modification	unclear	Genomic evidence:microarray data
Cotton_A_16130	AT2G30040	3e-37	Arabidopsis thaliana	Protein degradation/modification	unclear	Genomic evidence:microarray data
Cotton_A_04154	AT2G30360	0	Arabidopsis thaliana	Protein degradation/modification	unclear	Genomic evidence:microarray data
Cotton_A_02935	AT2G30550	1e-115	Arabidopsis thaliana	Lipid/Carbohydrate metabolism	unclear	Genomic evidence:microarray data
Cotton_A_02936	AT2G30550	7e-123	Arabidopsis thaliana	Lipid/Carbohydrate metabolism	unclear	Genomic evidence:microarray data
Cotton_A_07164	AT2G30550	2e-77	Arabidopsis thaliana	Lipid/Carbohydrate metabolism	unclear	Genomic evidence:microarray data
Cotton_A_09142	AT2G30550	3e-81	Arabidopsis thaliana	Lipid/Carbohydrate metabolism	unclear	Genomic evidence:microarray data
Cotton_A_26566	AT2G30550	0	Arabidopsis thaliana	Lipid/Carbohydrate metabolism	unclear	Genomic evidence:microarray data
Cotton_D_gene_10031678	AT2G30550	3e-116	Arabidopsis thaliana	Lipid/Carbohydrate metabolism	unclear	Genomic evidence:microarray data
Cotton_A_14125	AT2G30800	1e-39	Arabidopsis thaliana	Others(helicase)	unclear	Genomic evidence:microarray data
Cotton_A_06092	AT2G31305	2e-20	Arabidopsis thaliana	Protein degradation/modification	unclear	Genomic evidence:microarray data
Cotton_A_19795	AT2G31390	0	Arabidopsis thaliana	Lipid/Carbohydrate metabolism	unclear	Genomic evidence:microarray data
Cotton_A_30794	AT2G31500	7e-109	Arabidopsis thaliana	Protein degradation/modification	unclear	Genomic evidence:microarray data
Cotton_A_33971	AT2G31500	4e-101	Arabidopsis thaliana	Protein degradation/modification	unclear	Genomic evidence:microarray data
Cotton_A_36453	AT2G31500	0	Arabidopsis thaliana	Protein degradation/modification	unclear	Genomic evidence:microarray data
Cotton_A_39947	AT2G31500	2e-98	Arabidopsis thaliana	Protein degradation/modification	unclear	Genomic evidence:microarray data
Cotton_A_39960	AT2G31500	4e-31	Arabidopsis thaliana	Protein degradation/modification	unclear	Genomic evidence:microarray data
Cotton_D_gene_10022586	AT2G31500	1e-102	Arabidopsis thaliana	Protein degradation/modification	unclear	Genomic evidence:microarray data
Cotton_A_02445	AT2G31820	8e-173	Arabidopsis thaliana	Others	unclear	Genomic evidence:microarray data
Cotton_A_13184	AT2G31820	2e-25	Arabidopsis thaliana	Others	unclear	Genomic evidence:microarray data
Cotton_A_14118	AT2G31820	1e-18	Arabidopsis thaliana	Others	unclear	Genomic evidence:microarray data
Cotton_A_30694	AT2G31820	0	Arabidopsis thaliana	Others	unclear	Genomic evidence:microarray data
Cotton_A_33898	AT2G31820	4e-15	Arabidopsis thaliana	Others	unclear	Genomic evidence:microarray data
Cotton_D_gene_10012328	AT2G31820	4e-20	Arabidopsis thaliana	Others	unclear	Genomic evidence:microarray data
Cotton_D_gene_10014111	AT2G31820	7e-16	Arabidopsis thaliana	Others	unclear	Genomic evidence:microarray data
Cotton_A_08330	AT2G31960	0	Arabidopsis thaliana	Others	unclear	Genomic evidence:microarray data
Cotton_A_07394	AT2G31990	1e-165	Arabidopsis thaliana	Lipid/Carbohydrate metabolism	unclear	Genomic evidence:microarray data
Cotton_D_gene_10015557	AT2G31990	7e-164	Arabidopsis thaliana	Lipid/Carbohydrate metabolism	unclear	Genomic evidence:microarray data
Cotton_A_08347	AT2G32030	5e-75	Arabidopsis thaliana	Others	unclear	Genomic evidence:microarray data
Cotton_A_11942	AT2G32070	4e-105	Arabidopsis thaliana	Others(RNA modification)	unclear	Genomic evidence:microarray data
Cotton_A_19203	AT2G32070	7e-122	Arabidopsis thaliana	Others(RNA modification)	unclear	Genomic evidence:microarray data
Cotton_A_30256	AT2G32070	2e-104	Arabidopsis thaliana	Others(RNA modification)	unclear	Genomic evidence:microarray data
Cotton_A_35679	AT2G32070	1e-168	Arabidopsis thaliana	Others(RNA modification)	unclear	Genomic evidence:microarray data
Cotton_D_gene_10013118	AT2G32070	4e-99	Arabidopsis thaliana	Others(RNA modification)	unclear	Genomic evidence:microarray data
Cotton_D_gene_10013924	AT2G32070	3e-103	Arabidopsis thaliana	Others(RNA modification)	unclear	Genomic evidence:microarray data
Cotton_D_gene_10015326	AT2G32070	5e-154	Arabidopsis thaliana	Others(RNA modification)	unclear	Genomic evidence:microarray data
Cotton_D_gene_10022374	AT2G32070	1e-158	Arabidopsis thaliana	Others(RNA modification)	unclear	Genomic evidence:microarray data
Cotton_A_29916	AT2G32260	8e-141	Arabidopsis thaliana	Others	unclear	Genomic evidence:microarray data
Cotton_A_00098	AT2G32295	0	Arabidopsis thaliana	Others	unclear	Genomic evidence:microarray data
Cotton_A_26629	AT2G32660	2e-33	Arabidopsis thaliana	Protein degradation/modification:protein kinase and phosphatases	unclear	Genomic evidence:microarray data
Cotton_A_29836	AT2G32800	0	Arabidopsis thaliana	Protein degradation/modification	unclear	Genomic evidence:microarray data
Cotton_A_19032	AT2G32950	5e-13	Arabidopsis thaliana	Signal transduction (Light)	unclear	Molecular evidence:15705953
Cotton_A_32005	AT2G33120	3e-128	Arabidopsis thaliana	Others:transport	unclear	Genomic evidence:microarray data
Cotton_A_02996	AT2G33170	1e-129	Arabidopsis thaliana	Protein degradation/modification:protein kinase	unclear	Genomic evidence:microarray data
Cotton_A_07095	AT2G33170	4e-64	Arabidopsis thaliana	Protein degradation/modification:protein kinase	unclear	Genomic evidence:microarray data
Cotton_D_gene_10000951	AT2G33170	1e-171	Arabidopsis thaliana	Protein degradation/modification:protein kinase	unclear	Genomic evidence:microarray data
Cotton_A_30190	AT2G33570	9e-147	Arabidopsis thaliana	Others	unclear	Genomic evidence:microarray data
Cotton_A_17999	AT2G33770	2e-70	Arabidopsis thaliana	Protein degradation/modification	unclear	Genomic evidence:microarray data
Cotton_A_35809	AT2G33770	0	Arabidopsis thaliana	Protein degradation/modification	unclear	Genomic evidence:microarray data
Cotton_A_17710	AT2G34660	0	Arabidopsis thaliana	Nutrient recycling	unclear	Genomic evidence:microarray data
Cotton_A_05084	AT2G34930	2e-85	Arabidopsis thaliana	Signal transduction	unclear	Genomic evidence:microarray data
Cotton_D_gene_10022978	AT2G34930	1e-118	Arabidopsis thaliana	Signal transduction	unclear	Genomic evidence:microarray data
Cotton_A_17691	AT2G35060	0	Arabidopsis thaliana	Nutrient recycling	unclear	Genomic evidence:microarray data
Cotton_A_09394	AT2G35680	6e-93	Arabidopsis thaliana	Protein degradation/modification:phosphatase	unclear	Genomic evidence:microarray data
Cotton_A_07132	AT2G35710	0	Arabidopsis thaliana	Lipid/Carbohydrate metabolism	unclear	Genomic evidence:microarray data
Cotton_A_02285	AT2G35940	2e-168	Arabidopsis thaliana	Transcription regulation:HB	uclear	Genomic evidence:microarray data
Cotton_A_13481	AT2G35940	1e-164	Arabidopsis thaliana	Transcription regulation:HB	uclear	Genomic evidence:microarray data
Cotton_A_30275	AT2G35940	1e-97	Arabidopsis thaliana	Transcription regulation:HB	uclear	Genomic evidence:microarray data
Cotton_A_39756	AT2G35940	3e-152	Arabidopsis thaliana	Transcription regulation:HB	uclear	Genomic evidence:microarray data
Cotton_D_gene_10013658	AT2G35940	1e-161	Arabidopsis thaliana	Transcription regulation:HB	uclear	Genomic evidence:microarray data
Cotton_D_gene_10020525	AT2G35940	4e-159	Arabidopsis thaliana	Transcription regulation:HB	uclear	Genomic evidence:microarray data
Cotton_D_gene_10021819	AT2G35940	8e-169	Arabidopsis thaliana	Transcription regulation:HB	uclear	Genomic evidence:microarray data
Cotton_A_03847	AT2G36080	3e-16	Arabidopsis thaliana	Transcription regulation	unclear	Genomic evidence:microarray data
Cotton_D_gene_10036181	AT2G36630	0	Arabidopsis thaliana	Others	unclear	Genomic evidence:microarray data
Cotton_A_04771	AT2G36790	0	Arabidopsis thaliana	Lipid/Carbohydrate metabolism	unclear	Genomic evidence:microarray data
Cotton_A_32170	AT2G36790	0	Arabidopsis thaliana	Lipid/Carbohydrate metabolism	unclear	Genomic evidence:microarray data
Cotton_A_08760	AT2G36880	0	Arabidopsis thaliana	Lipid/Carbohydrate metabolism	unclear	Genomic evidence:microarray data
Cotton_D_gene_10028579	AT2G36880	0	Arabidopsis thaliana	Lipid/Carbohydrate metabolism	unclear	Genomic evidence:microarray data
Cotton_D_gene_10035451	AT2G36880	0	Arabidopsis thaliana	Lipid/Carbohydrate metabolism	unclear	Genomic evidence:microarray data
Cotton_A_04234	AT2G36950	1e-16	Arabidopsis thaliana	Others:Metal binding	unclear	Genomic evidence:microarray data
Cotton_A_08034	AT2G36950	5e-14	Arabidopsis thaliana	Others:Metal binding	unclear	Genomic evidence:microarray data
Cotton_A_13357	AT2G36970	7e-75	Arabidopsis thaliana	Lipid/Carbohydrate metabolism	unclear	Genomic evidence:microarray data
Cotton_D_gene_10029983	AT2G36970	7e-76	Arabidopsis thaliana	Lipid/Carbohydrate metabolism	unclear	Genomic evidence:microarray data
Cotton_A_04686	AT2G37130	9e-127	Arabidopsis thaliana	Redox regulation:Antioxidants	unclear	Genomic evidence:microarray data
Cotton_A_32877	AT2G37130	2e-167	Arabidopsis thaliana	Redox regulation:Antioxidants	unclear	Genomic evidence:microarray data
Cotton_D_gene_10033839	AT2G37130	1e-126	Arabidopsis thaliana	Redox regulation:Antioxidants	unclear	Genomic evidence:microarray data
Cotton_A_02437	AT2G37430	4e-51	Arabidopsis thaliana	Others	unclear	Genomic evidence:microarray data
Cotton_A_02439	AT2G37430	1e-52	Arabidopsis thaliana	Others	unclear	Genomic evidence:microarray data
Cotton_A_00404	AT2G37520	0	Arabidopsis thaliana	Transcription regulation:PHD	unclear	Genomic evidence:microarray data
Cotton_A_08331	AT2G37520	3e-31	Arabidopsis thaliana	Transcription regulation:PHD	unclear	Genomic evidence:microarray data
Cotton_A_18574	AT2G37640	2e-152	Arabidopsis thaliana	Others	unclear	Genomic evidence:microarray data
Cotton_D_gene_10003238	AT2G37640	5e-152	Arabidopsis thaliana	Others	unclear	Genomic evidence:microarray data
Cotton_A_08341	AT2G37770	2e-85	Arabidopsis thaliana	Redox regulation:Flavonoid/anthocyanin pathway	unclear	Genomic evidence:microarray data
Cotton_A_18648	AT2G37770	5e-84	Arabidopsis thaliana	Redox regulation:Flavonoid/anthocyanin pathway	unclear	Genomic evidence:microarray data
Cotton_A_19324	AT2G37770	5e-63	Arabidopsis thaliana	Redox regulation:Flavonoid/anthocyanin pathway	unclear	Genomic evidence:microarray data
Cotton_A_22660	AT2G37770	6e-151	Arabidopsis thaliana	Redox regulation:Flavonoid/anthocyanin pathway	unclear	Genomic evidence:microarray data
Cotton_D_gene_10026041	AT2G37770	8e-141	Arabidopsis thaliana	Redox regulation:Flavonoid/anthocyanin pathway	unclear	Genomic evidence:microarray data
Cotton_A_39607	AT2G37970	2e-22	Arabidopsis thaliana	Signal transduction:Light	unclear	Genomic evidence:microarray data
Cotton_A_12917	AT2G38080	0	Arabidopsis thaliana	Others:laccase activity	unclear	Genomic evidence:microarray data
Cotton_A_20282	AT2G38080	0	Arabidopsis thaliana	Others:laccase activity	unclear	Genomic evidence:microarray data
Cotton_A_00329	AT2G38120	0	Arabidopsis thaliana	Hormone response pathway:Auxin	delay	Genetic evidence:Mutant
Cotton_A_18467	AT2G38120	0	Arabidopsis thaliana	Hormone response pathway:Auxin	delay	Genetic evidence:Mutant
Cotton_A_05744	AT2G38240	1e-58	Arabidopsis thaliana	Redox regulation:flavonoid biosynthesis	Unclear	Genomic evidence:microarray data
Cotton_A_35464	AT2G38240	2e-61	Arabidopsis thaliana	Redox regulation:flavonoid biosynthesis	Unclear	Genomic evidence:microarray data
Cotton_A_03426	AT2G38470	2e-125	Arabidopsis thaliana	Transcription regulation:WRKY	unclear	Genomic evidence:microarray data
Cotton_A_04174	AT2G38470	3e-109	Arabidopsis thaliana	Transcription regulation:WRKY	unclear	Genomic evidence:microarray data
Cotton_D_gene_10016568	AT2G38470	1e-133	Arabidopsis thaliana	Transcription regulation:WRKY	unclear	Genomic evidence:microarray data
Cotton_A_01886	AT2G38800	9e-24	Arabidopsis thaliana	Signal transduction:Calcium	unclear	Genomic evidence:microarray data
Cotton_D_gene_10036003	AT2G38800	7e-24	Arabidopsis thaliana	Signal transduction:Calcium	unclear	Genomic evidence:microarray data
Cotton_A_07183	AT2G39110	2e-119	Arabidopsis thaliana	Protein degradation/modification:protein kinase activity	unclear	Genomic evidence:microarray data
Cotton_A_34190	AT2G39110	0	Arabidopsis thaliana	Protein degradation/modification:protein kinase activity	unclear	Genomic evidence:microarray data
Cotton_D_gene_10001463	AT2G39110	4e-115	Arabidopsis thaliana	Protein degradation/modification:protein kinase activity	unclear	Genomic evidence:microarray data
Cotton_D_gene_10005702	AT2G39110	5e-68	Arabidopsis thaliana	Protein degradation/modification:protein kinase activity	unclear	Genomic evidence:microarray data
Cotton_A_20369	AT2G39200	0	Arabidopsis thaliana	Others:calmodulin binding	unclear	Genomic evidence:microarray data
Cotton_A_26172	AT2G39200	0	Arabidopsis thaliana	Others:calmodulin binding	unclear	Genomic evidence:microarray data
Cotton_D_gene_10032462	AT2G39200	0	Arabidopsis thaliana	Others:calmodulin binding	unclear	Genomic evidence:microarray data
Cotton_A_04563	AT2G39360	1e-62	Arabidopsis thaliana	Protein degradation/modification	unclear	Genomic evidence:microarray data
Cotton_A_38327	AT2G39360	2e-42	Arabidopsis thaliana	Protein degradation/modification	unclear	Genomic evidence:microarray data
Cotton_D_gene_10009278	AT2G39360	2e-60	Arabidopsis thaliana	Protein degradation/modification	unclear	Genomic evidence:microarray data
Cotton_A_15156	AT2G39420	7e-146	Arabidopsis thaliana	Lipid/Carbohydrate metabolism:esterase/lipase/thioesterase	unclear	Genomic evidence:microarray data
Cotton_A_15157	AT2G39420	8e-37	Arabidopsis thaliana	Lipid/Carbohydrate metabolism:esterase/lipase/thioesterase	unclear	Genomic evidence:microarray data
Cotton_D_gene_10019619	AT2G39420	5e-171	Arabidopsis thaliana	Lipid/Carbohydrate metabolism:esterase/lipase/thioesterase	unclear	Genomic evidence:microarray data
Cotton_A_28123	AT2G39480	0	Arabidopsis thaliana	Others:ATPase	unclear	Genomic evidence:microarray data
Cotton_A_18544	AT2G39560	1e-13	Arabidopsis thaliana	Others	unclear	Genomic evidence:microarray data
Cotton_A_13464	AT2G39710	1e-32	Arabidopsis thaliana	Protein degradation/modification	unclear	Genomic evidence:microarray data
Cotton_A_15236	AT2G39780	4e-121	Arabidopsis thaliana	Nucleic acid degradation:ribonuclease	unclear	Genomic evidence:microarray data
Cotton_A_11943	AT2G39840	2e-82	Arabidopsis thaliana	Protein degradation/modification:protein serine/threonine phosphatase	unclear	Genomic evidence:microarray data
Cotton_A_26521	AT2G39930	8e-60	Arabidopsis thaliana	Lipid/Carbohydrate metabolism:isoamylase activity	unclear	Genomic evidence:microarray data
Cotton_A_14142	AT2G39970	1e-168	Arabidopsis thaliana	Others:transport	unclear	Genomic evidence:microarray data
Cotton_A_00975	AT2G40000	3e-175	Arabidopsis thaliana	Others	unclear	Genomic evidence:microarray data
Cotton_A_22135	AT2G40000	3e-169	Arabidopsis thaliana	Others	unclear	Genomic evidence:microarray data
Cotton_A_31489	AT2G40000	9e-180	Arabidopsis thaliana	Others	unclear	Genomic evidence:microarray data
Cotton_D_gene_10026949	AT2G40000	0	Arabidopsis thaliana	Others	unclear	Genomic evidence:microarray data
Cotton_A_00988	AT2G40140	0	Arabidopsis thaliana	Transcription regulation	unclear	Genomic evidence:microarray data
Cotton_A_15843	AT2G40140	0	Arabidopsis thaliana	Transcription regulation	unclear	Genomic evidence:microarray data
Cotton_D_gene_10001053	AT2G40140	0	Arabidopsis thaliana	Transcription regulation	unclear	Genomic evidence:microarray data
Cotton_A_23857	AT2G40460	0	Arabidopsis thaliana	Others:oligopeptide transport	unclear	Genomic evidence:microarray data
Cotton_D_gene_10023001	AT2G41060	2e-18	Arabidopsis thaliana	Others:defense	promote	Genetic evidence:Transgene
Cotton_A_19003	AT2G41190	1e-138	Arabidopsis thaliana	Others:transporter	unclear	Genomic evidence:microarray data
Cotton_A_15767	AT2G41310	5e-73	Arabidopsis thaliana	Hormone response pathway:CK	delay	Genetic evidence:Mutant
Cotton_D_gene_10024786	AT2G41310	1e-72	Arabidopsis thaliana	Hormone response pathway:CK	delay	Genetic evidence:Mutant
Cotton_A_41036	AT2G41480	4e-149	Arabidopsis thaliana	Redox regulation:peroxidase	unclear	Genomic evidence:microarray data
Cotton_A_41217	AT2G41640	0	Arabidopsis thaliana	Others	unclear	Genomic evidence:microarray data
Cotton_A_09962	AT2G42010	0	Arabidopsis thaliana	Lipid/Carbohydrate metabolism:phospholipase D activity	unclear	Genomic evidence:microarray data
Cotton_A_01078	AT2G42280	4e-62	Arabidopsis thaliana	Transcription regulation:bHLH	unclear	Genomic evidence:microarray data
Cotton_A_06817	AT2G42280	2e-35	Arabidopsis thaliana	Transcription regulation:bHLH	unclear	Genomic evidence:microarray data
Cotton_D_gene_10036267	AT2G42690	0	Arabidopsis thaliana	Lipid/Carbohydrate metabolism:Lipid metabolism	Unclear	Molecular evidence: SSH and Northern
Cotton_A_12087	AT2G42760	7e-16	Arabidopsis thaliana	Others	unclear	Genomic evidence:microarray data
Cotton_A_37117	AT2G42760	3e-26	Arabidopsis thaliana	Others	unclear	Genomic evidence:microarray data
Cotton_A_11331	AT2G42790	5e-28	Arabidopsis thaliana	Lipid/Carbohydrate metabolism	Unclear	Genomic evidence:microarray data
Cotton_A_07610	AT2G42810	2e-17	Arabidopsis thaliana	Protein degradation/modification:phosphoprotein phosphatase activity	unclear	Genomic evidence:microarray data
Cotton_A_16161	AT2G42810	0	Arabidopsis thaliana	Protein degradation/modification:phosphoprotein phosphatase activity	unclear	Genomic evidence:microarray data
Cotton_A_24031	AT2G42975	5e-54	Arabidopsis thaliana	Others	unclear	Genomic evidence:microarray data
Cotton_A_15893	AT2G43000	1e-79	Arabidopsis thaliana	Transcription regulation:NAC	unclear	Genomic evidence:microarray data
Cotton_A_24793	AT2G43000	9e-77	Arabidopsis thaliana	Transcription regulation:NAC	unclear	Genomic evidence:microarray data
Cotton_A_24794	AT2G43000	4e-83	Arabidopsis thaliana	Transcription regulation:NAC	unclear	Genomic evidence:microarray data
Cotton_D_gene_10001402	AT2G43000	2e-84	Arabidopsis thaliana	Transcription regulation:NAC	unclear	Genomic evidence:microarray data
Cotton_D_gene_10015237	AT2G43000	5e-83	Arabidopsis thaliana	Transcription regulation:NAC	unclear	Genomic evidence:microarray data
Cotton_D_gene_10024070	AT2G43000	2e-76	Arabidopsis thaliana	Transcription regulation:NAC	unclear	Genomic evidence:microarray data
Cotton_A_15214	AT2G43060	1e-19	Arabidopsis thaliana	Transcription regulation	unclear	Genomic evidence:microarray data
Cotton_A_02834	AT2G43200	2e-90	Arabidopsis thaliana	Environmental factors:dehydration	unclear	Genomic evidence:microarray data
Cotton_A_03537	AT2G43290	2e-39	Arabidopsis thaliana	Signal transduction:calmodulin	Unclear	Molecular evidence: SSH and Northern
Cotton_A_28897	AT2G43290	2e-30	Arabidopsis thaliana	Signal transduction:calmodulin	Unclear	Molecular evidence: SSH and Northern
Cotton_A_10109	AT2G43680	2e-25	Arabidopsis thaliana	Signal transduction:Calcium	unclear	Genomic evidence:microarray data
Cotton_A_19768	AT2G43680	6e-90	Arabidopsis thaliana	Signal transduction:Calcium	unclear	Genomic evidence:microarray data
Cotton_D_gene_10010049	AT2G43770	2e-23	Arabidopsis thaliana	Transcription regulation:nucleotide binding	Unclear	Molecular evidence: SSH and Northern
Cotton_A_02201	AT2G43790	0	Arabidopsis thaliana	Signal transduction:MKK cascade	promote	Genetic evidence:Mutant
Cotton_A_07028	AT2G43790	0	Arabidopsis thaliana	Signal transduction:MKK cascade	promote	Genetic evidence:Mutant
Cotton_A_25849	AT2G43790	7e-93	Arabidopsis thaliana	Signal transduction:MKK cascade	promote	Genetic evidence:Mutant
Cotton_A_03866	AT2G44430	1e-24	Arabidopsis thaliana	Others:DNA binding	unclear	Genomic evidence:microarray data
Cotton_A_29489	AT2G44480	6e-173	Arabidopsis thaliana	Lipid/Carbohydrate metabolism	unclear	Genomic evidence:microarray data
Cotton_A_41274	AT2G44480	4e-146	Arabidopsis thaliana	Lipid/Carbohydrate metabolism	unclear	Genomic evidence:microarray data
Cotton_D_gene_10022796	AT2G44500	2e-168	Arabidopsis thaliana	Others	unclear	Genomic evidence:microarray data
Cotton_D_gene_10012837	AT2G44970	3e-153	Arabidopsis thaliana	Lipid/Carbohydrate metabolism	unclear	Genomic evidence:microarray data
Cotton_A_05143	AT2G44980	2e-17	Arabidopsis thaliana	Transcription regulation	unclear	Genomic evidence:microarray data
Cotton_A_09131	AT2G45040	3e-116	Arabidopsis thaliana	Protein degradation/modification:metalloendopeptidase	unclear	Genomic evidence:microarray data
Cotton_A_32194	AT2G45210	3e-50	Arabidopsis thaliana	Hormone response pathway:Auxin	unclear	Molecular evidence: SSH and Northern ; Genomic evidence:microarray data
Cotton_A_02389	AT2G45220	1e-115	Arabidopsis thaliana	Lipid/Carbohydrate metabolism	unclear	Genomic evidence:microarray data
Cotton_A_09944	AT2G45550	2e-158	Arabidopsis thaliana	Redox regulation:monooxygenase	unclear	Genomic evidence:microarray data
Cotton_A_09945	AT2G45550	2e-65	Arabidopsis thaliana	Redox regulation:monooxygenase	unclear	Genomic evidence:microarray data
Cotton_D_gene_10017129	AT2G45550	1e-95	Arabidopsis thaliana	Redox regulation:monooxygenase	unclear	Genomic evidence:microarray data
Cotton_D_gene_10017131	AT2G45550	4e-138	Arabidopsis thaliana	Redox regulation:monooxygenase	unclear	Genomic evidence:microarray data
Cotton_A_10775	AT2G45600	2e-30	Arabidopsis thaliana	Others:hydrolase	unclear	Genomic evidence:microarray data
Cotton_A_10958	AT2G45600	2e-121	Arabidopsis thaliana	Others:hydrolase	unclear	Genomic evidence:microarray data
Cotton_A_05375	AT2G45630	2e-87	Arabidopsis thaliana	Redox regulation:oxidoreductase	unclear	Genomic evidence:microarray data
Cotton_D_gene_10002778	AT2G45760	5e-37	Arabidopsis thaliana	Others:unclear	unclear	Molecular evidence:cDNA library
Cotton_A_26709	AT2G45910	1e-91	Arabidopsis thaliana	Protein degradation/modification:protein kinase family protein	unclear	Genomic evidence:microarray data
Cotton_A_32728	AT2G45910	4e-125	Arabidopsis thaliana	Protein degradation/modification:protein kinase family protein	unclear	Genomic evidence:microarray data
Cotton_A_32730	AT2G45910	0	Arabidopsis thaliana	Protein degradation/modification:protein kinase family protein	unclear	Genomic evidence:microarray data
Cotton_A_29754	AT2G46510	3e-14	Arabidopsis thaliana	Hormone response pathway:ABA	unclear	Genomic evidence:microarray data
Cotton_A_14561	AT2G46600	1e-28	Arabidopsis thaliana	Signal transduction:calcium ion binding	unclear	Genomic evidence:microarray data
Cotton_A_17934	AT2G46600	5e-32	Arabidopsis thaliana	Signal transduction:calcium ion binding	unclear	Genomic evidence:microarray data
Cotton_A_21657	AT2G46600	2e-29	Arabidopsis thaliana	Signal transduction:calcium ion binding	unclear	Genomic evidence:microarray data
Cotton_A_21847	AT2G46600	2e-30	Arabidopsis thaliana	Signal transduction:calcium ion binding	unclear	Genomic evidence:microarray data
Cotton_A_40173	AT2G46600	2e-32	Arabidopsis thaliana	Signal transduction:calcium ion binding	unclear	Genomic evidence:microarray data
Cotton_D_gene_10039833	AT2G46600	2e-31	Arabidopsis thaliana	Signal transduction:calcium ion binding	unclear	Genomic evidence:microarray data
Cotton_A_20319	AT2G46620	5e-170	Arabidopsis thaliana	Others:ATPase	unclear	Genomic evidence:microarray data
Cotton_A_32296	AT2G46620	0	Arabidopsis thaliana	Others:ATPase	unclear	Genomic evidence:microarray data
Cotton_A_12647	AT2G46690	4e-43	Arabidopsis thaliana	Hormone response pathway:Auxin	unclear	Genomic evidence:microarray data
Cotton_A_25889	AT2G46690	8e-43	Arabidopsis thaliana	Hormone response pathway:Auxin	unclear	Genomic evidence:microarray data
Cotton_A_33970	AT2G46690	2e-34	Arabidopsis thaliana	Hormone response pathway:Auxin	unclear	Genomic evidence:microarray data
Cotton_D_gene_10015913	AT2G46690	3e-42	Arabidopsis thaliana	Hormone response pathway:Auxin	unclear	Genomic evidence:microarray data
Cotton_A_01133	AT2G46950	3e-86	Arabidopsis thaliana	Redox regulation:monooxygenase	unclear	Genomic evidence:microarray data
Cotton_A_33239	AT2G46950	4e-65	Arabidopsis thaliana	Redox regulation:monooxygenase	unclear	Genomic evidence:microarray data
Cotton_D_gene_10035440	AT2G47000	0	Arabidopsis thaliana	Nutrient recycling	unclear	Genomic evidence:microarray data
Cotton_A_19829	AT2G47190	6e-76	Arabidopsis thaliana	Transcription regulation:MYB	promote	Genomic evidence:microarray data
Cotton_A_40992	AT2G47560	3e-27	Arabidopsis thaliana	Others:zinc ion binding	unclear	Genomic evidence:microarray data
Cotton_A_00045	AT2G47890	1e-30	Arabidopsis thaliana	Transcription regulation	unclear	Genomic evidence:microarray data
Cotton_A_26963	AT2G47890	4e-26	Arabidopsis thaliana	Transcription regulation	unclear	Genomic evidence:microarray data
Cotton_A_29042	AT2G47890	3e-28	Arabidopsis thaliana	Transcription regulation	unclear	Genomic evidence:microarray data
Cotton_D_gene_10040278	AT2G47890	1e-14	Arabidopsis thaliana	Transcription regulation	unclear	Genomic evidence:microarray data
Cotton_A_07512	AT3G02040	2e-154	Arabidopsis thaliana	Lipid/Carbohydrate metabolism:lipid metabolism	Unclear	Molecular evidence: SSH and Northern
Cotton_A_23278	AT3G02730	2e-70	Arabidopsis thaliana	Others:enzyme activator activity	unclear	Genomic evidence:microarray data
Cotton_A_21941	AT3G02800	3e-99	Arabidopsis thaliana	Protein degradation/modification:protein tyrosine phosphatase	unclear	Genomic evidence:microarray data
Cotton_A_19139	AT3G03120	6e-127	Arabidopsis thaliana	Protein degradation/modification	unclear	Genomic evidence:microarray data
Cotton_A_21520	AT3G03880	7e-71	Arabidopsis thaliana	Others	unclear	Genomic evidence:microarray data
Cotton_A_00256	AT3G04070	3e-46	Arabidopsis thaliana	Transcription regulation:NAC	unclear	Genomic evidence:microarray data
Cotton_A_18125	AT3G04070	2e-111	Arabidopsis thaliana	Transcription regulation:NAC	unclear	Genomic evidence:microarray data
Cotton_A_24225	AT3G04070	6e-102	Arabidopsis thaliana	Transcription regulation:NAC	unclear	Genomic evidence:microarray data
Cotton_A_40608	AT3G04090	1e-52	Arabidopsis thaliana	Others:transport	unclear	Genomic evidence:microarray data
Cotton_A_14988	AT3G04870	0	Arabidopsis thaliana	Chlorophyll biosynthesis	unclear	Molecular evidence:Blast search
Cotton_D_gene_10007543	AT3G04870	0	Arabidopsis thaliana	Chlorophyll biosynthesis	unclear	Molecular evidence:Blast search
Cotton_A_41225	AT3G04930	6e-59	Arabidopsis thaliana	Transcription regulation	unclear	Genomic evidence:microarray data
Cotton_D_gene_10034630	AT3G05010	2e-98	Arabidopsis thaliana	Others	unclear	Genomic evidence:microarray data
Cotton_A_05839	AT3G05360	1e-38	Arabidopsis thaliana	Protein degradation/modification:protein kinase and phosphatases	unclear	Genomic evidence:microarray data
Cotton_A_28957	AT3G05580	0	Arabidopsis thaliana	Protein degradation/modification:serine/threonine protein phosphatase	unclear	Genomic evidence:microarray data
Cotton_A_14063	AT3G05610	2e-120	Arabidopsis thaliana	Others	unclear	Genomic evidence:microarray data
Cotton_A_19241	AT3G05610	2e-125	Arabidopsis thaliana	Others	unclear	Genomic evidence:microarray data
Cotton_A_08277	AT3G06380	2e-154	Arabidopsis thaliana	Transcription regulation	unclear	Genomic evidence:microarray data
Cotton_A_20151	AT3G06380	1e-104	Arabidopsis thaliana	Transcription regulation	unclear	Genomic evidence:microarray data
Cotton_A_29560	AT3G06380	6e-131	Arabidopsis thaliana	Transcription regulation	unclear	Genomic evidence:microarray data
Cotton_A_08727	AT3G06590	2e-49	Arabidopsis thaliana	Transcription regulation	unclear	Genomic evidence:microarray data
Cotton_A_09622	AT3G06590	3e-37	Arabidopsis thaliana	Transcription regulation	unclear	Genomic evidence:microarray data
Cotton_A_21889	AT3G06590	2e-24	Arabidopsis thaliana	Transcription regulation	unclear	Genomic evidence:microarray data
Cotton_A_39478	AT3G06620	1e-38	Arabidopsis thaliana	Signal transduction	unclear	Genomic evidence:microarray data
Cotton_A_05242	AT3G06850	5e-42	Arabidopsis thaliana	Signal transduction:Light	unclear	Genomic evidence:microarray data
Cotton_A_06777	AT3G06850	1e-23	Arabidopsis thaliana	Signal transduction:Light	unclear	Genomic evidence:microarray data
Cotton_A_03794	AT3G07310	1e-140	Arabidopsis thaliana	Others	unclear	Genomic evidence:microarray data
Cotton_A_33414	AT3G07310	1e-54	Arabidopsis thaliana	Others	unclear	Genomic evidence:microarray data
Cotton_D_gene_10025981	AT3G07525	5e-72	Arabidopsis thaliana	Nutrient recycling:Autophagy	delay	Genetic evidence:Mutant
Cotton_A_01106	AT3G07700	1e-39	Arabidopsis thaliana	Others:stress and detoxification	unclear	Genomic evidence:microarray data
Cotton_A_07353	AT3G07700	1e-61	Arabidopsis thaliana	Others:stress and detoxification	unclear	Genomic evidence:microarray data
Cotton_A_09674	AT3G07700	6e-42	Arabidopsis thaliana	Others:stress and detoxification	unclear	Genomic evidence:microarray data
Cotton_A_11242	AT3G07700	4e-180	Arabidopsis thaliana	Others:stress and detoxification	unclear	Genomic evidence:microarray data
Cotton_A_12412	AT3G07700	9e-73	Arabidopsis thaliana	Others:stress and detoxification	unclear	Genomic evidence:microarray data
Cotton_A_33064	AT3G07870	3e-33	Arabidopsis thaliana	Others:F-box	unclear	Genomic evidence:microarray data
Cotton_A_00511	AT3G08680	6e-117	Arabidopsis thaliana	Signal transduction:kinase	unclear	Genomic evidence:microarray data
Cotton_A_10754	AT3G08680	2e-53	Arabidopsis thaliana	Signal transduction:kinase	unclear	Genomic evidence:microarray data
Cotton_A_11130	AT3G08680	8e-176	Arabidopsis thaliana	Signal transduction:kinase	unclear	Genomic evidence:microarray data
Cotton_A_04321	AT3G08760	0	Arabidopsis thaliana	Protein degradation/modification:protein kinase and phosphatases	unclear	Genomic evidence:microarray data
Cotton_A_12466	AT3G08760	0	Arabidopsis thaliana	Protein degradation/modification:protein kinase and phosphatases	unclear	Genomic evidence:microarray data
Cotton_D_gene_10035552	AT3G08760	0	Arabidopsis thaliana	Protein degradation/modification:protein kinase and phosphatases	unclear	Genomic evidence:microarray data
Cotton_A_12467	AT3G08770	9e-26	Arabidopsis thaliana	Nutrient recycling:lipid transport	unclear	Genomic evidence:microarray data
Cotton_A_22895	AT3G08870	7e-101	Arabidopsis thaliana	Protein degradation/modification:protein kinase and phosphatases	unclear	Genomic evidence:microarray data
Cotton_A_02490	AT3G09020	3e-147	Arabidopsis thaliana	Others	unclear	Genomic evidence:microarray data
Cotton_A_30028	AT3G09035	7e-51	Arabidopsis thaliana	Others	unclear	Genomic evidence:microarray data
Cotton_A_05897	AT3G09270	5e-54	Arabidopsis thaliana	Others:stress and detoxification	unclear	Genomic evidence:microarray data
Cotton_A_24523	AT3G09270	4e-58	Arabidopsis thaliana	Others:stress and detoxification	unclear	Genomic evidence:microarray data
Cotton_D_gene_10013271	AT3G09270	1e-17	Arabidopsis thaliana	Others:stress and detoxification	unclear	Genomic evidence:microarray data
Cotton_D_gene_10013731	AT3G09270	5e-60	Arabidopsis thaliana	Others:stress and detoxification	unclear	Genomic evidence:microarray data
Cotton_D_gene_10017216	AT3G09270	3e-83	Arabidopsis thaliana	Others:stress and detoxification	unclear	Genomic evidence:microarray data
Cotton_A_13919	AT3G09480	1e-53	Arabidopsis thaliana	Others:DNA binding	unclear	Genomic evidence:microarray data
Cotton_A_32492	AT3G09480	5e-54	Arabidopsis thaliana	Others:DNA binding	unclear	Genomic evidence:microarray data
Cotton_A_34572	AT3G09520	0	Arabidopsis thaliana	Others:unclear	unclear	Molecular evidence:cDNA library
Cotton_D_gene_10035687	AT3G10250	3e-46	Arabidopsis thaliana	Others	unclear	Genomic evidence:microarray data
Cotton_A_03766	AT3G10450	5e-115	Arabidopsis thaliana	Protein degradation/modification	unclear	Genomic evidence:microarray data
Cotton_A_20550	AT3G10800	4e-100	Arabidopsis thaliana	Transcription regulation:bZIP	unclear	Genomic evidence:microarray data
Cotton_A_31719	AT3G11410	4e-142	Arabidopsis thaliana	Protein degradation/modification:protein kinase and phosphatases	unclear	Genomic evidence:microarray data
Cotton_A_05458	AT3G11600	5e-19	Arabidopsis thaliana	Others	unclear	Genomic evidence:microarray data
Cotton_A_13460	AT3G11600	6e-24	Arabidopsis thaliana	Others	unclear	Genomic evidence:microarray data
Cotton_A_13857	AT3G11600	1e-19	Arabidopsis thaliana	Others	unclear	Genomic evidence:microarray data
Cotton_A_40363	AT3G11660	3e-90	Arabidopsis thaliana	Others:defense response to virus	unclear	Genomic evidence:microarray data
Cotton_A_36180	AT3G12120	0	Arabidopsis thaliana	Lipid/Carbohydrate metabolism:Lipid metabolism	Unclear	Molecular evidence: SSH and Northern
Cotton_A_01098	AT3G12130	4e-47	Arabidopsis thaliana	Transcription regulation:C3H	unclear	Genomic evidence:microarray data
Cotton_D_gene_10000968	AT3G12130	1e-41	Arabidopsis thaliana	Transcription regulation:C3H	unclear	Genomic evidence:microarray data
Cotton_A_20511	AT3G12250	2e-153	Arabidopsis thaliana	Transcription regulation:bZIP	unclear	Genomic evidence:microarray data
Cotton_A_05963	AT3G12400	8e-53	Arabidopsis thaliana	Others:ubiquitin binding	unclear	Genomic evidence:microarray data
Cotton_A_12561	AT3G12500	2e-118	Arabidopsis thaliana	Lipid/Carbohydrate metabolism	unclear	Genomic evidence:microarray data
Cotton_D_gene_10005889	AT3G12500	4e-128	Arabidopsis thaliana	Lipid/Carbohydrate metabolism	unclear	Genomic evidence:microarray data
Cotton_A_06821	AT3G12630	2e-56	Arabidopsis thaliana	Others	unclear	Genomic evidence:microarray data
Cotton_A_32689	AT3G12740	0	Arabidopsis thaliana	Nutrient recycling:phospholipid transporter	unclear	Genomic evidence:microarray data
Cotton_D_gene_10020961	AT3G12740	0	Arabidopsis thaliana	Nutrient recycling:phospholipid transporter	unclear	Genomic evidence:microarray data
Cotton_A_29358	AT3G12910	7e-90	Arabidopsis thaliana	Transcription regulation	unclear	Genomic evidence:microarray data
Cotton_D_gene_10001389	AT3G12910	5e-95	Arabidopsis thaliana	Transcription regulation	unclear	Genomic evidence:microarray data
Cotton_A_14802	AT3G13100	0	Arabidopsis thaliana	Nutrient recycling:ABC transporter	Unclear	Genomic evidence:microarray data
Cotton_A_14803	AT3G13100	0	Arabidopsis thaliana	Nutrient recycling:ABC transporter	Unclear	Genomic evidence:microarray data
Cotton_D_gene_10006920	AT3G13100	0	Arabidopsis thaliana	Nutrient recycling:ABC transporter	Unclear	Genomic evidence:microarray data
Cotton_D_gene_10013542	AT3G13100	0	Arabidopsis thaliana	Nutrient recycling:ABC transporter	Unclear	Genomic evidence:microarray data
Cotton_A_02143	AT3G13200	2e-79	Arabidopsis thaliana	Others:nuclear mRNA splicing	unclear	Genomic evidence:microarray data
Cotton_A_00522	AT3G13229	2e-21	Arabidopsis thaliana	Others	unclear	Genomic evidence:microarray data
Cotton_A_09564	AT3G13229	1e-38	Arabidopsis thaliana	Others	unclear	Genomic evidence:microarray data
Cotton_A_14991	AT3G13229	1e-23	Arabidopsis thaliana	Others	unclear	Genomic evidence:microarray data
Cotton_A_10274	AT3G13380	1e-137	Arabidopsis thaliana	Protein degradation/modification	unclear	Genomic evidence:microarray data
Cotton_A_20417	AT3G13380	1e-144	Arabidopsis thaliana	Protein degradation/modification	unclear	Genomic evidence:microarray data
Cotton_A_04136	AT3G13430	7e-66	Arabidopsis thaliana	Transcription regulation	unclear	Genomic evidence:microarray data
Cotton_A_31409	AT3G13620	0	Arabidopsis thaliana	Nutrient recycling:transmembrane transporter activity	Unclear	Genomice evidence: microarray data
Cotton_D_gene_10001237	AT3G13730	4e-110	Arabidopsis thaliana	Transcription regulation:oxidoreductase	unclear	Genomic evidence:microarray data
Cotton_D_gene_10001614	AT3G13730	3e-52	Arabidopsis thaliana	Transcription regulation:oxidoreductase	unclear	Genomic evidence:microarray data
Cotton_D_gene_10029104	AT3G13730	1e-35	Arabidopsis thaliana	Transcription regulation:oxidoreductase	unclear	Genomic evidence:microarray data
Cotton_A_09102	AT3G13772	0	Arabidopsis thaliana	Others	unclear	Genomic evidence:microarray data
Cotton_A_32992	AT3G13772	6e-95	Arabidopsis thaliana	Others	unclear	Genomic evidence:microarray data
Cotton_D_gene_10022373	AT3G13772	0	Arabidopsis thaliana	Others	unclear	Genomic evidence:microarray data
Cotton_A_03375	AT3G14067	0	Arabidopsis thaliana	Others	unclear	Genomic evidence:microarray data
Cotton_A_18286	AT3G14090	2e-123	Arabidopsis thaliana	Others	unclear	Genomic evidence:microarray data
Cotton_A_06034	AT3G14680	1e-91	Arabidopsis thaliana	Redox regulation	unclear	Genomic evidence:microarray data
Cotton_A_19422	AT3G14680	1e-122	Arabidopsis thaliana	Redox regulation	unclear	Genomic evidence:microarray data
Cotton_A_25318	AT3G14680	0	Arabidopsis thaliana	Redox regulation	unclear	Genomic evidence:microarray data
Cotton_A_31342	AT3G14680	3e-112	Arabidopsis thaliana	Redox regulation	unclear	Genomic evidence:microarray data
Cotton_A_36656	AT3G14680	9e-122	Arabidopsis thaliana	Redox regulation	unclear	Genomic evidence:microarray data
Cotton_D_gene_10037328	AT3G14680	0	Arabidopsis thaliana	Redox regulation	unclear	Genomic evidence:microarray data
Cotton_A_22569	AT3G14700	1e-21	Arabidopsis thaliana	Others	unclear	Genomic evidence:microarray data
Cotton_D_gene_10006865	AT3G14700	7e-21	Arabidopsis thaliana	Others	unclear	Genomic evidence:microarray data
Cotton_A_23680	AT3G14840	0	Arabidopsis thaliana	Protein degradation/modification:protein kinase	unclear	Genomic evidence:microarray data
Cotton_A_30401	AT3G14840	1e-108	Arabidopsis thaliana	Protein degradation/modification:protein kinase	unclear	Genomic evidence:microarray data
Cotton_A_03920	AT3G15210	9e-24	Arabidopsis thaliana	Hormone response pathway:ET	unclear	Genomic evidence:microarray data
Cotton_A_33523	AT3G15210	1e-24	Arabidopsis thaliana	Hormone response pathway:ET	unclear	Genomic evidence:microarray data
Cotton_A_36707	AT3G15210	3e-25	Arabidopsis thaliana	Hormone response pathway:ET	unclear	Genomic evidence:microarray data
Cotton_A_06263	AT3G15270	3e-37	Arabidopsis thaliana	Transcription regulation	unclear	Genomic evidence:microarray data
Cotton_A_06609	AT3G15270	7e-35	Arabidopsis thaliana	Transcription regulation	unclear	Genomic evidence:microarray data
Cotton_A_39554	AT3G15270	1e-33	Arabidopsis thaliana	Transcription regulation	unclear	Genomic evidence:microarray data
Cotton_A_03902	AT3G15358	4e-46	Arabidopsis thaliana	Others	unclear	Genomic evidence:microarray data
Cotton_A_11347	AT3G15358	2e-46	Arabidopsis thaliana	Others	unclear	Genomic evidence:microarray data
Cotton_A_16813	AT3G15510	3e-119	Arabidopsis thaliana	Transcription regulation:NAC	unclear	Genomic evidence:microarray data
Cotton_D_gene_10037118	AT3G15730	0	Arabidopsis thaliana	Lipid/Carbohydrate metabolism:Lipid metabolism	Unclear	Molecular evidence: SSH and Northern
Cotton_A_03516	AT3G15760	1e-14	Arabidopsis thaliana	Others	unclear	Genomic evidence:microarray data
Cotton_A_11783	AT3G15760	1e-26	Arabidopsis thaliana	Others	unclear	Genomic evidence:microarray data
Cotton_A_10537	AT3G16240	3e-70	Arabidopsis thaliana	Others	unclear	Genomic evidence:microarray data
Cotton_A_36818	AT3G16240	1e-133	Arabidopsis thaliana	Others	unclear	Genomic evidence:microarray data
Cotton_A_21284	AT3G16360	1e-36	Arabidopsis thaliana	Hormone response pathway:CK	Unclear	Genomic evidence:microarray data
Cotton_D_gene_10003934	AT3G16360	5e-24	Arabidopsis thaliana	Hormone response pathway:CK	Unclear	Genomic evidence:microarray data
Cotton_A_18961	AT3G16720	3e-30	Arabidopsis thaliana	Others	unclear	Genomic evidence:microarray data
Cotton_D_gene_10007449	AT3G16720	2e-58	Arabidopsis thaliana	Others	unclear	Genomic evidence:microarray data
Cotton_A_10710	AT3G16800	1e-142	Arabidopsis thaliana	Protein degradation/modification	unclear	Genomic evidence:microarray data
Cotton_A_17975	AT3G16800	5e-84	Arabidopsis thaliana	Protein degradation/modification	unclear	Genomic evidence:microarray data
Cotton_A_26440	AT3G16860	0	Arabidopsis thaliana	Others	unclear	Genomic evidence:microarray data
Cotton_A_12617	AT3G17410	0	Arabidopsis thaliana	Protein degradation/modification	unclear	Genomic evidence:microarray data
Cotton_A_13728	AT3G17730	6e-11	Arabidopsis thaliana	Transcription regulation:NAC	Unclear	Molecular evidence:Real-Time PCR
Cotton_D_gene_10023360	AT3G17790	7e-141	Arabidopsis thaliana	Others:Metabolism	Unclear	Molecular evidence: SSH and Northern ; Genomic evidence:microarray data
Cotton_A_20850	AT3G18830	0	Arabidopsis thaliana	Nutrient recycling	unclear	Genomic evidence:microarray data
Cotton_A_00182	AT3G19020	1e-53	Arabidopsis thaliana	Others	unclear	Genomic evidence:microarray data
Cotton_A_00187	AT3G19240	0	Arabidopsis thaliana	Others	unclear	Genomic evidence:microarray data
Cotton_A_08648	AT3G19270	0	Arabidopsis thaliana	Redox regulation	unclear	Genomic evidence:microarray data
Cotton_A_32436	AT3G19270	0	Arabidopsis thaliana	Redox regulation	unclear	Genomic evidence:microarray data
Cotton_A_27134	AT3G19615	7e-20	Arabidopsis thaliana	Others	unclear	Genomic evidence:microarray data
Cotton_A_22830	AT3G19800	6e-50	Arabidopsis thaliana	Others	unclear	Genomic evidence:microarray data
Cotton_A_32141	AT3G19950	3e-16	Arabidopsis thaliana	Transcription regulation	unclear	Genomic evidence:microarray data
Cotton_A_08977	AT3G19970	1e-175	Arabidopsis thaliana	Others	unclear	Genomic evidence:microarray data
Cotton_A_29818	AT3G19970	0	Arabidopsis thaliana	Others	unclear	Genomic evidence:microarray data
Cotton_A_10526	AT3G20770	0	Arabidopsis thaliana	Hormone response pathway:ET	promote	Genetic evidence:Mutant
Cotton_A_24824	AT3G21175	2e-66	Arabidopsis thaliana	Transcription regulation:ZIM	unclear	Genomic evidence:microarray data
Cotton_A_00436	AT3G21420	4e-54	Arabidopsis thaliana	Redox regulation:Flavonoid/anthocyanin pathway	unclear	Genomic evidence:microarray data
Cotton_A_14529	AT3G21600	5e-119	Arabidopsis thaliana	Others	unclear	Genomic evidence:microarray data
Cotton_A_14741	AT3G21690	2e-137	Arabidopsis thaliana	Nutrient recycling	unclear	Genomic evidence:microarray data
Cotton_A_35736	AT3G21690	0	Arabidopsis thaliana	Nutrient recycling	unclear	Genomic evidence:microarray data
Cotton_A_06234	AT3G21700	3e-116	Arabidopsis thaliana	Signal transduction	unclear	Genomic evidence:microarray data
Cotton_A_04186	AT3G21780	1e-146	Arabidopsis thaliana	Others	unclear	Genomic evidence:microarray data
Cotton_A_29399	AT3G22370	1e-147	Arabidopsis thaliana	Redox regulation:Antioxidants	unclear	Genomic evidence:microarray data
Cotton_D_gene_10025436	AT3G22370	8e-147	Arabidopsis thaliana	Redox regulation:Antioxidants	unclear	Genomic evidence:microarray data
Cotton_A_27357	AT3G22600	9e-13	Arabidopsis thaliana	Nutrient recycling:lipid transfer	unclear	Molecular evidence: SSH and Northern ; Genomic evidence:microarray data
Cotton_D_gene_10034178	AT3G22600	2e-13	Arabidopsis thaliana	Nutrient recycling:lipid transfer	unclear	Molecular evidence: SSH and Northern ; Genomic evidence:microarray data
Cotton_A_16491	AT3G22840	6e-59	Arabidopsis thaliana	Chlorophyll degradation	unclear	Genomic evidence:microarray data
Cotton_D_gene_10031614	AT3G22845	2e-101	Arabidopsis thaliana	Others	unclear	Genomic evidence:microarray data
Cotton_A_08363	AT3G22930	6e-90	Arabidopsis thaliana	Others	unclear	Genomic evidence:microarray data
Cotton_A_32557	AT3G23000	1e-144	Arabidopsis thaliana	Protein degradation/modification	unclear	Genomic evidence:microarray data
Cotton_A_09303	AT3G23050	3e-101	Arabidopsis thaliana	Transcription regulation:AUX-IAA	Unclear	Molecular evidence:Real-Time PCR
Cotton_D_gene_10005247	AT3G23150	3e-165	Arabidopsis thaliana	Hormone response pathway:ET	delay	Genomic evidence:microarray data
Cotton_A_01697	AT3G23250	5e-81	Arabidopsis thaliana	Transcription regulation:MYB	unclear	Genomic evidence:microarray data
Cotton_A_14960	AT3G23250	1e-58	Arabidopsis thaliana	Transcription regulation:MYB	unclear	Genomic evidence:microarray data
Cotton_A_18881	AT3G23250	2e-57	Arabidopsis thaliana	Transcription regulation:MYB	unclear	Genomic evidence:microarray data
Cotton_A_36414	AT3G23250	4e-75	Arabidopsis thaliana	Transcription regulation:MYB	unclear	Genomic evidence:microarray data
Cotton_A_04617	AT3G23540	7e-154	Arabidopsis thaliana	Others	unclear	Genomic evidence:microarray data
Cotton_A_36887	AT3G23790	0	Arabidopsis thaliana	Lipid/Carbohydrate metabolism	unclear	Genomic evidence:microarray data
Cotton_A_34070	AT3G23920	3e-101	Arabidopsis thaliana	Lipid/Carbohydrate metabolism:Sugar metabolism	Unclear	Molecular evidence: SSH and Northern ; Genomic evidence:microarray data
Cotton_A_24520	AT3G24010	2e-102	Arabidopsis thaliana	Transcription regulation	unclear	Genomic evidence:microarray data
Cotton_A_35844	AT3G24290	0	Arabidopsis thaliana	Others	unclear	Genomic evidence:microarray data
Cotton_A_11156	AT3G24520	3e-76	Arabidopsis thaliana	Transcription regulation	unclear	Genomic evidence:microarray data
Cotton_A_38701	AT3G24520	9e-81	Arabidopsis thaliana	Transcription regulation	unclear	Genomic evidence:microarray data
Cotton_A_08835	AT3G24740	2e-58	Arabidopsis thaliana	Others	unclear	Genomic evidence:microarray data
Cotton_A_25126	AT3G24740	1e-57	Arabidopsis thaliana	Others	unclear	Genomic evidence:microarray data
Cotton_A_03792	AT3G25230	0	Arabidopsis thaliana	Others	unclear	Genomic evidence:microarray data
Cotton_A_29783	AT3G25230	2e-14	Arabidopsis thaliana	Others	unclear	Genomic evidence:microarray data
Cotton_A_37888	AT3G25230	4e-19	Arabidopsis thaliana	Others	unclear	Genomic evidence:microarray data
Cotton_D_gene_10023332	AT3G25230	4e-14	Arabidopsis thaliana	Others	unclear	Genomic evidence:microarray data
Cotton_A_28339	AT3G25480	3e-19	Arabidopsis thaliana	Others:Unknown	Unclear	Molecular evidence: SSH and Northern
Cotton_D_gene_10025664	AT3G25480	6e-26	Arabidopsis thaliana	Others:Unknown	Unclear	Molecular evidence: SSH and Northern
Cotton_A_11733	AT3G25585	0	Arabidopsis thaliana	Lipid/Carbohydrate metabolism	unclear	Genomic evidence:microarray data
Cotton_A_09731	AT3G25600	3e-35	Arabidopsis thaliana	Signal transduction	unclear	Genomic evidence:microarray data
Cotton_A_40670	AT3G25600	1e-67	Arabidopsis thaliana	Signal transduction	unclear	Genomic evidence:microarray data
Cotton_A_02685	AT3G25610	0	Arabidopsis thaliana	Others	unclear	Genomic evidence:microarray data
Cotton_A_20278	AT3G25610	0	Arabidopsis thaliana	Others	unclear	Genomic evidence:microarray data
Cotton_A_25785	AT3G25610	0	Arabidopsis thaliana	Others	unclear	Genomic evidence:microarray data
Cotton_D_gene_10034940	AT3G25610	0	Arabidopsis thaliana	Others	unclear	Genomic evidence:microarray data
Cotton_A_35451	AT3G25740	4e-146	Arabidopsis thaliana	Others	unclear	Genomic evidence:microarray data
Cotton_A_01401	AT3G25800	0	Arabidopsis thaliana	Protein degradation/modification	unclear	Genomic evidence:microarray data
Cotton_D_gene_10030654	AT3G25800	0	Arabidopsis thaliana	Protein degradation/modification	unclear	Genomic evidence:microarray data
Cotton_D_gene_10014274	AT3G26000	4e-24	Arabidopsis thaliana	Others	unclear	Genomic evidence:microarray data
Cotton_A_12531	AT3G26100	1e-25	Arabidopsis thaliana	Signal transduction:Ran GTPase binding	unclear	Molecular evidence: SSH and Northern ; Genomic evidence:microarray data
Cotton_A_26332	AT3G26300	5e-114	Arabidopsis thaliana	Redox regulation	unclear	Genomic evidence:microarray data
Cotton_D_gene_10040188	AT3G26300	3e-114	Arabidopsis thaliana	Redox regulation	unclear	Genomic evidence:microarray data
Cotton_A_28731	AT3G26440	0	Arabidopsis thaliana	Others	unclear	Genomic evidence:microarray data
Cotton_A_28740	AT3G26510	3e-53	Arabidopsis thaliana	Others	unclear	Genomic evidence:microarray data
Cotton_D_gene_10021986	AT3G26510	1e-49	Arabidopsis thaliana	Others	unclear	Genomic evidence:microarray data
Cotton_A_36631	AT3G26590	0	Arabidopsis thaliana	Others	unclear	Genomic evidence:microarray data
Cotton_A_37422	AT3G26590	3e-152	Arabidopsis thaliana	Others	unclear	Genomic evidence:microarray data
Cotton_D_gene_10021979	AT3G26590	0	Arabidopsis thaliana	Others	unclear	Genomic evidence:microarray data
Cotton_A_09440	AT3G26740	9e-30	Arabidopsis thaliana	Others:defense	Unclear	Molecular evidence:cDNA library
Cotton_A_14431	AT3G27010	1e-31	Arabidopsis thaliana	Others	unclear	Genomic evidence:microarray data
Cotton_A_08221	AT3G27200	3e-19	Arabidopsis thaliana	Redox regulation	unclear	Genomic evidence:microarray data
Cotton_A_11601	AT3G27200	1e-51	Arabidopsis thaliana	Redox regulation	unclear	Genomic evidence:microarray data
Cotton_A_25135	AT3G27200	4e-17	Arabidopsis thaliana	Redox regulation	unclear	Genomic evidence:microarray data
Cotton_A_35276	AT3G27200	9e-20	Arabidopsis thaliana	Redox regulation	unclear	Genomic evidence:microarray data
Cotton_A_00144	AT3G27260	2e-29	Arabidopsis thaliana	Transcription regulation:DNA-binding protein	unclear	Genomic evidence:microarray data
Cotton_A_15780	AT3G27260	7e-12	Arabidopsis thaliana	Transcription regulation:DNA-binding protein	unclear	Genomic evidence:microarray data
Cotton_A_31639	AT3G27300	0	Arabidopsis thaliana	Others	unclear	Genomic evidence:microarray data
Cotton_D_gene_10026632	AT3G27300	0	Arabidopsis thaliana	Others	unclear	Genomic evidence:microarray data
Cotton_A_27808	AT3G28180	0	Arabidopsis thaliana	Others	unclear	Genomic evidence:microarray data
Cotton_D_gene_10014445	AT3G28180	0	Arabidopsis thaliana	Others	unclear	Genomic evidence:microarray data
Cotton_A_19458	AT3G28210	4e-58	Arabidopsis thaliana	Others:zinc finger protein	unclear	Genomic evidence:microarray data
Cotton_A_19447	AT3G28580	0	Arabidopsis thaliana	Redox regulation:ATPase	Unclear	Genomic evidence:microarray data
Cotton_A_36683	AT3G28580	0	Arabidopsis thaliana	Redox regulation:ATPase	Unclear	Genomic evidence:microarray data
Cotton_D_gene_10002125	AT3G28580	0	Arabidopsis thaliana	Redox regulation:ATPase	Unclear	Genomic evidence:microarray data
Cotton_D_gene_10014421	AT3G28580	0	Arabidopsis thaliana	Redox regulation:ATPase	Unclear	Genomic evidence:microarray data
Cotton_A_00286	AT3G29250	4e-80	Arabidopsis thaliana	Others	unclear	Genomic evidence:microarray data
Cotton_A_13340	AT3G29575	1e-34	Arabidopsis thaliana	Others	unclear	Genomic evidence:microarray data
Cotton_D_gene_10027052	AT3G29575	1e-43	Arabidopsis thaliana	Others	unclear	Genomic evidence:microarray data
Cotton_A_16416	AT3G43860	3e-110	Arabidopsis thaliana	Others	unclear	Genomic evidence:microarray data
Cotton_A_19350	AT3G43860	2e-103	Arabidopsis thaliana	Others	unclear	Genomic evidence:microarray data
Cotton_A_32952	AT3G44720	0	Arabidopsis thaliana	Others:Unknown	Unclear	Molecular evidence: SSH and Northern
Cotton_A_11990	AT3G44880	1e-81	Arabidopsis thaliana	Chlorophyll degradation	promote	Genetic evidence:Mutant; Genomic evidence:microarray data
Cotton_A_01087	AT3G45140	0	Arabidopsis thaliana	Hormone response pathway:JA	promote	Molecular evidence:Northern
Cotton_A_13319	AT3G45580	1e-97	Arabidopsis thaliana	Transcription regulation	unclear	Genomic evidence:microarray data
Cotton_D_gene_10031711	AT3G45580	2e-30	Arabidopsis thaliana	Transcription regulation	unclear	Genomic evidence:microarray data
Cotton_A_30641	AT3G46620	2e-71	Arabidopsis thaliana	Transcription regulation	unclear	Genomic evidence:microarray data
Cotton_A_36958	AT3G46620	7e-59	Arabidopsis thaliana	Transcription regulation	unclear	Genomic evidence:microarray data
Cotton_A_19647	AT3G46690	2e-62	Arabidopsis thaliana	Others	unclear	Genomic evidence:microarray data
Cotton_A_27779	AT3G46900	3e-33	Arabidopsis thaliana	Others	unclear	Genomic evidence:microarray data
Cotton_A_16502	AT3G46930	2e-62	Arabidopsis thaliana	Protein degradation/modification:protein kinase and phosphatases	unclear	Genomic evidence:microarray data
Cotton_A_28872	AT3G46930	2e-62	Arabidopsis thaliana	Protein degradation/modification:protein kinase and phosphatases	unclear	Genomic evidence:microarray data
Cotton_D_gene_10019447	AT3G46930	2e-62	Arabidopsis thaliana	Protein degradation/modification:protein kinase and phosphatases	unclear	Genomic evidence:microarray data
Cotton_D_gene_10031200	AT3G46930	4e-80	Arabidopsis thaliana	Protein degradation/modification:protein kinase and phosphatases	unclear	Genomic evidence:microarray data
Cotton_A_22143	AT3G47090	0	Arabidopsis thaliana	Protein degradation/modification:protein kinase and phosphatases	unclear	Genomic evidence:microarray data
Cotton_D_gene_10026643	AT3G47350	7e-19	Arabidopsis thaliana	Others	unclear	Genomic evidence:microarray data
Cotton_A_03578	AT3G47420	0	Arabidopsis thaliana	Nutrient recycling	unclear	Genomic evidence:microarray data
Cotton_A_09211	AT3G47730	0	Arabidopsis thaliana	Others	unclear	Genomic evidence:microarray data
Cotton_A_27697	AT3G47780	0	Arabidopsis thaliana	Nutrient recycling	unclear	Genomic evidence:microarray data
Cotton_A_11906	AT3G47960	1e-105	Arabidopsis thaliana	Others	unclear	Genomic evidence:microarray data
Cotton_A_01250	AT3G48000	1e-51	Arabidopsis thaliana	Lipid/Carbohydrate metabolism:dehydrogenase	Unclear	Molecular evidence: SSH and Northern
Cotton_A_02713	AT3G48000	2e-117	Arabidopsis thaliana	Lipid/Carbohydrate metabolism:dehydrogenase	Unclear	Molecular evidence: SSH and Northern
Cotton_A_20457	AT3G48000	2e-173	Arabidopsis thaliana	Lipid/Carbohydrate metabolism:dehydrogenase	Unclear	Molecular evidence: SSH and Northern
Cotton_A_07644	AT3G48050	0	Arabidopsis thaliana	Others	unclear	Genomic evidence:microarray data
Cotton_A_13097	AT3G48050	0	Arabidopsis thaliana	Others	unclear	Genomic evidence:microarray data
Cotton_A_30046	AT3G48520	4e-95	Arabidopsis thaliana	Redox regulation	unclear	Genomic evidence:microarray data
Cotton_A_40656	AT3G48520	7e-38	Arabidopsis thaliana	Redox regulation	unclear	Genomic evidence:microarray data
Cotton_D_gene_10015750	AT3G48520	4e-136	Arabidopsis thaliana	Redox regulation	unclear	Genomic evidence:microarray data
Cotton_D_gene_10009162	AT3G48740	5e-55	Arabidopsis thaliana	Others	unclear	Genomic evidence:microarray data
Cotton_A_08009	AT3G48760	0	Arabidopsis thaliana	Transcription regulation	unclear	Genomic evidence:microarray data
Cotton_A_26109	AT3G48760	1e-18	Arabidopsis thaliana	Transcription regulation	unclear	Genomic evidence:microarray data
Cotton_D_gene_10022546	AT3G48760	1e-15	Arabidopsis thaliana	Transcription regulation	unclear	Genomic evidence:microarray data
Cotton_A_23876	AT3G48780	1e-18	Arabidopsis thaliana	Others	unclear	Genomic evidence:microarray data
Cotton_A_25988	AT3G48990	0	Arabidopsis thaliana	Others	unclear	Genomic evidence:microarray data
Cotton_D_gene_10023890	AT3G48990	0	Arabidopsis thaliana	Others	unclear	Genomic evidence:microarray data
Cotton_A_26427	AT3G49260	5e-24	Arabidopsis thaliana	Others	unclear	Genomic evidence:microarray data
Cotton_A_31905	AT3G49260	2e-13	Arabidopsis thaliana	Others	unclear	Genomic evidence:microarray data
Cotton_A_08115	AT3G49530	8e-85	Arabidopsis thaliana	Transcription regulation:NAC	unclear	Genomic evidence:microarray data
Cotton_A_25246	AT3G49780	6e-21	Arabidopsis thaliana	Others	unclear	Genomic evidence:microarray data
Cotton_D_gene_10016514	AT3G49800	4e-27	Arabidopsis thaliana	Others	unclear	Genomic evidence:microarray data
Cotton_A_15377	AT3G49930	4e-31	Arabidopsis thaliana	Transcription regulation:C2H2	Unclear	Molecular evidence:Real-Time PCR
Cotton_A_30144	AT3G50210	0	Arabidopsis thaliana	Redox regulation:flavonoid biosynthesis	Unclear	Genomic evidence:microarray data
Cotton_D_gene_10019848	AT3G50740	1e-26	Arabidopsis thaliana	Lipid/Carbohydrate metabolism	unclear	Genomic evidence:microarray data
Cotton_A_13729	AT3G50750	9e-73	Arabidopsis thaliana	Others	unclear	Genomic evidence:microarray data
Cotton_A_40106	AT3G50770	1e-43	Arabidopsis thaliana	Signal transduction:Calcium	unclear	Genomic evidence:microarray data
Cotton_A_02063	AT3G50830	2e-91	Arabidopsis thaliana	Others	unclear	Genomic evidence:microarray data
Cotton_A_24299	AT3G50840	3e-84	Arabidopsis thaliana	Others	unclear	Genomic evidence:microarray data
Cotton_A_35126	AT3G50900	1e-22	Arabidopsis thaliana	Others	unclear	Genomic evidence:microarray data
Cotton_A_02602	AT3G51000	2e-93	Arabidopsis thaliana	Others	unclear	Genomic evidence:microarray data
Cotton_A_02603	AT3G51000	3e-97	Arabidopsis thaliana	Others	unclear	Genomic evidence:microarray data
Cotton_A_17657	AT3G51000	2e-66	Arabidopsis thaliana	Others	unclear	Genomic evidence:microarray data
Cotton_A_21826	AT3G51000	3e-52	Arabidopsis thaliana	Others	unclear	Genomic evidence:microarray data
Cotton_D_gene_10030133	AT3G51000	4e-53	Arabidopsis thaliana	Others	unclear	Genomic evidence:microarray data
Cotton_A_13266	AT3G51060	1e-40	Arabidopsis thaliana	Transcription regulation	unclear	Genomic evidence:microarray data
Cotton_A_11375	AT3G51240	0	Arabidopsis thaliana	Redox regulation:Flavonoid/anthocyanin pathway	unclear	Genomic evidence:microarray data
Cotton_A_19363	AT3G51240	0	Arabidopsis thaliana	Redox regulation:Flavonoid/anthocyanin pathway	unclear	Genomic evidence:microarray data
Cotton_D_gene_10034401	AT3G51240	0	Arabidopsis thaliana	Redox regulation:Flavonoid/anthocyanin pathway	unclear	Genomic evidence:microarray data
Cotton_A_08875	AT3G51370	0	Arabidopsis thaliana	Protein degradation/modification	unclear	Genomic evidence:microarray data
Cotton_A_10578	AT3G51370	4e-147	Arabidopsis thaliana	Protein degradation/modification	unclear	Genomic evidence:microarray data
Cotton_A_18016	AT3G51370	4e-45	Arabidopsis thaliana	Protein degradation/modification	unclear	Genomic evidence:microarray data
Cotton_A_28650	AT3G51460	0	Arabidopsis thaliana	Others	unclear	Genomic evidence:microarray data
Cotton_A_17866	AT3G51500	3e-30	Arabidopsis thaliana	Others	unclear	Genomic evidence:microarray data
Cotton_A_34214	AT3G51660	8e-25	Arabidopsis thaliana	Others:defense	unclear	Molecular evidence:cDNA library
Cotton_A_00315	AT3G51860	0	Arabidopsis thaliana	Others	unclear	Genomic evidence:microarray data
Cotton_A_21404	AT3G51860	9e-136	Arabidopsis thaliana	Others	unclear	Genomic evidence:microarray data
Cotton_A_08197	AT3G51895	0	Arabidopsis thaliana	Others	unclear	Genomic evidence:microarray data
Cotton_A_07921	AT3G51910	2e-50	Arabidopsis thaliana	Transcription regulation	unclear	Genomic evidence:microarray data
Cotton_A_28857	AT3G52180	1e-31	Arabidopsis thaliana	Protein degradation/modification	unclear	Genomic evidence:microarray data
Cotton_A_37288	AT3G52310	1e-61	Arabidopsis thaliana	Nutrient recycling	unclear	Genomic evidence:microarray data
Cotton_A_13486	AT3G52400	2e-131	Arabidopsis thaliana	Others	unclear	Genomic evidence:microarray data
Cotton_A_16016	AT3G52400	2e-129	Arabidopsis thaliana	Others	unclear	Genomic evidence:microarray data
Cotton_A_32966	AT3G52400	2e-122	Arabidopsis thaliana	Others	unclear	Genomic evidence:microarray data
Cotton_A_25442	AT3G52430	4e-97	Arabidopsis thaliana	Hormone response pathway:SA	promote	Genetic evidence:Mutant
Cotton_D_gene_10019790	AT3G52430	6e-103	Arabidopsis thaliana	Hormone response pathway:SA	promote	Genetic evidence:Mutant
Cotton_A_32174	AT3G53150	0	Arabidopsis thaliana	Nutrient recycling:transferase	Unclear	Genomic evidence:microarray data
Cotton_A_22238	AT3G53920	9e-156	Arabidopsis thaliana	Transcription regulation	unclear	Genomic evidence:microarray data
Cotton_A_22681	AT3G53990	5e-82	Arabidopsis thaliana	Others	unclear	Genomic evidence:microarray data
Cotton_A_05565	AT3G54000	1e-37	Arabidopsis thaliana	Others	unclear	Genomic evidence:microarray data
Cotton_A_13519	AT3G54000	5e-11	Arabidopsis thaliana	Others	unclear	Genomic evidence:microarray data
Cotton_A_22685	AT3G54020	3e-178	Arabidopsis thaliana	Others	unclear	Genomic evidence:microarray data
Cotton_A_06206	AT3G54140	2e-31	Arabidopsis thaliana	Others	unclear	Genomic evidence:microarray data
Cotton_A_33350	AT3G54140	1e-163	Arabidopsis thaliana	Others	unclear	Genomic evidence:microarray data
Cotton_A_14354	AT3G54200	3e-16	Arabidopsis thaliana	Others	unclear	Genomic evidence:microarray data
Cotton_D_gene_10034221	AT3G54200	5e-47	Arabidopsis thaliana	Others	unclear	Genomic evidence:microarray data
Cotton_A_16373	AT3G54420	9e-104	Arabidopsis thaliana	Others	unclear	Genomic evidence:microarray data
Cotton_A_19778	AT3G54420	3e-115	Arabidopsis thaliana	Others	unclear	Genomic evidence:microarray data
Cotton_A_19782	AT3G54420	7e-135	Arabidopsis thaliana	Others	unclear	Genomic evidence:microarray data
Cotton_A_03015	AT3G54690	3e-179	Arabidopsis thaliana	Others	unclear	Genomic evidence:microarray data
Cotton_A_38602	AT3G54690	0	Arabidopsis thaliana	Others	unclear	Genomic evidence:microarray data
Cotton_A_33896	AT3G54850	3e-141	Arabidopsis thaliana	Others	unclear	Genomic evidence:microarray data
Cotton_A_34614	AT3G54850	1e-23	Arabidopsis thaliana	Others	unclear	Genomic evidence:microarray data
Cotton_D_gene_10014053	AT3G54850	3e-83	Arabidopsis thaliana	Others	unclear	Genomic evidence:microarray data
Cotton_A_02442	AT3G55140	0	Arabidopsis thaliana	Others	unclear	Genomic evidence:microarray data
Cotton_A_18655	AT3G55240	2e-22	Arabidopsis thaliana	Others	unclear	Genomic evidence:microarray data
Cotton_A_22958	AT3G55460	3e-43	Arabidopsis thaliana	redox regulation	unclear	Genomic evidence:microarray data
Cotton_A_23359	AT3G55470	3e-59	Arabidopsis thaliana	Signal transduction:Calcium	unclear	Genomic evidence:microarray data
Cotton_A_00967	AT3G55770	2e-109	Arabidopsis thaliana	Others	unclear	Genomic evidence:microarray data
Cotton_A_15872	AT3G55880	3e-79	Arabidopsis thaliana	Others	unclear	Genomic evidence:microarray data
Cotton_D_gene_10009267	AT3G55970	1e-171	Arabidopsis thaliana	Redox regulation:flavonoid biosynthesis	Unclear	Genomic evidence:microarray data
Cotton_A_01352	AT3G56060	0	Arabidopsis thaliana	Others	unclear	Genomic evidence:microarray data
Cotton_A_09969	AT3G56060	0	Arabidopsis thaliana	Others	unclear	Genomic evidence:microarray data
Cotton_A_13809	AT3G56110	2e-68	Arabidopsis thaliana	Others	unclear	Genomic evidence:microarray data
Cotton_A_13803	AT3G56170	2e-141	Arabidopsis thaliana	Nucleic acid degradation	unclear	Genomic evidence:microarray data
Cotton_A_06025	AT3G56400	5e-48	Arabidopsis thaliana	Transcription regulation	delay	Genetic evidence:Mutant
Cotton_A_15595	AT3G56400	9e-38	Arabidopsis thaliana	Transcription regulation	delay	Genetic evidence:Mutant
Cotton_D_gene_10002578	AT3G56400	2e-32	Arabidopsis thaliana	Transcription regulation	delay	Genetic evidence:Mutant
Cotton_D_gene_10005482	AT3G56400	4e-42	Arabidopsis thaliana	Transcription regulation	delay	Genetic evidence:Mutant
Cotton_D_gene_10016711	AT3G56400	8e-49	Arabidopsis thaliana	Transcription regulation	delay	Genetic evidence:Mutant
Cotton_A_20513	AT3G56620	2e-128	Arabidopsis thaliana	Others	unclear	Genomic evidence:microarray data
Cotton_D_gene_10000334	AT3G57450	8e-19	Arabidopsis thaliana	Others	unclear	Genomic evidence:microarray data
Cotton_A_07818	AT3G57480	2e-116	Arabidopsis thaliana	Transcription regulation	unclear	Genomic evidence:microarray data
Cotton_A_25695	AT3G57520	0	Arabidopsis thaliana	Others	unclear	Genomic evidence:microarray data
Cotton_A_40960	AT3G57550	0	Arabidopsis thaliana	Others	unclear	Genomic evidence:microarray data
Cotton_A_40927	AT3G58070	2e-41	Arabidopsis thaliana	Transcription regulation:C2H2	Unclear	Molecular evidence:Real-Time PCR
Cotton_A_15421	AT3G58490	0	Arabidopsis thaliana	Others	unclear	Genomic evidence:microarray data
Cotton_A_27393	AT3G59580	3e-120	Arabidopsis thaliana	Nutrient recycling	unclear	Genomic evidence:microarray data
Cotton_A_05835	AT3G60190	1e-67	Arabidopsis thaliana	Signal transduction	unclear	Genomic evidence:microarray data
Cotton_A_28795	AT3G60190	1e-30	Arabidopsis thaliana	Signal transduction	unclear	Genomic evidence:microarray data
Cotton_D_gene_10033016	AT3G60530	6e-37	Arabidopsis thaliana	Transcription regulation	unclear	Genomic evidence:microarray data
Cotton_D_gene_10032627	AT3G60690	6e-53	Arabidopsis thaliana	Hormone response pathway:Auxin	unclear	Genomic evidence:microarray data
Cotton_A_36547	AT3G61880	0	Arabidopsis thaliana	Redox regulation	unclear	Genomic evidence:microarray data
Cotton_A_39119	AT3G61880	2e-161	Arabidopsis thaliana	Redox regulation	unclear	Genomic evidence:microarray data
Cotton_A_25458	AT3G61900	8e-16	Arabidopsis thaliana	Hormone response pathway	unclear	Genomic evidence:microarray data
Cotton_A_12593	AT3G62260	2e-161	Arabidopsis thaliana	Protein degradation/modification:protein kinase and phosphatases	unclear	Genomic evidence:microarray data
Cotton_A_22643	AT3G62260	1e-166	Arabidopsis thaliana	Protein degradation/modification:protein kinase and phosphatases	unclear	Genomic evidence:microarray data
Cotton_A_28663	AT3G62260	6e-84	Arabidopsis thaliana	Protein degradation/modification:protein kinase and phosphatases	unclear	Genomic evidence:microarray data
Cotton_A_22046	AT3G62420	8e-45	Arabidopsis thaliana	Others	unclear	Genomic evidence:microarray data
Cotton_A_22040	AT3G62550	6e-62	Arabidopsis thaliana	Others:Unknown	Unclear	Molecular evidence: SSH and Northern
Cotton_A_10779	AT3G62630	5e-19	Arabidopsis thaliana	Others	unclear	Genomic evidence:microarray data
Cotton_A_18490	AT3G62630	1e-57	Arabidopsis thaliana	Others	unclear	Genomic evidence:microarray data
Cotton_A_21005	AT3G62640	2e-11	Arabidopsis thaliana	Others	unclear	Genomic evidence:microarray data
Cotton_A_20718	AT3G62650	7e-28	Arabidopsis thaliana	Others	unclear	Genomic evidence:microarray data
Cotton_A_26442	AT3G62650	2e-30	Arabidopsis thaliana	Others	unclear	Genomic evidence:microarray data
Cotton_A_29540	AT3G62930	4e-43	Arabidopsis thaliana	Redox regulation	unclear	Genomic evidence:microarray data
Cotton_A_08262	AT3G63010	0	Arabidopsis thaliana	Hormone response pathway	unclear	Genomic evidence:microarray data
Cotton_A_19532	AT3G63010	0	Arabidopsis thaliana	Hormone response pathway	unclear	Genomic evidence:microarray data
Cotton_A_23671	AT3G63010	0	Arabidopsis thaliana	Hormone response pathway	unclear	Genomic evidence:microarray data
Cotton_A_19543	AT3G63060	2e-112	Arabidopsis thaliana	Others	unclear	Genomic evidence:microarray data
Cotton_A_30632	AT3G63110	3e-131	Arabidopsis thaliana	Hormone response pathway:CK	Unclear	Genomic evidence:microarray data
Cotton_A_12869	AT3G63280	0	Arabidopsis thaliana	Others	unclear	Genomic evidence:microarray data
Cotton_A_19565	AT3G63310	1e-117	Arabidopsis thaliana	Others	unclear	Genomic evidence:microarray data
Cotton_A_03218	AT3G63380	0	Arabidopsis thaliana	Nutrient recycling	unclear	Genomic evidence:microarray data
Cotton_A_16471	AT3G63380	1e-67	Arabidopsis thaliana	Nutrient recycling	unclear	Genomic evidence:microarray data
Cotton_A_20877	AT3G63380	3e-42	Arabidopsis thaliana	Nutrient recycling	unclear	Genomic evidence:microarray data
Cotton_A_25993	AT3G63380	0	Arabidopsis thaliana	Nutrient recycling	unclear	Genomic evidence:microarray data
Cotton_A_31403	AT3G63380	0	Arabidopsis thaliana	Nutrient recycling	unclear	Genomic evidence:microarray data
Cotton_A_11074	AT4G00335	2e-11	Arabidopsis thaliana	Others	unclear	Genomic evidence:microarray data
Cotton_A_11945	AT4G00335	1e-10	Arabidopsis thaliana	Others	unclear	Genomic evidence:microarray data
Cotton_A_34326	AT4G00335	4e-53	Arabidopsis thaliana	Others	unclear	Genomic evidence:microarray data
Cotton_A_21446	AT4G00355	2e-68	Arabidopsis thaliana	Others	unclear	Genomic evidence:microarray data
Cotton_A_02486	AT4G00400	0	Arabidopsis thaliana	Others	unclear	Genomic evidence:microarray data
Cotton_A_21450	AT4G00400	0	Arabidopsis thaliana	Others	unclear	Genomic evidence:microarray data
Cotton_D_gene_10000272	AT4G00400	0	Arabidopsis thaliana	Others	unclear	Genomic evidence:microarray data
Cotton_A_16217	AT4G00650	5e-69	Arabidopsis thaliana	Signal transduction:Flowering	delay	Genetic evidence:QTL
Cotton_D_gene_10039504	AT4G00660	2e-72	Arabidopsis thaliana	Others	unclear	Genomic evidence:microarray data
Cotton_A_29502	AT4G00700	0	Arabidopsis thaliana	Signal transduction:Calcium	unclear	Genomic evidence:microarray data
Cotton_A_20363	AT4G01010	0	Arabidopsis thaliana	Others	unclear	Genomic evidence:microarray data
Cotton_A_28346	AT4G01010	0	Arabidopsis thaliana	Others	unclear	Genomic evidence:microarray data
Cotton_D_gene_10015874	AT4G01010	0	Arabidopsis thaliana	Others	unclear	Genomic evidence:microarray data
Cotton_D_gene_10035739	AT4G01460	4e-48	Arabidopsis thaliana	Transcription regulation:bHLH	Unclear	Molecular evidence:Real-Time PCR
Cotton_A_01174	AT4G01720	7e-26	Arabidopsis thaliana	Transcription regulation:WRKY	unclear	Genomic evidence:microarray data
Cotton_A_22615	AT4G01720	9e-70	Arabidopsis thaliana	Transcription regulation:WRKY	unclear	Genomic evidence:microarray data
Cotton_D_gene_10035431	AT4G01720	4e-68	Arabidopsis thaliana	Transcription regulation:WRKY	unclear	Genomic evidence:microarray data
Cotton_A_13977	AT4G02380	1e-20	Arabidopsis thaliana	Others:defense	unclear	Molecular evidence:cDNA library
Cotton_A_13978	AT4G02380	9e-23	Arabidopsis thaliana	Others:defense	unclear	Molecular evidence:cDNA library
Cotton_A_18171	AT4G02410	0	Arabidopsis thaliana	Others	unclear	Genomic evidence:microarray data
Cotton_A_20341	AT4G02410	1e-66	Arabidopsis thaliana	Others	unclear	Genomic evidence:microarray data
Cotton_D_gene_10016603	AT4G02410	0	Arabidopsis thaliana	Others	unclear	Genomic evidence:microarray data
Cotton_D_gene_10036794	AT4G02410	0	Arabidopsis thaliana	Others	unclear	Genomic evidence:microarray data
Cotton_A_15285	AT4G02510	1e-98	Arabidopsis thaliana	Others	unclear	Genomic evidence:microarray data
Cotton_A_15707	AT4G02510	0	Arabidopsis thaliana	Others	unclear	Genomic evidence:microarray data
Cotton_A_04869	AT4G02570	1e-60	Arabidopsis thaliana	Others	unclear	Genomic evidence:microarray data
Cotton_A_11767	AT4G02570	7e-141	Arabidopsis thaliana	Others	unclear	Genomic evidence:microarray data
Cotton_A_17951	AT4G03280	8e-114	Arabidopsis thaliana	Others:Light signal	Unclear	Molecular evidence: SSH and Northern
Cotton_A_38251	AT4G03420	2e-33	Arabidopsis thaliana	Others	unclear	Genomic evidence:microarray data
Cotton_A_30891	AT4G04500	3e-47	Arabidopsis thaliana	Protein degradation/modification:protein kinase and phosphatases	unclear	Genomic evidence:microarray data
Cotton_A_17043	AT4G04910	4e-53	Arabidopsis thaliana	Others	unclear	Genomic evidence:microarray data
Cotton_A_17647	AT4G05000	5e-133	Arabidopsis thaliana	Others	unclear	Genomic evidence:microarray data
Cotton_A_17646	AT4G05010	2e-25	Arabidopsis thaliana	Others	unclear	Genomic evidence:microarray data
Cotton_A_34775	AT4G05020	0	Arabidopsis thaliana	Others	unclear	Genomic evidence:microarray data
Cotton_A_09430	AT4G05590	4e-18	Arabidopsis thaliana	Others	unclear	Genomic evidence:microarray data
Cotton_A_15452	AT4G08950	3e-147	Arabidopsis thaliana	Others	unclear	Genomic evidence:microarray data
Cotton_D_gene_10008361	AT4G08950	3e-142	Arabidopsis thaliana	Others	unclear	Genomic evidence:microarray data
Cotton_A_02819	AT4G09010	7e-164	Arabidopsis thaliana	Redox regulation:ROS	delay	Molecular evidence:Real-Time PCR
Cotton_A_23770	AT4G09750	8e-13	Arabidopsis thaliana	redox regulation	unclear	Genomic evidence:microarray data
Cotton_D_gene_10028358	AT4G09750	8e-15	Arabidopsis thaliana	redox regulation	unclear	Genomic evidence:microarray data
Cotton_A_05903	AT4G10280	5e-17	Arabidopsis thaliana	Others	unclear	Genomic evidence:microarray data
Cotton_A_17078	AT4G10380	3e-94	Arabidopsis thaliana	Nutrient recycling	unclear	Genomic evidence:microarray data
Cotton_D_gene_10013444	AT4G10730	2e-29	Arabidopsis thaliana	Others	unclear	Genomic evidence:microarray data
Cotton_A_19609	AT4G10850	1e-56	Arabidopsis thaliana	Others	unclear	Genomic evidence:microarray data
Cotton_A_14144	AT4G10925	7e-18	Arabidopsis thaliana	Others	unclear	Genomic evidence:microarray data
Cotton_A_31498	AT4G10960	0	Arabidopsis thaliana	Lipid/Carbohydrate metabolism	unclear	Genomic evidence:microarray data
Cotton_A_10732	AT4G11170	1e-38	Arabidopsis thaliana	Signal transduction	unclear	Genomic evidence:microarray data
Cotton_D_gene_10002733	AT4G11170	2e-111	Arabidopsis thaliana	Signal transduction	unclear	Genomic evidence:microarray data
Cotton_D_gene_10004762	AT4G11170	1e-84	Arabidopsis thaliana	Signal transduction	unclear	Genomic evidence:microarray data
Cotton_D_gene_10027485	AT4G11170	3e-119	Arabidopsis thaliana	Signal transduction	unclear	Genomic evidence:microarray data
Cotton_A_35048	AT4G11280	0	Arabidopsis thaliana	Hormone response pathway:ET	promote	Genetic evidence:Mutant
Cotton_A_29018	AT4G11450	2e-13	Arabidopsis thaliana	Others	unclear	Genomic evidence:microarray data
Cotton_A_09937	AT4G12000	2e-112	Arabidopsis thaliana	Redox regulation	unclear	Genomic evidence:microarray data
Cotton_A_20952	AT4G12080	1e-52	Arabidopsis thaliana	Transcription regulation:DNA-binding protein	unclear	Genomic evidence:microarray data
Cotton_A_01385	AT4G12300	7e-151	Arabidopsis thaliana	Redox regulation:flavonoid biosynthesis	Unclear	Genomic evidence:microarray data
Cotton_A_07098	AT4G12300	0	Arabidopsis thaliana	Redox regulation:flavonoid biosynthesis	Unclear	Genomic evidence:microarray data
Cotton_A_28428	AT4G12300	3e-139	Arabidopsis thaliana	Redox regulation:flavonoid biosynthesis	Unclear	Genomic evidence:microarray data
Cotton_D_gene_10000588	AT4G12300	0	Arabidopsis thaliana	Redox regulation:flavonoid biosynthesis	Unclear	Genomic evidence:microarray data
Cotton_A_15196	AT4G13010	1e-177	Arabidopsis thaliana	Redox regulation	unclear	Genomic evidence:microarray data
Cotton_A_23439	AT4G13010	3e-15	Arabidopsis thaliana	Redox regulation	unclear	Genomic evidence:microarray data
Cotton_D_gene_10013212	AT4G13010	8e-154	Arabidopsis thaliana	Redox regulation	unclear	Genomic evidence:microarray data
Cotton_A_25379	AT4G13020	2e-131	Arabidopsis thaliana	Others	unclear	Genomic evidence:microarray data
Cotton_A_03799	AT4G13030	2e-97	Arabidopsis thaliana	Others	unclear	Genomic evidence:microarray data
Cotton_A_05866	AT4G13100	1e-26	Arabidopsis thaliana	Transcription regulation	unclear	Genomic evidence:microarray data
Cotton_A_15027	AT4G13180	1e-127	Arabidopsis thaliana	redox regulation	unclear	Genomic evidence:microarray data
Cotton_A_06960	AT4G13395	2e-11	Arabidopsis thaliana	Others	unclear	Genomic evidence:microarray data
Cotton_A_10881	AT4G13830	7e-18	Arabidopsis thaliana	Protein degradation/modification	unclear	Genomic evidence:microarray data
Cotton_A_31704	AT4G13920	9e-129	Arabidopsis thaliana	Protein degradation/modification:protein kinase and phosphatases	unclear	Genomic evidence:microarray data
Cotton_A_06952	AT4G14350	0	Arabidopsis thaliana	Protein degradation/modification	unclear	Genomic evidence:microarray data
Cotton_A_26108	AT4G14370	2e-41	Arabidopsis thaliana	Signal transduction	unclear	Genomic evidence:microarray data
Cotton_D_gene_10009718	AT4G14370	6e-43	Arabidopsis thaliana	Signal transduction	unclear	Genomic evidence:microarray data
Cotton_A_02119	AT4G14540	4e-67	Arabidopsis thaliana	Transcription regulation:CCAAT-HAP3	Unclear	Molecular evidence:Real-Time PCR
Cotton_A_19765	AT4G14880	5e-159	Arabidopsis thaliana	Protein degradation/modification	delay	Genetic evidence:Mutant
Cotton_D_gene_10010364	AT4G15248	4e-29	Arabidopsis thaliana	Transcription regulation	unclear	Genomic evidence:microarray data
Cotton_A_20673	AT4G16070	3e-23	Arabidopsis thaliana	Others	unclear	Genomic evidence:microarray data
Cotton_A_17802	AT4G16110	3e-67	Arabidopsis thaliana	Hormone response pathway:CK	delay	Molecular evidence ; Genetic evidence:transgene
Cotton_A_16537	AT4G16260	6e-144	Arabidopsis thaliana	Lipid/Carbohydrate metabolism	unclear	Genomic evidence:microarray data
Cotton_A_18248	AT4G16260	3e-102	Arabidopsis thaliana	Lipid/Carbohydrate metabolism	unclear	Genomic evidence:microarray data
Cotton_A_29443	AT4G16444	3e-42	Arabidopsis thaliana	Others	unclear	Genomic evidence:microarray data
Cotton_A_20615	AT4G16640	3e-64	Arabidopsis thaliana	Protein degradation/modification	unclear	Genomic evidence:microarray data
Cotton_A_02281	AT4G16740	2e-90	Arabidopsis thaliana	Environmental factors:Wounding	Unclear	Molecular evidence: SSH and Northern
Cotton_A_27525	AT4G16740	5e-83	Arabidopsis thaliana	Environmental factors:Wounding	Unclear	Molecular evidence: SSH and Northern
Cotton_A_34489	AT4G16740	9e-95	Arabidopsis thaliana	Environmental factors:Wounding	Unclear	Molecular evidence: SSH and Northern
Cotton_A_34493	AT4G16740	5e-96	Arabidopsis thaliana	Environmental factors:Wounding	Unclear	Molecular evidence: SSH and Northern
Cotton_A_36749	AT4G16740	2e-34	Arabidopsis thaliana	Environmental factors:Wounding	Unclear	Molecular evidence: SSH and Northern
Cotton_A_41116	AT4G16740	1e-88	Arabidopsis thaliana	Environmental factors:Wounding	Unclear	Molecular evidence: SSH and Northern
Cotton_D_gene_10024293	AT4G16760	0	Arabidopsis thaliana	Lipid/Carbohydrate metabolism:fatty acid catabolism	Unclear	Genomic evidence:microarray data
Cotton_A_09138	AT4G16780	8e-92	Arabidopsis thaliana	Transcription regulation	unclear	Genomic evidence:microarray data
Cotton_A_21360	AT4G17230	2e-143	Arabidopsis thaliana	Transcription regulation	unclear	Genomic evidence:microarray data
Cotton_A_21679	AT4G17230	1e-140	Arabidopsis thaliana	Transcription regulation	unclear	Genomic evidence:microarray data
Cotton_D_gene_10024944	AT4G17230	2e-162	Arabidopsis thaliana	Transcription regulation	unclear	Genomic evidence:microarray data
Cotton_A_07157	AT4G17490	2e-43	Arabidopsis thaliana	Transcription regulation:AP2-EREBP	Unclear	Molecular evidence:Real-Time PCR
Cotton_A_07159	AT4G17490	2e-43	Arabidopsis thaliana	Transcription regulation:AP2-EREBP	Unclear	Molecular evidence:Real-Time PCR
Cotton_A_16596	AT4G17500	2e-73	Arabidopsis thaliana	Hormone response pathway:ET	unclear	Genomic evidence:microarray data
Cotton_A_11220	AT4G17670	3e-16	Arabidopsis thaliana	Others	unclear	Genomic evidence:microarray data
Cotton_A_11221	AT4G17670	7e-17	Arabidopsis thaliana	Others	unclear	Genomic evidence:microarray data
Cotton_A_33789	AT4G17670	1e-15	Arabidopsis thaliana	Others	unclear	Genomic evidence:microarray data
Cotton_A_07718	AT4G17900	4e-41	Arabidopsis thaliana	Others	unclear	Genomic evidence:microarray data
Cotton_A_07910	AT4G17900	2e-110	Arabidopsis thaliana	Others	unclear	Genomic evidence:microarray data
Cotton_A_09173	AT4G17900	2e-111	Arabidopsis thaliana	Others	unclear	Genomic evidence:microarray data
Cotton_A_23514	AT4G17900	1e-89	Arabidopsis thaliana	Others	unclear	Genomic evidence:microarray data
Cotton_A_35892	AT4G17900	1e-103	Arabidopsis thaliana	Others	unclear	Genomic evidence:microarray data
Cotton_A_06531	AT4G18160	5e-26	Arabidopsis thaliana	Others	unclear	Genomic evidence:microarray data
Cotton_A_22063	AT4G18170	1e-43	Arabidopsis thaliana	Transcription regulation	unclear	Genomic evidence:microarray data
Cotton_A_12363	AT4G18210	8e-105	Arabidopsis thaliana	Others	unclear	Genomic evidence:microarray data
Cotton_A_16581	AT4G18210	4e-133	Arabidopsis thaliana	Others	unclear	Genomic evidence:microarray data
Cotton_A_21957	AT4G18210	5e-120	Arabidopsis thaliana	Others	unclear	Genomic evidence:microarray data
Cotton_D_gene_10015472	AT4G18210	2e-130	Arabidopsis thaliana	Others	unclear	Genomic evidence:microarray data
Cotton_A_12288	AT4G18780	1e-128	Arabidopsis thaliana	Others	unclear	Genomic evidence:microarray data
Cotton_A_39542	AT4G18800	8e-142	Arabidopsis thaliana	Others	unclear	Genomic evidence:microarray data
Cotton_A_07392	AT4G18880	3e-57	Arabidopsis thaliana	Transcription regulation:HSF	unclear	Genomic evidence:microarray data
Cotton_D_gene_10015555	AT4G18880	5e-51	Arabidopsis thaliana	Transcription regulation:HSF	unclear	Genomic evidence:microarray data
Cotton_A_20601	AT4G19030	4e-75	Arabidopsis thaliana	Others	unclear	Genomic evidence:microarray data
Cotton_A_07971	AT4G19170	0	Arabidopsis thaliana	Others:carotenoid dioxygenase	unclear	Molecular evidence:BLAST search
Cotton_A_28058	AT4G19640	4e-91	Arabidopsis thaliana	Signal transduction	unclear	Genomic evidence:microarray data
Cotton_A_07229	AT4G19810	1e-82	Arabidopsis thaliana	Lipid/Carbohydrate metabolism	unclear	Genomic evidence:microarray data
Cotton_D_gene_10026735	AT4G19810	2e-84	Arabidopsis thaliana	Lipid/Carbohydrate metabolism	unclear	Genomic evidence:microarray data
Cotton_A_13406	AT4G19840	3e-41	Arabidopsis thaliana	Others	unclear	Genomic evidence:microarray data
Cotton_D_gene_10004304	AT4G19840	5e-42	Arabidopsis thaliana	Others	unclear	Genomic evidence:microarray data
Cotton_A_09295	AT4G19890	4e-53	Arabidopsis thaliana	Others	promote	Genetic evidence:Mutant and transgene
Cotton_A_21717	AT4G19890	5e-49	Arabidopsis thaliana	Others	promote	Genetic evidence:Mutant and transgene
Cotton_A_29292	AT4G19890	1e-76	Arabidopsis thaliana	Others	promote	Genetic evidence:Mutant and transgene
Cotton_A_37189	AT4G19890	5e-58	Arabidopsis thaliana	Others	promote	Genetic evidence:Mutant and transgene
Cotton_A_12758	AT4G19950	2e-13	Arabidopsis thaliana	Others	unclear	Genomic evidence:microarray data
Cotton_A_19594	AT4G19950	8e-53	Arabidopsis thaliana	Others	unclear	Genomic evidence:microarray data
Cotton_D_gene_10011048	AT4G19950	5e-51	Arabidopsis thaliana	Others	unclear	Genomic evidence:microarray data
Cotton_A_30184	AT4G20110	0	Arabidopsis thaliana	Nutrient recycling	unclear	Genomic evidence:microarray data
Cotton_A_31873	AT4G20460	3e-28	Arabidopsis thaliana	Others	unclear	Genomic evidence:microarray data
Cotton_D_gene_10031170	AT4G20830	0	Arabidopsis thaliana	Others	unclear	Genomic evidence:microarray data
Cotton_A_10446	AT4G21120	9e-127	Arabidopsis thaliana	Nutrient recycling	unclear	Genomic evidence:microarray data
Cotton_A_19682	AT4G21120	0	Arabidopsis thaliana	Nutrient recycling	unclear	Genomic evidence:microarray data
Cotton_A_21908	AT4G21120	2e-173	Arabidopsis thaliana	Nutrient recycling	unclear	Genomic evidence:microarray data
Cotton_A_30180	AT4G21120	0	Arabidopsis thaliana	Nutrient recycling	unclear	Genomic evidence:microarray data
Cotton_A_04894	AT4G21160	0	Arabidopsis thaliana	Others	unclear	Genomic evidence:microarray data
Cotton_A_20804	AT4G21410	1e-40	Arabidopsis thaliana	Protein degradation/modification	unclear	Genomic evidence:microarray data
Cotton_A_34291	AT4G21410	3e-109	Arabidopsis thaliana	Protein degradation/modification	unclear	Genomic evidence:microarray data
Cotton_A_35690	AT4G21410	0	Arabidopsis thaliana	Protein degradation/modification	unclear	Genomic evidence:microarray data
Cotton_D_gene_10012432	AT4G21410	2e-162	Arabidopsis thaliana	Protein degradation/modification	unclear	Genomic evidence:microarray data
Cotton_D_gene_10022244	AT4G21410	9e-28	Arabidopsis thaliana	Protein degradation/modification	unclear	Genomic evidence:microarray data
Cotton_A_11407	AT4G21440	3e-62	Arabidopsis thaliana	Transcription regulation	unclear	Genomic evidence:microarray data
Cotton_A_32626	AT4G21440	4e-78	Arabidopsis thaliana	Transcription regulation	unclear	Genomic evidence:microarray data
Cotton_D_gene_10009843	AT4G21440	4e-70	Arabidopsis thaliana	Transcription regulation	unclear	Genomic evidence:microarray data
Cotton_A_13616	AT4G21810	3e-34	Arabidopsis thaliana	Others	unclear	Genomic evidence:microarray data
Cotton_A_04654	AT4G22190	4e-54	Arabidopsis thaliana	Others	unclear	Genomic evidence:microarray data
Cotton_A_09923	AT4G22750	1e-66	Arabidopsis thaliana	Transcription regulation	unclear	Genomic evidence:microarray data
Cotton_A_17157	AT4G22780	0	Arabidopsis thaliana	Signal transduction	unclear	Genomic evidence:microarray data
Cotton_A_16623	AT4G22820	8e-49	Arabidopsis thaliana	Others:zinc finger protein	unclear	Genomic evidence:microarray data
Cotton_A_09953	AT4G22880	0	Arabidopsis thaliana	Nutrient recycling	unclear	Molecular evidence:Blast search
Cotton_A_35983	AT4G22880	2e-176	Arabidopsis thaliana	Nutrient recycling	unclear	Molecular evidence:Blast search
Cotton_A_03381	AT4G22990	0	Arabidopsis thaliana	Others	unclear	Genomic evidence:microarray data
Cotton_A_15880	AT4G23150	5e-51	Arabidopsis thaliana	Protein degradation/modification:phosphorylation	Unclear	Genomice evidence: microarray data
Cotton_A_17636	AT4G23150	4e-151	Arabidopsis thaliana	Protein degradation/modification:phosphorylation	Unclear	Genomice evidence: microarray data
Cotton_A_20803	AT4G23150	5e-36	Arabidopsis thaliana	Protein degradation/modification:phosphorylation	Unclear	Genomice evidence: microarray data
Cotton_A_30882	AT4G23150	0	Arabidopsis thaliana	Protein degradation/modification:phosphorylation	Unclear	Genomice evidence: microarray data
Cotton_A_30883	AT4G23150	1e-175	Arabidopsis thaliana	Protein degradation/modification:phosphorylation	Unclear	Genomice evidence: microarray data
Cotton_A_34735	AT4G23150	2e-133	Arabidopsis thaliana	Protein degradation/modification:phosphorylation	Unclear	Genomice evidence: microarray data
Cotton_A_40923	AT4G23150	5e-103	Arabidopsis thaliana	Protein degradation/modification:phosphorylation	Unclear	Genomice evidence: microarray data
Cotton_A_13673	AT4G23430	1e-25	Arabidopsis thaliana	redox regulation	unclear	Genomic evidence:microarray data
Cotton_A_16805	AT4G23430	3e-26	Arabidopsis thaliana	redox regulation	unclear	Genomic evidence:microarray data
Cotton_D_gene_10019257	AT4G23430	9e-26	Arabidopsis thaliana	redox regulation	unclear	Genomic evidence:microarray data
Cotton_A_23176	AT4G23630	4e-91	Arabidopsis thaliana	Others	unclear	Genomic evidence:microarray data
Cotton_A_08164	AT4G23750	7e-50	Arabidopsis thaliana	Transcription regulation:AP2-EREBP	Unclear	Molecular evidence:Real-Time PCR
Cotton_A_23199	AT4G23810	4e-67	Arabidopsis thaliana	Transcription regulation:WRKY	promote	Genetic evidence:Transgene and mutant
Cotton_A_39979	AT4G23810	3e-69	Arabidopsis thaliana	Transcription regulation:WRKY	promote	Genetic evidence:Transgene and mutant
Cotton_D_gene_10007498	AT4G23810	5e-70	Arabidopsis thaliana	Transcription regulation:WRKY	promote	Genetic evidence:Transgene and mutant
Cotton_D_gene_10016858	AT4G23810	1e-67	Arabidopsis thaliana	Transcription regulation:WRKY	promote	Genetic evidence:Transgene and mutant
Cotton_D_gene_10029943	AT4G23810	6e-28	Arabidopsis thaliana	Transcription regulation:WRKY	promote	Genetic evidence:Transgene and mutant
Cotton_A_31385	AT4G24010	1e-141	Arabidopsis thaliana	Others	unclear	Genomic evidence:microarray data
Cotton_D_gene_10005257	AT4G24010	2e-134	Arabidopsis thaliana	Others	unclear	Genomic evidence:microarray data
Cotton_A_04451	AT4G24040	0	Arabidopsis thaliana	Others	unclear	Genomic evidence:microarray data
Cotton_A_08711	AT4G24220	0	Arabidopsis thaliana	Environmental factors:PCD	Unclear	Molecular evidence: SSH and Northern
Cotton_A_08712	AT4G24220	0	Arabidopsis thaliana	Environmental factors:PCD	Unclear	Molecular evidence: SSH and Northern
Cotton_A_16658	AT4G24240	1e-89	Arabidopsis thaliana	Transcription regulation:WRKY	unclear	Molecular evidence:Northern
Cotton_A_23638	AT4G24380	3e-109	Arabidopsis thaliana	Others	unclear	Genomic evidence:microarray data
Cotton_A_19508	AT4G24400	0	Arabidopsis thaliana	Protein degradation/modification	unclear	Genomic evidence:microarray data
Cotton_A_19493	AT4G24450	0	Arabidopsis thaliana	Lipid/Carbohydrate metabolism	unclear	Genomic evidence:microarray data
Cotton_D_gene_10005989	AT4G24450	0	Arabidopsis thaliana	Lipid/Carbohydrate metabolism	unclear	Genomic evidence:microarray data
Cotton_A_28679	AT4G25000	0	Arabidopsis thaliana	Lipid/Carbohydrate metabolism	unclear	Genomic evidence:microarray data
Cotton_A_21054	AT4G25030	2e-130	Arabidopsis thaliana	Others	unclear	Genomic evidence:microarray data
Cotton_A_07695	AT4G25170	5e-24	Arabidopsis thaliana	Others	unclear	Genomic evidence:microarray data
Cotton_A_01364	AT4G25390	4e-173	Arabidopsis thaliana	Protein degradation/modification:protein kinase and phosphatases	unclear	Genomic evidence:microarray data
Cotton_A_07547	AT4G25470	6e-53	Arabidopsis thaliana	Transcription regulation:DREB subfamily A-1 of ERF/AP2	delay	Genetic evidence:Transgene
Cotton_A_39051	AT4G25470	3e-68	Arabidopsis thaliana	Transcription regulation:DREB subfamily A-1 of ERF/AP2	delay	Genetic evidence:Transgene
Cotton_A_01342	AT4G25490	3e-53	Arabidopsis thaliana	Others	unclear	Genomic evidence:microarray data
Cotton_D_gene_10030712	AT4G25490	1e-53	Arabidopsis thaliana	Others	unclear	Genomic evidence:microarray data
Cotton_A_01339	AT4G25500	2e-105	Arabidopsis thaliana	Others	unclear	Genomic evidence:microarray data
Cotton_A_38097	AT4G25670	6e-44	Arabidopsis thaliana	Others	unclear	Genomic evidence:microarray data
Cotton_A_25644	AT4G27000	5e-135	Arabidopsis thaliana	Others	unclear	Genomic evidence:microarray data
Cotton_A_38422	AT4G27000	3e-102	Arabidopsis thaliana	Others	unclear	Genomic evidence:microarray data
Cotton_A_24454	AT4G27260	1e-143	Arabidopsis thaliana	Hormone response pathway:Auxin	unclear	Genomic evidence:microarray data
Cotton_D_gene_10025661	AT4G27260	2e-143	Arabidopsis thaliana	Hormone response pathway:Auxin	unclear	Genomic evidence:microarray data
Cotton_A_08931	AT4G27310	8e-32	Arabidopsis thaliana	Transcription regulation	unclear	Genomic evidence:microarray data
Cotton_D_gene_10003677	AT4G27410	6e-127	Arabidopsis thaliana	Transcription regulation:NAC	unclear	Genomic evidence:microarray data
Cotton_A_06315	AT4G27450	2e-159	Arabidopsis thaliana	Others	unclear	Genomic evidence:microarray data
Cotton_A_39553	AT4G27680	0	Arabidopsis thaliana	Others	unclear	Genomic evidence:microarray data
Cotton_A_14351	AT4G27780	3e-12	Arabidopsis thaliana	Lipid/Carbohydrate metabolism	unclear	Genomic evidence:microarray data
Cotton_A_00090	AT4G28240	1e-19	Arabidopsis thaliana	Others	unclear	Genomic evidence:microarray data
Cotton_A_03897	AT4G28270	1e-27	Arabidopsis thaliana	Transcription regulation	unclear	Genomic evidence:microarray data
Cotton_D_gene_10018019	AT4G28270	2e-40	Arabidopsis thaliana	Transcription regulation	unclear	Genomic evidence:microarray data
Cotton_A_14924	AT4G28300	5e-69	Arabidopsis thaliana	Protein degradation/modification	unclear	Genomic evidence:microarray data
Cotton_D_gene_10010314	AT4G28300	2e-57	Arabidopsis thaliana	Protein degradation/modification	unclear	Genomic evidence:microarray data
Cotton_A_03926	AT4G28490	0	Arabidopsis thaliana	Signal transduction:PPI	Unclear	Molecular evidence: microarray data
Cotton_A_08819	AT4G28490	9e-107	Arabidopsis thaliana	Signal transduction:PPI	Unclear	Molecular evidence: microarray data
Cotton_A_16741	AT4G28490	0	Arabidopsis thaliana	Signal transduction:PPI	Unclear	Molecular evidence: microarray data
Cotton_A_27833	AT4G28490	0	Arabidopsis thaliana	Signal transduction:PPI	Unclear	Molecular evidence: microarray data
Cotton_D_gene_10000491	AT4G28490	0	Arabidopsis thaliana	Signal transduction:PPI	Unclear	Molecular evidence: microarray data
Cotton_D_gene_10005412	AT4G28490	0	Arabidopsis thaliana	Signal transduction:PPI	Unclear	Molecular evidence: microarray data
Cotton_D_gene_10016304	AT4G28490	0	Arabidopsis thaliana	Signal transduction:PPI	Unclear	Molecular evidence: microarray data
Cotton_D_gene_10033337	AT4G28490	0	Arabidopsis thaliana	Signal transduction:PPI	Unclear	Molecular evidence: microarray data
Cotton_A_29195	AT4G28550	0	Arabidopsis thaliana	signal transduction	unclear	Genomic evidence:microarray data
Cotton_A_04562	AT4G28650	4e-163	Arabidopsis thaliana	Others	unclear	Genomic evidence:microarray data
Cotton_A_09813	AT4G28650	0	Arabidopsis thaliana	Others	unclear	Genomic evidence:microarray data
Cotton_D_gene_10013363	AT4G28650	0	Arabidopsis thaliana	Others	unclear	Genomic evidence:microarray data
Cotton_D_gene_10013364	AT4G28650	0	Arabidopsis thaliana	Others	unclear	Genomic evidence:microarray data
Cotton_A_20039	AT4G29050	2e-172	Arabidopsis thaliana	Protein degradation/modification:protein kinase and phosphatases	unclear	Genomic evidence:microarray data
Cotton_D_gene_10021521	AT4G29050	0	Arabidopsis thaliana	Protein degradation/modification:protein kinase and phosphatases	unclear	Genomic evidence:microarray data
Cotton_D_gene_10024461	AT4G29050	2e-133	Arabidopsis thaliana	Protein degradation/modification:protein kinase and phosphatases	unclear	Genomic evidence:microarray data
Cotton_A_10345	AT4G29100	2e-80	Arabidopsis thaliana	Hormone response pathway:ET	promote	Genomic evidence:microarray data
Cotton_A_26960	AT4G29120	2e-38	Arabidopsis thaliana	Others	unclear	Genomic evidence:microarray data
Cotton_A_03125	AT4G29190	1e-112	Arabidopsis thaliana	Transcription regulation	unclear	Genomic evidence:microarray data
Cotton_A_10312	AT4G29190	2e-135	Arabidopsis thaliana	Transcription regulation	unclear	Genomic evidence:microarray data
Cotton_D_gene_10012858	AT4G29190	5e-135	Arabidopsis thaliana	Transcription regulation	unclear	Genomic evidence:microarray data
Cotton_A_18690	AT4G29360	3e-115	Arabidopsis thaliana	Lipid/Carbohydrate metabolism	unclear	Genomic evidence:microarray data
Cotton_A_16908	AT4G30210	0	Arabidopsis thaliana	Others:defense	Unclear	Molecular evidence: SSH and Northern
Cotton_D_gene_10034412	AT4G30210	1e-13	Arabidopsis thaliana	Others:defense	Unclear	Molecular evidence: SSH and Northern
Cotton_A_06766	AT4G30270	3e-147	Arabidopsis thaliana	Lipid/Carbohydrate metabolism	Unclear	Molecular evidence:cDNA library; Molecular evidence: SSH and Northern
Cotton_A_06771	AT4G30270	1e-147	Arabidopsis thaliana	Lipid/Carbohydrate metabolism	Unclear	Molecular evidence:cDNA library; Molecular evidence: SSH and Northern
Cotton_A_16900	AT4G30270	9e-144	Arabidopsis thaliana	Lipid/Carbohydrate metabolism	Unclear	Molecular evidence:cDNA library; Molecular evidence: SSH and Northern
Cotton_D_gene_10028952	AT4G30270	2e-147	Arabidopsis thaliana	Lipid/Carbohydrate metabolism	Unclear	Molecular evidence:cDNA library; Molecular evidence: SSH and Northern
Cotton_A_07071	AT4G30360	1e-55	Arabidopsis thaliana	Nutrient recycling	unclear	Genomic evidence:microarray data
Cotton_A_39392	AT4G30400	5e-90	Arabidopsis thaliana	Transcription regulation	unclear	Genomic evidence:microarray data
Cotton_A_26637	AT4G30490	0	Arabidopsis thaliana	Others:ATPases	unclear	Genomic evidence:microarray data
Cotton_A_39876	AT4G30800	1e-93	Arabidopsis thaliana	Others	unclear	Genomic evidence:microarray data
Cotton_A_01130	AT4G31550	9e-116	Arabidopsis thaliana	Transcription regulation:WRKY	unclear	Molecular evidence:Real-Time PCR
Cotton_A_28180	AT4G31550	7e-121	Arabidopsis thaliana	Transcription regulation:WRKY	unclear	Molecular evidence:Real-Time PCR
Cotton_A_40437	AT4G31550	6e-74	Arabidopsis thaliana	Transcription regulation:WRKY	unclear	Molecular evidence:Real-Time PCR
Cotton_A_22727	AT4G31820	7e-164	Arabidopsis thaliana	Others	unclear	Genomic evidence:microarray data
Cotton_D_gene_10015340	AT4G31860	0	Arabidopsis thaliana	Protein degradation/modification	unclear	Genomic evidence:microarray data
Cotton_A_17669	AT4G32480	4e-76	Arabidopsis thaliana	Others	unclear	Genomic evidence:microarray data
Cotton_A_38019	AT4G32480	6e-36	Arabidopsis thaliana	Others	unclear	Genomic evidence:microarray data
Cotton_D_gene_10019744	AT4G32480	3e-25	Arabidopsis thaliana	Others	unclear	Genomic evidence:microarray data
Cotton_A_07193	AT4G32870	5e-43	Arabidopsis thaliana	Others	unclear	Genomic evidence:microarray data
Cotton_A_09037	AT4G32870	3e-35	Arabidopsis thaliana	Others	unclear	Genomic evidence:microarray data
Cotton_D_gene_10015066	AT4G32870	8e-43	Arabidopsis thaliana	Others	unclear	Genomic evidence:microarray data
Cotton_A_14201	AT4G32890	2e-72	Arabidopsis thaliana	Transcription regulation:GATA	Unclear	Molecular evidence:Real-Time PCR
Cotton_A_14693	AT4G32890	9e-45	Arabidopsis thaliana	Transcription regulation:GATA	Unclear	Molecular evidence:Real-Time PCR
Cotton_A_14011	AT4G33030	0	Arabidopsis thaliana	Others	unclear	Molecular evidence:Blast search
Cotton_A_14014	AT4G33040	4e-55	Arabidopsis thaliana	Redox regulation:Antioxidants	unclear	Genomic evidence:microarray data
Cotton_A_29409	AT4G33565	2e-42	Arabidopsis thaliana	Others	unclear	Genomic evidence:microarray data
Cotton_D_gene_10037675	AT4G33565	2e-37	Arabidopsis thaliana	Others	unclear	Genomic evidence:microarray data
Cotton_A_20972	AT4G33920	0	Arabidopsis thaliana	Protein degradation/modification	unclear	Genomic evidence:microarray data
Cotton_A_21709	AT4G33920	0	Arabidopsis thaliana	Protein degradation/modification	unclear	Genomic evidence:microarray data
Cotton_D_gene_10029478	AT4G33920	0	Arabidopsis thaliana	Protein degradation/modification	unclear	Genomic evidence:microarray data
Cotton_A_00202	AT4G33940	3e-73	Arabidopsis thaliana	Transcription regulation	unclear	Genomic evidence:microarray data
Cotton_A_04435	AT4G34131	3e-79	Arabidopsis thaliana	Others	unclear	Genomic evidence:microarray data
Cotton_A_20997	AT4G34131	1e-157	Arabidopsis thaliana	Others	unclear	Genomic evidence:microarray data
Cotton_A_21000	AT4G34131	0	Arabidopsis thaliana	Others	unclear	Genomic evidence:microarray data
Cotton_A_21526	AT4G34410	2e-29	Arabidopsis thaliana	Redox regulation	unclear	Genomic evidence:microarray data
Cotton_A_32434	AT4G34410	8e-38	Arabidopsis thaliana	Redox regulation	unclear	Genomic evidence:microarray data
Cotton_A_33053	AT4G34860	0	Arabidopsis thaliana	Lipid/Carbohydrate metabolism	unclear	Genomic evidence:microarray data
Cotton_A_00652	AT4G34920	8e-171	Arabidopsis thaliana	Signal transduction	unclear	Genomic evidence:microarray data
Cotton_A_14888	AT4G34980	8e-164	Arabidopsis thaliana	Others	unclear	Genomic evidence:microarray data
Cotton_A_04598	AT4G35090	0	Arabidopsis thaliana	Redox regulation:CATALASE	unclear	Molecular evidence:RT-PCR
Cotton_A_12650	AT4G35090	0	Arabidopsis thaliana	Redox regulation:CATALASE	unclear	Molecular evidence:RT-PCR
Cotton_D_gene_10018412	AT4G35110	5e-63	Arabidopsis thaliana	Others	unclear	Genomic evidence:microarray data
Cotton_A_04412	AT4G35270	2e-19	Arabidopsis thaliana	Transcription regulation	unclear	Genomic evidence:microarray data
Cotton_D_gene_10013845	AT4G35750	5e-92	Arabidopsis thaliana	Signal transduction	Unclear	Molecular evidence: SSH and Northern ; Genomic evidence:microarray data
Cotton_A_11389	AT4G35790	0	Arabidopsis thaliana	Others	unclear	Genomic evidence:microarray data
Cotton_A_06232	AT4G35830	0	Arabidopsis thaliana	Lipid/Carbohydrate metabolism	Unclear	Genomic evidence:microarray data
Cotton_A_12165	AT4G35830	0	Arabidopsis thaliana	Lipid/Carbohydrate metabolism	Unclear	Genomic evidence:microarray data
Cotton_A_15554	AT4G35840	2e-31	Arabidopsis thaliana	Transcription regulation	unclear	Genomic evidence:microarray data
Cotton_D_gene_10033039	AT4G35840	2e-122	Arabidopsis thaliana	Transcription regulation	unclear	Genomic evidence:microarray data
Cotton_A_00647	AT4G36010	4e-84	Arabidopsis thaliana	Others	unclear	Genomic evidence:microarray data
Cotton_A_15275	AT4G36010	8e-109	Arabidopsis thaliana	Others	unclear	Genomic evidence:microarray data
Cotton_A_18244	AT4G36010	3e-109	Arabidopsis thaliana	Others	unclear	Genomic evidence:microarray data
Cotton_D_gene_10033988	AT4G36010	4e-111	Arabidopsis thaliana	Others	unclear	Genomic evidence:microarray data
Cotton_A_00651	AT4G36040	5e-34	Arabidopsis thaliana	Protein degradation/modification	unclear	Genomic evidence:microarray data
Cotton_A_01557	AT4G36040	4e-35	Arabidopsis thaliana	Protein degradation/modification	unclear	Genomic evidence:microarray data
Cotton_A_19369	AT4G36040	2e-41	Arabidopsis thaliana	Protein degradation/modification	unclear	Genomic evidence:microarray data
Cotton_A_26011	AT4G36040	7e-33	Arabidopsis thaliana	Protein degradation/modification	unclear	Genomic evidence:microarray data
Cotton_A_00909	AT4G36220	2e-49	Arabidopsis thaliana	Others:Lignin synthesis	unclear	Genomic evidence:microarray data
Cotton_A_32205	AT4G36730	2e-85	Arabidopsis thaliana	Signal transduction	promote	Genetic evidence:Mutant
Cotton_A_09236	AT4G36990	1e-94	Arabidopsis thaliana	Transcription regulation:HSF	unclear	Genomic evidence:microarray data
Cotton_A_30136	AT4G36990	9e-94	Arabidopsis thaliana	Transcription regulation:HSF	unclear	Genomic evidence:microarray data
Cotton_A_02035	AT4G37150	1e-70	Arabidopsis thaliana	Others	unclear	Genomic evidence:microarray data
Cotton_A_10788	AT4G37180	5e-48	Arabidopsis thaliana	Transcription regulation	unclear	Genomic evidence:microarray data
Cotton_A_19416	AT4G37180	2e-40	Arabidopsis thaliana	Transcription regulation	unclear	Genomic evidence:microarray data
Cotton_A_08704	AT4G37370	6e-155	Arabidopsis thaliana	Redox regulation	unclear	Genomic evidence:microarray data
Cotton_A_11416	AT4G37370	0	Arabidopsis thaliana	Redox regulation	unclear	Genomic evidence:microarray data
Cotton_A_16669	AT4G37370	6e-157	Arabidopsis thaliana	Redox regulation	unclear	Genomic evidence:microarray data
Cotton_A_32754	AT4G37370	2e-92	Arabidopsis thaliana	Redox regulation	unclear	Genomic evidence:microarray data
Cotton_D_gene_10035312	AT4G37370	0	Arabidopsis thaliana	Redox regulation	unclear	Genomic evidence:microarray data
Cotton_A_00085	AT4G37390	2e-122	Arabidopsis thaliana	Hormone response pathway:Auxin	unclear	Molecular evidence: SSH and Northern ; Genomic evidence:microarray data
Cotton_A_07076	AT4G37770	5e-145	Arabidopsis thaliana	Hormone response pathway:ET	promote	Genetic evidence:Mutant
Cotton_A_09939	AT4G37770	3e-148	Arabidopsis thaliana	Hormone response pathway:ET	promote	Genetic evidence:Mutant
Cotton_A_25730	AT4G37990	6e-146	Arabidopsis thaliana	Lipid/Carbohydrate metabolism:Mannitol	Unclear	Genomic evidence:microarray data
Cotton_A_27339	AT4G38250	0	Arabidopsis thaliana	Others	unclear	Genomic evidence:microarray data
Cotton_D_gene_10028917	AT4G38360	1e-14	Arabidopsis thaliana	Others	unclear	Genomic evidence:microarray data
Cotton_A_09483	AT4G38730	2e-151	Arabidopsis thaliana	Others	unclear	Genomic evidence:microarray data
Cotton_D_gene_10025760	AT4G39270	0	Arabidopsis thaliana	Protein degradation/modification:protein kinase and phosphatases	unclear	Genomic evidence:microarray data
Cotton_A_33044	AT4G39610	7e-61	Arabidopsis thaliana	Others	unclear	Genomic evidence:microarray data
Cotton_A_26720	AT4G39770	3e-171	Arabidopsis thaliana	Others	unclear	Genomic evidence:microarray data
Cotton_A_35022	AT4G39910	1e-30	Arabidopsis thaliana	Others	unclear	Genomic evidence:microarray data
Cotton_D_gene_10001283	AT4G39910	1e-28	Arabidopsis thaliana	Others	unclear	Genomic evidence:microarray data
Cotton_A_26651	AT5G01610	8e-58	Arabidopsis thaliana	Others	unclear	Genomic evidence:microarray data
Cotton_A_04173	AT5G01720	0	Arabidopsis thaliana	Others	unclear	Genomic evidence:microarray data
Cotton_A_24295	AT5G01750	3e-25	Arabidopsis thaliana	Others	unclear	Genomic evidence:microarray data
Cotton_A_40195	AT5G01750	1e-101	Arabidopsis thaliana	Others	unclear	Genomic evidence:microarray data
Cotton_A_30071	AT5G01830	5e-111	Arabidopsis thaliana	Others	unclear	Genomic evidence:microarray data
Cotton_A_32354	AT5G01830	0	Arabidopsis thaliana	Others	unclear	Genomic evidence:microarray data
Cotton_A_32598	AT5G01830	3e-12	Arabidopsis thaliana	Others	unclear	Genomic evidence:microarray data
Cotton_A_34172	AT5G01830	3e-103	Arabidopsis thaliana	Others	unclear	Genomic evidence:microarray data
Cotton_A_40903	AT5G01830	2e-107	Arabidopsis thaliana	Others	unclear	Genomic evidence:microarray data
Cotton_D_gene_10036334	AT5G01830	0	Arabidopsis thaliana	Others	unclear	Genomic evidence:microarray data
Cotton_A_11560	AT5G01850	7e-136	Arabidopsis thaliana	Protein degradation/modification	unclear	Genomic evidence:microarray data
Cotton_A_35636	AT5G01850	3e-136	Arabidopsis thaliana	Protein degradation/modification	unclear	Genomic evidence:microarray data
Cotton_A_23835	AT5G01880	3e-42	Arabidopsis thaliana	Others	unclear	Genomic evidence:microarray data
Cotton_A_14324	AT5G01940	2e-45	Arabidopsis thaliana	Others	unclear	Genomic evidence:microarray data
Cotton_A_12049	AT5G02100	0	Arabidopsis thaliana	Others	unclear	Genomic evidence:microarray data
Cotton_A_00375	AT5G02230	1e-144	Arabidopsis thaliana	Others	unclear	Genomic evidence:microarray data
Cotton_A_30649	AT5G02230	3e-114	Arabidopsis thaliana	Others	unclear	Genomic evidence:microarray data
Cotton_A_20857	AT5G02240	2e-14	Arabidopsis thaliana	Others	unclear	Genomic evidence:microarray data
Cotton_A_23697	AT5G02240	7e-14	Arabidopsis thaliana	Others	unclear	Genomic evidence:microarray data
Cotton_A_24044	AT5G03230	5e-32	Arabidopsis thaliana	Others	unclear	Genomic evidence:microarray data
Cotton_A_04735	AT5G03240	3e-62	Arabidopsis thaliana	Others	unclear	Genomic evidence:microarray data
Cotton_A_04736	AT5G03240	0	Arabidopsis thaliana	Others	unclear	Genomic evidence:microarray data
Cotton_A_21383	AT5G03240	1e-59	Arabidopsis thaliana	Others	unclear	Genomic evidence:microarray data
Cotton_A_25689	AT5G03240	0	Arabidopsis thaliana	Others	unclear	Genomic evidence:microarray data
Cotton_A_04521	AT5G03260	7e-49	Arabidopsis thaliana	Others	unclear	Genomic evidence:microarray data
Cotton_A_04526	AT5G03260	1e-152	Arabidopsis thaliana	Others	unclear	Genomic evidence:microarray data
Cotton_A_11229	AT5G03260	5e-83	Arabidopsis thaliana	Others	unclear	Genomic evidence:microarray data
Cotton_A_41171	AT5G03260	5e-78	Arabidopsis thaliana	Others	unclear	Genomic evidence:microarray data
Cotton_D_gene_10036539	AT5G03260	2e-76	Arabidopsis thaliana	Others	unclear	Genomic evidence:microarray data
Cotton_A_05524	AT5G03340	0	Arabidopsis thaliana	Others	unclear	Genomic evidence:microarray data
Cotton_A_05147	AT5G03380	3e-15	Arabidopsis thaliana	Others	unclear	Genomic evidence:microarray data
Cotton_A_19947	AT5G03380	7e-19	Arabidopsis thaliana	Others	unclear	Genomic evidence:microarray data
Cotton_D_gene_10033901	AT5G03380	3e-22	Arabidopsis thaliana	Others	unclear	Genomic evidence:microarray data
Cotton_A_18694	AT5G03470	0	Arabidopsis thaliana	Others	unclear	Genomic evidence:microarray data
Cotton_D_gene_10006449	AT5G03470	0	Arabidopsis thaliana	Others	unclear	Genomic evidence:microarray data
Cotton_A_00536	AT5G03610	3e-129	Arabidopsis thaliana	Others	unclear	Genomic evidence:microarray data
Cotton_A_41068	AT5G03610	2e-139	Arabidopsis thaliana	Others	unclear	Genomic evidence:microarray data
Cotton_A_08741	AT5G03630	4e-11	Arabidopsis thaliana	Others	unclear	Genomic evidence:microarray data
Cotton_A_34417	AT5G03650	0	Arabidopsis thaliana	Others	unclear	Genomic evidence:microarray data
Cotton_A_00513	AT5G03760	0	Arabidopsis thaliana	Others	unclear	Genomic evidence:microarray data
Cotton_A_32951	AT5G03760	0	Arabidopsis thaliana	Others	unclear	Genomic evidence:microarray data
Cotton_A_38984	AT5G03760	0	Arabidopsis thaliana	Others	unclear	Genomic evidence:microarray data
Cotton_A_39215	AT5G04220	0	Arabidopsis thaliana	Others	unclear	Genomic evidence:microarray data
Cotton_D_gene_10036701	AT5G04220	0	Arabidopsis thaliana	Others	unclear	Genomic evidence:microarray data
Cotton_D_gene_10020337	AT5G04250	1e-47	Arabidopsis thaliana	Protein degradation/modification	unclear	Genomic evidence:microarray data
Cotton_A_27540	AT5G04360	0	Arabidopsis thaliana	Others	unclear	Genomic evidence:microarray data
Cotton_A_27994	AT5G04540	0	Arabidopsis thaliana	Others	unclear	Genomic evidence:microarray data
Cotton_A_07944	AT5G04720	1e-13	Arabidopsis thaliana	Protein degradation/modification:protein kinase and phosphatases	unclear	Genomic evidence:microarray data
Cotton_A_08614	AT5G04720	0	Arabidopsis thaliana	Protein degradation/modification:protein kinase and phosphatases	unclear	Genomic evidence:microarray data
Cotton_A_12329	AT5G04720	1e-19	Arabidopsis thaliana	Protein degradation/modification:protein kinase and phosphatases	unclear	Genomic evidence:microarray data
Cotton_A_17152	AT5G04720	8e-13	Arabidopsis thaliana	Protein degradation/modification:protein kinase and phosphatases	unclear	Genomic evidence:microarray data
Cotton_A_24560	AT5G04720	2e-15	Arabidopsis thaliana	Protein degradation/modification:protein kinase and phosphatases	unclear	Genomic evidence:microarray data
Cotton_D_gene_10004305	AT5G04720	5e-12	Arabidopsis thaliana	Protein degradation/modification:protein kinase and phosphatases	unclear	Genomic evidence:microarray data
Cotton_D_gene_10024411	AT5G04720	1e-14	Arabidopsis thaliana	Protein degradation/modification:protein kinase and phosphatases	unclear	Genomic evidence:microarray data
Cotton_A_26269	AT5G04760	5e-60	Arabidopsis thaliana	Transcription regulation:MYB	unclear	Genomic evidence:microarray data
Cotton_A_15717	AT5G04830	2e-75	Arabidopsis thaliana	Others	unclear	Genomic evidence:microarray data
Cotton_A_34719	AT5G04850	3e-123	Arabidopsis thaliana	Others	unclear	Genomic evidence:microarray data
Cotton_A_06018	AT5G05270	9e-90	Arabidopsis thaliana	Others	unclear	Genomic evidence:microarray data
Cotton_A_21742	AT5G05320	5e-162	Arabidopsis thaliana	Redox regulation	unclear	Genomic evidence:microarray data
Cotton_A_29747	AT5G05320	2e-76	Arabidopsis thaliana	Redox regulation	unclear	Genomic evidence:microarray data
Cotton_A_13540	AT5G05840	0	Arabidopsis thaliana	Others	unclear	Genomic evidence:microarray data
Cotton_A_14857	AT5G05840	2e-115	Arabidopsis thaliana	Others	unclear	Genomic evidence:microarray data
Cotton_A_39735	AT5G06130	4e-154	Arabidopsis thaliana	Others	unclear	Molecular evidence:Blast search
Cotton_A_07070	AT5G06300	4e-105	Arabidopsis thaliana	Others	unclear	Genomic evidence:microarray data
Cotton_A_02296	AT5G06320	8e-73	Arabidopsis thaliana	Others	unclear	Genomic evidence:microarray data
Cotton_A_13469	AT5G06320	8e-65	Arabidopsis thaliana	Others	unclear	Genomic evidence:microarray data
Cotton_A_06323	AT5G06530	1e-170	Arabidopsis thaliana	Nutrient recycling	unclear	Molecular evidence:Blast search
Cotton_A_34114	AT5G06530	0	Arabidopsis thaliana	Nutrient recycling	unclear	Molecular evidence:Blast search
Cotton_D_gene_10003676	AT5G06530	2e-172	Arabidopsis thaliana	Nutrient recycling	unclear	Molecular evidence:Blast search
Cotton_D_gene_10026152	AT5G06530	0	Arabidopsis thaliana	Nutrient recycling	unclear	Molecular evidence:Blast search
Cotton_A_32534	AT5G06730	2e-79	Arabidopsis thaliana	Redox regulation	unclear	Genomic evidence:microarray data
Cotton_A_36217	AT5G06730	1e-86	Arabidopsis thaliana	Redox regulation	unclear	Genomic evidence:microarray data
Cotton_A_04122	AT5G07010	8e-93	Arabidopsis thaliana	Lipid/Carbohydrate metabolism	unclear	Genomic evidence:microarray data
Cotton_A_12135	AT5G07010	4e-81	Arabidopsis thaliana	Lipid/Carbohydrate metabolism	unclear	Genomic evidence:microarray data
Cotton_A_26082	AT5G07010	1e-114	Arabidopsis thaliana	Lipid/Carbohydrate metabolism	unclear	Genomic evidence:microarray data
Cotton_A_28153	AT5G07920	1e-16	Arabidopsis thaliana	Lipid/Carbohydrate metabolism	unclear	Genomic evidence:microarray data
Cotton_D_gene_10002294	AT5G07920	0	Arabidopsis thaliana	Lipid/Carbohydrate metabolism	unclear	Genomic evidence:microarray data
Cotton_A_06909	AT5G07990	3e-62	Arabidopsis thaliana	Redox regulation:flavonoid biosynthesis	Unclear	Genomic evidence:microarray data
Cotton_A_08519	AT5G07990	9e-134	Arabidopsis thaliana	Redox regulation:flavonoid biosynthesis	Unclear	Genomic evidence:microarray data
Cotton_A_23722	AT5G07990	2e-178	Arabidopsis thaliana	Redox regulation:flavonoid biosynthesis	Unclear	Genomic evidence:microarray data
Cotton_A_38068	AT5G07990	3e-117	Arabidopsis thaliana	Redox regulation:flavonoid biosynthesis	Unclear	Genomic evidence:microarray data
Cotton_D_gene_10013733	AT5G07990	8e-134	Arabidopsis thaliana	Redox regulation:flavonoid biosynthesis	Unclear	Genomic evidence:microarray data
Cotton_D_gene_10025800	AT5G07990	2e-93	Arabidopsis thaliana	Redox regulation:flavonoid biosynthesis	Unclear	Genomic evidence:microarray data
Cotton_D_gene_10025804	AT5G07990	1e-92	Arabidopsis thaliana	Redox regulation:flavonoid biosynthesis	Unclear	Genomic evidence:microarray data
Cotton_A_08719	AT5G08139	8e-12	Arabidopsis thaliana	Transcription regulation	unclear	Genomic evidence:microarray data
Cotton_A_08961	AT5G08240	1e-23	Arabidopsis thaliana	Others	unclear	Genomic evidence:microarray data
Cotton_A_14588	AT5G08240	2e-20	Arabidopsis thaliana	Others	unclear	Genomic evidence:microarray data
Cotton_A_08982	AT5G08350	3e-75	Arabidopsis thaliana	Signal transduction	unclear	Genomic evidence:microarray data
Cotton_A_30869	AT5G08410	3e-27	Arabidopsis thaliana	Others:Metabolism	Unclear	Molecular evidence: SSH and Northern
Cotton_D_gene_10038157	AT5G08410	2e-27	Arabidopsis thaliana	Others:Metabolism	Unclear	Molecular evidence: SSH and Northern
Cotton_A_10809	AT5G08590	0	Arabidopsis thaliana	Protein degradation/modification	unclear	Genomic evidence:microarray data
Cotton_D_gene_10027020	AT5G09220	0	Arabidopsis thaliana	Others	unclear	Genomic evidence:microarray data
Cotton_A_17212	AT5G09570	2e-31	Arabidopsis thaliana	Others	unclear	Genomic evidence:microarray data
Cotton_A_24825	AT5G09570	5e-32	Arabidopsis thaliana	Others	unclear	Genomic evidence:microarray data
Cotton_A_25073	AT5G09760	0	Arabidopsis thaliana	Others	unclear	Genomic evidence:microarray data
Cotton_D_gene_10030188	AT5G09760	0	Arabidopsis thaliana	Others	unclear	Genomic evidence:microarray data
Cotton_A_20074	AT5G09995	2e-29	Arabidopsis thaliana	Others	unclear	Genomic evidence:microarray data
Cotton_A_33631	AT5G10740	1e-172	Arabidopsis thaliana	Protein degradation/modification:protein kinase and phosphatases	unclear	Genomic evidence:microarray data
Cotton_D_gene_10011046	AT5G10740	2e-122	Arabidopsis thaliana	Protein degradation/modification:protein kinase and phosphatases	unclear	Genomic evidence:microarray data
Cotton_A_01149	AT5G10770	2e-167	Arabidopsis thaliana	Protein degradation/modification	unclear	Genomic evidence:microarray data
Cotton_A_04532	AT5G11110	0	Arabidopsis thaliana	Lipid/Carbohydrate metabolism	unclear	Genomic evidence:microarray data
Cotton_A_36188	AT5G11210	2e-120	Arabidopsis thaliana	Others:unclear	unclear	Molecular evidence:cDNA library
Cotton_D_gene_10039731	AT5G11210	9e-44	Arabidopsis thaliana	Others:unclear	unclear	Molecular evidence:cDNA library
Cotton_A_11081	AT5G11730	2e-41	Arabidopsis thaliana	Others	unclear	Genomic evidence:microarray data
Cotton_A_37570	AT5G11730	9e-135	Arabidopsis thaliana	Others	unclear	Genomic evidence:microarray data
Cotton_D_gene_10000788	AT5G12130	1e-141	Arabidopsis thaliana	Others	unclear	Genomic evidence:microarray data
Cotton_A_11011	AT5G12300	5e-123	Arabidopsis thaliana	Others:unclear	unclear	Molecular evidence:cDNA library
Cotton_D_gene_10019327	AT5G13080	2e-56	Arabidopsis thaliana	Transcription regulation:WRKY	unclear	Molecular evidence:cDNA library; Genomic evidence:microarray data
Cotton_A_03661	AT5G13170	1e-37	Arabidopsis thaliana	Others:SAG	promote	Molecular evidence: SSH and Northern ; Genetic evidence: mutant
Cotton_A_08012	AT5G13170	3e-79	Arabidopsis thaliana	Others:SAG	promote	Molecular evidence: SSH and Northern ; Genetic evidence: mutant
Cotton_A_07511	AT5G13180	3e-50	Arabidopsis thaliana	Transcription regulation (NAC)	delay	Genetic evidence:Mutant; Genomic evidence:microarray data
Cotton_A_10020	AT5G13180	2e-98	Arabidopsis thaliana	Transcription regulation (NAC)	delay	Genetic evidence:Mutant; Genomic evidence:microarray data
Cotton_A_22700	AT5G13180	5e-45	Arabidopsis thaliana	Transcription regulation (NAC)	delay	Genetic evidence:Mutant; Genomic evidence:microarray data
Cotton_A_29050	AT5G13180	2e-35	Arabidopsis thaliana	Transcription regulation (NAC)	delay	Genetic evidence:Mutant; Genomic evidence:microarray data
Cotton_D_gene_10001806	AT5G13180	6e-98	Arabidopsis thaliana	Transcription regulation (NAC)	delay	Genetic evidence:Mutant; Genomic evidence:microarray data
Cotton_A_10013	AT5G13200	7e-133	Arabidopsis thaliana	Hormone response pathway:ABA	Unclear	Genomic evidence:microarray data
Cotton_A_22694	AT5G13200	1e-116	Arabidopsis thaliana	Hormone response pathway:ABA	Unclear	Genomic evidence:microarray data
Cotton_A_19538	AT5G13320	1e-89	Arabidopsis thaliana	Hormone response pathway:Auxin	unclear	Genomic evidence:microarray data
Cotton_A_32181	AT5G13800	3e-172	Arabidopsis thaliana	Chlorophyll degradation	promote	Genetic evidence:Mutant
Cotton_A_24547	AT5G13930	0	Arabidopsis thaliana	Redox regulation:flavonoid biosynthesis	Unclear	Genomic evidence:microarray data
Cotton_A_40710	AT5G13930	0	Arabidopsis thaliana	Redox regulation:flavonoid biosynthesis	Unclear	Genomic evidence:microarray data
Cotton_A_18461	AT5G14320	1e-34	Arabidopsis thaliana	Others	unclear	Genomic evidence:microarray data
Cotton_D_gene_10004021	AT5G14640	0	Arabidopsis thaliana	Protein degradation/modification:protein kinase and phosphatases	unclear	Genomic evidence:microarray data
Cotton_A_37893	AT5G14970	5e-98	Arabidopsis thaliana	Others	unclear	Genomic evidence:microarray data
Cotton_D_gene_10029475	AT5G14970	1e-51	Arabidopsis thaliana	Others	unclear	Genomic evidence:microarray data
Cotton_A_39981	AT5G15410	0	Arabidopsis thaliana	Others:defense	delay	Genetic evidence:Mutant
Cotton_A_21089	AT5G15500	3e-66	Arabidopsis thaliana	Others	unclear	Genomic evidence:microarray data
Cotton_A_29224	AT5G15500	3e-19	Arabidopsis thaliana	Others	unclear	Genomic evidence:microarray data
Cotton_A_29225	AT5G15500	8e-61	Arabidopsis thaliana	Others	unclear	Genomic evidence:microarray data
Cotton_A_37948	AT5G15500	4e-58	Arabidopsis thaliana	Others	unclear	Genomic evidence:microarray data
Cotton_D_gene_10001815	AT5G15500	2e-67	Arabidopsis thaliana	Others	unclear	Genomic evidence:microarray data
Cotton_D_gene_10010946	AT5G15500	7e-35	Arabidopsis thaliana	Others	unclear	Genomic evidence:microarray data
Cotton_A_04182	AT5G15640	3e-31	Arabidopsis thaliana	Others	unclear	Genomic evidence:microarray data
Cotton_A_05243	AT5G15640	1e-91	Arabidopsis thaliana	Others	unclear	Genomic evidence:microarray data
Cotton_A_30108	AT5G15650	0	Arabidopsis thaliana	Others	unclear	Genomic evidence:microarray data
Cotton_A_31977	AT5G15650	0	Arabidopsis thaliana	Others	unclear	Genomic evidence:microarray data
Cotton_A_40714	AT5G15650	0	Arabidopsis thaliana	Others	unclear	Genomic evidence:microarray data
Cotton_D_gene_10033117	AT5G15650	0	Arabidopsis thaliana	Others	unclear	Genomic evidence:microarray data
Cotton_A_37567	AT5G16120	2e-140	Arabidopsis thaliana	Protein degradation/modification	unclear	Genomic evidence:microarray data
Cotton_D_gene_10007982	AT5G16360	4e-31	Arabidopsis thaliana	Others	unclear	Genomic evidence:microarray data
Cotton_A_07360	AT5G16370	0	Arabidopsis thaliana	Others	unclear	Genomic evidence:microarray data
Cotton_A_37280	AT5G16380	7e-21	Arabidopsis thaliana	Others	unclear	Genomic evidence:microarray data
Cotton_A_08287	AT5G16540	2e-52	Arabidopsis thaliana	Transcription regulation:C2H2	Unclear	Molecular evidence:Real-Time PCR
Cotton_A_17824	AT5G16540	5e-50	Arabidopsis thaliana	Transcription regulation:C2H2	Unclear	Molecular evidence:Real-Time PCR
Cotton_A_07926	AT5G16840	5e-80	Arabidopsis thaliana	Others	unclear	Genomic evidence:microarray data
Cotton_D_gene_10024401	AT5G16910	0	Arabidopsis thaliana	Others	unclear	Genomic evidence:microarray data
Cotton_D_gene_10023072	AT5G17000	7e-168	Arabidopsis thaliana	Others	unclear	Genomic evidence:microarray data
Cotton_A_12202	AT5G17230	0	Arabidopsis thaliana	Others	unclear	Molecular evidence:Blast search
Cotton_D_gene_10035366	AT5G17230	0	Arabidopsis thaliana	Others	unclear	Molecular evidence:Blast search
Cotton_A_32074	AT5G17520	1e-141	Arabidopsis thaliana	Others	unclear	Genomic evidence:microarray data
Cotton_D_gene_10010591	AT5G17520	4e-142	Arabidopsis thaliana	Others	unclear	Genomic evidence:microarray data
Cotton_D_gene_10001315	AT5G17850	4e-141	Arabidopsis thaliana	Others	unclear	Genomic evidence:microarray data
Cotton_A_36985	AT5G18120	4e-31	Arabidopsis thaliana	Others	unclear	Genomic evidence:microarray data
Cotton_A_29555	AT5G18630	7e-175	Arabidopsis thaliana	Others	unclear	Genomic evidence:microarray data
Cotton_A_03408	AT5G18650	3e-50	Arabidopsis thaliana	Transcription regulation	unclear	Genomic evidence:microarray data
Cotton_A_20609	AT5G18900	2e-79	Arabidopsis thaliana	Redox regulation	unclear	Genomic evidence:microarray data
Cotton_A_27293	AT5G18900	2e-63	Arabidopsis thaliana	Redox regulation	unclear	Genomic evidence:microarray data
Cotton_A_35523	AT5G18900	1e-81	Arabidopsis thaliana	Redox regulation	unclear	Genomic evidence:microarray data
Cotton_D_gene_10032745	AT5G18900	5e-118	Arabidopsis thaliana	Redox regulation	unclear	Genomic evidence:microarray data
Cotton_A_25952	AT5G19140	3e-144	Arabidopsis thaliana	Hormone response pathway	unclear	Genomic evidence:microarray data
Cotton_A_02594	AT5G19430	2e-70	Arabidopsis thaliana	Transcription regulation	unclear	Genomic evidence:microarray data
Cotton_A_10357	AT5G19540	0	Arabidopsis thaliana	Others:unknown	Unclear	Molecular evidence: SSH and Northern
Cotton_A_11453	AT5G20150	1e-130	Arabidopsis thaliana	Signal transduction	unclear	Genomic evidence:microarray data
Cotton_A_08440	AT5G20250	0	Arabidopsis thaliana	Lipid/Carbohydrate metabolism	unclear	Molecular evidence:Northern
Cotton_A_34266	AT5G20250	0	Arabidopsis thaliana	Lipid/Carbohydrate metabolism	unclear	Molecular evidence:Northern
Cotton_A_05694	AT5G20570	8e-73	Arabidopsis thaliana	Hormone response pathway	unclear	Genomic evidence:microarray data
Cotton_A_11859	AT5G20570	1e-70	Arabidopsis thaliana	Hormone response pathway	unclear	Genomic evidence:microarray data
Cotton_A_27835	AT5G20570	6e-29	Arabidopsis thaliana	Hormone response pathway	unclear	Genomic evidence:microarray data
Cotton_A_09022	AT5G20650	4e-31	Arabidopsis thaliana	Others	unclear	Genomic evidence:microarray data
Cotton_D_gene_10026777	AT5G20650	3e-42	Arabidopsis thaliana	Others	unclear	Genomic evidence:microarray data
Cotton_A_01714	AT5G21274	5e-105	Arabidopsis thaliana	Others	unclear	Genomic evidence:microarray data
Cotton_A_11063	AT5G21274	5e-105	Arabidopsis thaliana	Others	unclear	Genomic evidence:microarray data
Cotton_A_26495	AT5G21950	1e-61	Arabidopsis thaliana	Protein degradation/modification	unclear	Genomic evidence:microarray data
Cotton_A_31239	AT5G21950	6e-116	Arabidopsis thaliana	Protein degradation/modification	unclear	Genomic evidence:microarray data
Cotton_A_11944	AT5G21990	0	Arabidopsis thaliana	Others	unclear	Genomic evidence:microarray data
Cotton_A_36443	AT5G22860	0	Arabidopsis thaliana	Protein degradation/modification	unclear	Genomic evidence:microarray data
Cotton_A_40408	AT5G23270	0	Arabidopsis thaliana	Others	unclear	Genomic evidence:microarray data
Cotton_D_gene_10011569	AT5G23430	1e-18	Arabidopsis thaliana	Others	unclear	Molecular evidence:Real-Time PCR
Cotton_A_08692	AT5G24080	1e-77	Arabidopsis thaliana	Protein degradation/modification	unclear	Genomic evidence:microarray data
Cotton_A_28183	AT5G24080	2e-90	Arabidopsis thaliana	Protein degradation/modification	unclear	Genomic evidence:microarray data
Cotton_D_gene_10012787	AT5G24080	6e-90	Arabidopsis thaliana	Protein degradation/modification	unclear	Genomic evidence:microarray data
Cotton_A_17761	AT5G24090	5e-150	Arabidopsis thaliana	Others	unclear	Genomic evidence:microarray data
Cotton_D_gene_10030803	AT5G24090	2e-150	Arabidopsis thaliana	Others	unclear	Genomic evidence:microarray data
Cotton_D_gene_10028479	AT5G24110	5e-44	Arabidopsis thaliana	Transcription regulation:WRKY	unclear	Genomic evidence:microarray data
Cotton_D_gene_10035678	AT5G24110	3e-37	Arabidopsis thaliana	Transcription regulation:WRKY	unclear	Genomic evidence:microarray data
Cotton_A_17742	AT5G24120	0	Arabidopsis thaliana	Transcription regulation	unclear	Genomic evidence:microarray data
Cotton_A_26897	AT5G24150	1e-159	Arabidopsis thaliana	redox regulation	unclear	Genomic evidence:microarray data
Cotton_A_26901	AT5G24150	4e-145	Arabidopsis thaliana	redox regulation	unclear	Genomic evidence:microarray data
Cotton_A_19278	AT5G24470	4e-95	Arabidopsis thaliana	Transcription regulation	unclear	Genomic evidence:microarray data
Cotton_A_20332	AT5G24470	7e-135	Arabidopsis thaliana	Transcription regulation	unclear	Genomic evidence:microarray data
Cotton_D_gene_10017779	AT5G24470	1e-133	Arabidopsis thaliana	Transcription regulation	unclear	Genomic evidence:microarray data
Cotton_A_14287	AT5G24550	3e-141	Arabidopsis thaliana	Protein degradation/modification:hydrolase	Unclear	Genomic evidence:microarray data
Cotton_A_02366	AT5G24590	6e-88	Arabidopsis thaliana	Transcription regulation	unclear	Genomic evidence:microarray data
Cotton_A_14889	AT5G24870	3e-36	Arabidopsis thaliana	Others	unclear	Genomic evidence:microarray data
Cotton_A_04065	AT5G25110	2e-169	Arabidopsis thaliana	Protein degradation/modification:protein kinase and phosphatases	unclear	Genomic evidence:microarray data
Cotton_A_11839	AT5G25150	2e-21	Arabidopsis thaliana	Transcription regulation	unclear	Molecular evidence:Blast search
Cotton_A_16285	AT5G25150	9e-19	Arabidopsis thaliana	Transcription regulation	unclear	Molecular evidence:Blast search
Cotton_A_30987	AT5G25150	1e-16	Arabidopsis thaliana	Transcription regulation	unclear	Molecular evidence:Blast search
Cotton_A_35499	AT5G25150	1e-11	Arabidopsis thaliana	Transcription regulation	unclear	Molecular evidence:Blast search
Cotton_A_11503	AT5G25220	4e-143	Arabidopsis thaliana	Transcription regulation:HB	unclear	Genomic evidence:microarray data
Cotton_A_19190	AT5G25220	1e-168	Arabidopsis thaliana	Transcription regulation:HB	unclear	Genomic evidence:microarray data
Cotton_A_28247	AT5G25220	9e-160	Arabidopsis thaliana	Transcription regulation:HB	unclear	Genomic evidence:microarray data
Cotton_A_39685	AT5G25620	6e-175	Arabidopsis thaliana	Signal transduction:Auxin	delay	Genetic evidence:Transgene
Cotton_A_05590	AT5G25930	0	Arabidopsis thaliana	Others	unclear	Genomic evidence:microarray data
Cotton_A_40348	AT5G26240	2e-178	Arabidopsis thaliana	Others	unclear	Genomic evidence:microarray data
Cotton_A_04733	AT5G26340	0	Arabidopsis thaliana	Nutrient recycling	unclear	Genomic evidence:microarray data
Cotton_A_05055	AT5G26340	5e-172	Arabidopsis thaliana	Nutrient recycling	unclear	Genomic evidence:microarray data
Cotton_A_12442	AT5G26340	0	Arabidopsis thaliana	Nutrient recycling	unclear	Genomic evidence:microarray data
Cotton_A_23255	AT5G26751	5e-30	Arabidopsis thaliana	Protein degradation/modification	unclear	Genomic evidence:microarray data
Cotton_A_18492	AT5G26920	3e-87	Arabidopsis thaliana	Signal transduction:Calcium	unclear	Genomic evidence:microarray data
Cotton_D_gene_10020033	AT5G26920	1e-90	Arabidopsis thaliana	Signal transduction:Calcium	unclear	Genomic evidence:microarray data
Cotton_A_21307	AT5G27150	1e-179	Arabidopsis thaliana	Others	unclear	Genomic evidence:microarray data
Cotton_D_gene_10039956	AT5G27150	0	Arabidopsis thaliana	Others	unclear	Genomic evidence:microarray data
Cotton_A_22394	AT5G27420	4e-63	Arabidopsis thaliana	Others	unclear	Genomic evidence:microarray data
Cotton_A_37513	AT5G27420	4e-78	Arabidopsis thaliana	Others	unclear	Genomic evidence:microarray data
Cotton_D_gene_10017040	AT5G27420	6e-78	Arabidopsis thaliana	Others	unclear	Genomic evidence:microarray data
Cotton_A_16310	AT5G27600	3e-122	Arabidopsis thaliana	Lipid/Carbohydrate metabolism	unclear	Genomic evidence:microarray data
Cotton_A_22119	AT5G27600	1e-154	Arabidopsis thaliana	Lipid/Carbohydrate metabolism	unclear	Genomic evidence:microarray data
Cotton_A_26973	AT5G27600	2e-109	Arabidopsis thaliana	Lipid/Carbohydrate metabolism	unclear	Genomic evidence:microarray data
Cotton_D_gene_10034488	AT5G28237	2e-28	Arabidopsis thaliana	Others	unclear	Genomic evidence:microarray data
Cotton_A_35426	AT5G28830	3e-110	Arabidopsis thaliana	Others:unclear	unclear	Molecular evidence:cDNA library
Cotton_A_11604	AT5G33280	0	Arabidopsis thaliana	Others	unclear	Genomic evidence:microarray data
Cotton_A_20128	AT5G34850	1e-44	Arabidopsis thaliana	Others:Metabolism	Unclear	Molecular evidence: SSH and Northern
Cotton_A_37722	AT5G35370	3e-67	Arabidopsis thaliana	Protein degradation/modification:protein kinase and phosphatases	unclear	Genomic evidence:microarray data
Cotton_A_40582	AT5G35370	3e-25	Arabidopsis thaliana	Protein degradation/modification:protein kinase and phosphatases	unclear	Genomic evidence:microarray data
Cotton_D_gene_10001626	AT5G35370	3e-13	Arabidopsis thaliana	Protein degradation/modification:protein kinase and phosphatases	unclear	Genomic evidence:microarray data
Cotton_D_gene_10007605	AT5G35370	1e-95	Arabidopsis thaliana	Protein degradation/modification:protein kinase and phosphatases	unclear	Genomic evidence:microarray data
Cotton_A_25163	AT5G35580	0	Arabidopsis thaliana	Others	unclear	Genomic evidence:microarray data
Cotton_A_32807	AT5G35580	1e-136	Arabidopsis thaliana	Others	unclear	Genomic evidence:microarray data
Cotton_A_12699	AT5G37720	5e-63	Arabidopsis thaliana	Others	unclear	Genomic evidence:microarray data
Cotton_A_11420	AT5G37740	5e-84	Arabidopsis thaliana	Others	unclear	Genomic evidence:microarray data
Cotton_A_03152	AT5G38220	1e-14	Arabidopsis thaliana	Protein degradation/modification	unclear	Genomic evidence:microarray data
Cotton_A_16919	AT5G38240	3e-14	Arabidopsis thaliana	Protein degradation/modification:protein kinase and phosphatases	unclear	Genomic evidence:microarray data
Cotton_A_17847	AT5G38240	7e-122	Arabidopsis thaliana	Protein degradation/modification:protein kinase and phosphatases	unclear	Genomic evidence:microarray data
Cotton_A_26668	AT5G38240	5e-39	Arabidopsis thaliana	Protein degradation/modification:protein kinase and phosphatases	unclear	Genomic evidence:microarray data
Cotton_A_26683	AT5G38240	7e-20	Arabidopsis thaliana	Protein degradation/modification:protein kinase and phosphatases	unclear	Genomic evidence:microarray data
Cotton_D_gene_10020874	AT5G38240	7e-98	Arabidopsis thaliana	Protein degradation/modification:protein kinase and phosphatases	unclear	Genomic evidence:microarray data
Cotton_D_gene_10020876	AT5G38240	1e-96	Arabidopsis thaliana	Protein degradation/modification:protein kinase and phosphatases	unclear	Genomic evidence:microarray data
Cotton_D_gene_10034515	AT5G38240	4e-118	Arabidopsis thaliana	Protein degradation/modification:protein kinase and phosphatases	unclear	Genomic evidence:microarray data
Cotton_D_gene_10034528	AT5G38240	9e-120	Arabidopsis thaliana	Protein degradation/modification:protein kinase and phosphatases	unclear	Genomic evidence:microarray data
Cotton_A_25143	AT5G38510	2e-13	Arabidopsis thaliana	Others	unclear	Genomic evidence:microarray data
Cotton_D_gene_10034549	AT5G38510	5e-98	Arabidopsis thaliana	Others	unclear	Genomic evidence:microarray data
Cotton_A_38074	AT5G38710	0	Arabidopsis thaliana	Nutrient recycling	unclear	Genomic evidence:microarray data
Cotton_A_11721	AT5G39030	9e-68	Arabidopsis thaliana	Protein degradation/modification:protein kinase and phosphatases	unclear	Genomic evidence:microarray data
Cotton_A_12555	AT5G39030	3e-108	Arabidopsis thaliana	Protein degradation/modification:protein kinase and phosphatases	unclear	Genomic evidence:microarray data
Cotton_A_20361	AT5G39030	2e-81	Arabidopsis thaliana	Protein degradation/modification:protein kinase and phosphatases	unclear	Genomic evidence:microarray data
Cotton_A_26681	AT5G39030	4e-20	Arabidopsis thaliana	Protein degradation/modification:protein kinase and phosphatases	unclear	Genomic evidence:microarray data
Cotton_D_gene_10012510	AT5G39030	4e-105	Arabidopsis thaliana	Protein degradation/modification:protein kinase and phosphatases	unclear	Genomic evidence:microarray data
Cotton_D_gene_10020887	AT5G39030	2e-97	Arabidopsis thaliana	Protein degradation/modification:protein kinase and phosphatases	unclear	Genomic evidence:microarray data
Cotton_D_gene_10020974	AT5G39030	2e-91	Arabidopsis thaliana	Protein degradation/modification:protein kinase and phosphatases	unclear	Genomic evidence:microarray data
Cotton_D_gene_10026243	AT5G39030	1e-74	Arabidopsis thaliana	Protein degradation/modification:protein kinase and phosphatases	unclear	Genomic evidence:microarray data
Cotton_D_gene_10034523	AT5G39030	2e-106	Arabidopsis thaliana	Protein degradation/modification:protein kinase and phosphatases	unclear	Genomic evidence:microarray data
Cotton_D_gene_10040160	AT5G39030	7e-104	Arabidopsis thaliana	Protein degradation/modification:protein kinase and phosphatases	unclear	Genomic evidence:microarray data
Cotton_A_15472	AT5G39670	4e-31	Arabidopsis thaliana	Nutrient recycling:Calcium	Unclear	Genomic evidence:microarray data
Cotton_A_22095	AT5G39670	8e-41	Arabidopsis thaliana	Nutrient recycling:Calcium	Unclear	Genomic evidence:microarray data
Cotton_A_33949	AT5G39670	2e-41	Arabidopsis thaliana	Nutrient recycling:Calcium	Unclear	Genomic evidence:microarray data
Cotton_D_gene_10009981	AT5G39670	5e-41	Arabidopsis thaliana	Nutrient recycling:Calcium	Unclear	Genomic evidence:microarray data
Cotton_D_gene_10032731	AT5G39670	2e-33	Arabidopsis thaliana	Nutrient recycling:Calcium	Unclear	Genomic evidence:microarray data
Cotton_A_19846	AT5G39850	2e-123	Arabidopsis thaliana	Others	unclear	Genomic evidence:microarray data
Cotton_A_19471	AT5G40240	2e-80	Arabidopsis thaliana	Others	unclear	Genomic evidence:microarray data
Cotton_D_gene_10036973	AT5G40640	2e-110	Arabidopsis thaliana	Others	unclear	Genomic evidence:microarray data
Cotton_D_gene_10010809	AT5G41080	4e-160	Arabidopsis thaliana	Others	unclear	Genomic evidence:microarray data
Cotton_D_gene_10017711	AT5G41360	0	Arabidopsis thaliana	Others	unclear	Genomic evidence:microarray data
Cotton_A_11868	AT5G41400	2e-12	Arabidopsis thaliana	Transcription regulation	unclear	Genomic evidence:microarray data
Cotton_A_20910	AT5G41800	0	Arabidopsis thaliana	Others	unclear	Genomic evidence:microarray data
Cotton_A_20325	AT5G42010	4e-151	Arabidopsis thaliana	Signal transduction:protein:protein interaction	unclear	Genomic evidence:microarray data
Cotton_A_04716	AT5G42800	7e-99	Arabidopsis thaliana	Redox regulation:flavonoid biosynthesis	Unclear	Genomic evidence:microarray data
Cotton_A_06838	AT5G42800	0	Arabidopsis thaliana	Redox regulation:flavonoid biosynthesis	Unclear	Genomic evidence:microarray data
Cotton_A_07865	AT5G42800	0	Arabidopsis thaliana	Redox regulation:flavonoid biosynthesis	Unclear	Genomic evidence:microarray data
Cotton_A_06951	AT5G42900	4e-12	Arabidopsis thaliana	Others	unclear	Genomic evidence:microarray data
Cotton_A_28265	AT5G43060	9e-127	Arabidopsis thaliana	Others	unclear	Genomic evidence:microarray data
Cotton_A_14130	AT5G43260	1e-48	Arabidopsis thaliana	Others	unclear	Genomic evidence:microarray data
Cotton_A_26006	AT5G43700	8e-74	Arabidopsis thaliana	Transcription regulation:AUX-IAA	Unclear	Molecular evidence:Real-Time PCR
Cotton_A_32550	AT5G43700	9e-85	Arabidopsis thaliana	Transcription regulation:AUX-IAA	Unclear	Molecular evidence:Real-Time PCR
Cotton_A_00219	AT5G43760	0	Arabidopsis thaliana	Lipid/Carbohydrate metabolism	unclear	Genomic evidence:microarray data
Cotton_A_00221	AT5G43760	0	Arabidopsis thaliana	Lipid/Carbohydrate metabolism	unclear	Genomic evidence:microarray data
Cotton_A_11120	AT5G43760	0	Arabidopsis thaliana	Lipid/Carbohydrate metabolism	unclear	Genomic evidence:microarray data
Cotton_A_14494	AT5G43760	0	Arabidopsis thaliana	Lipid/Carbohydrate metabolism	unclear	Genomic evidence:microarray data
Cotton_A_19287	AT5G43760	0	Arabidopsis thaliana	Lipid/Carbohydrate metabolism	unclear	Genomic evidence:microarray data
Cotton_A_20428	AT5G43760	0	Arabidopsis thaliana	Lipid/Carbohydrate metabolism	unclear	Genomic evidence:microarray data
Cotton_A_26434	AT5G43760	0	Arabidopsis thaliana	Lipid/Carbohydrate metabolism	unclear	Genomic evidence:microarray data
Cotton_A_27018	AT5G43760	0	Arabidopsis thaliana	Lipid/Carbohydrate metabolism	unclear	Genomic evidence:microarray data
Cotton_D_gene_10018148	AT5G43760	4e-172	Arabidopsis thaliana	Lipid/Carbohydrate metabolism	unclear	Genomic evidence:microarray data
Cotton_D_gene_10018150	AT5G43760	0	Arabidopsis thaliana	Lipid/Carbohydrate metabolism	unclear	Genomic evidence:microarray data
Cotton_D_gene_10031991	AT5G43760	0	Arabidopsis thaliana	Lipid/Carbohydrate metabolism	unclear	Genomic evidence:microarray data
Cotton_A_08779	AT5G43900	3e-26	Arabidopsis thaliana	Others:Structural	unclear	Genomic evidence:microarray data
Cotton_A_03224	AT5G44030	0	Arabidopsis thaliana	Others	unclear	Genomic evidence:microarray data
Cotton_A_12829	AT5G44090	0	Arabidopsis thaliana	Signal transduction	unclear	Genomic evidence:microarray data
Cotton_A_03306	AT5G44290	4e-18	Arabidopsis thaliana	Protein degradation/modification	unclear	Genomic evidence:microarray data
Cotton_A_14916	AT5G44290	0	Arabidopsis thaliana	Protein degradation/modification	unclear	Genomic evidence:microarray data
Cotton_A_16793	AT5G44290	0	Arabidopsis thaliana	Protein degradation/modification	unclear	Genomic evidence:microarray data
Cotton_A_29781	AT5G44460	5e-59	Arabidopsis thaliana	Signal transduction	unclear	Genomic evidence:microarray data
Cotton_A_39885	AT5G44790	5e-99	Arabidopsis thaliana	Hormone response pathway:ET	unclear	Genomic evidence:microarray data
Cotton_D_gene_10034165	AT5G44790	1e-77	Arabidopsis thaliana	Hormone response pathway:ET	unclear	Genomic evidence:microarray data
Cotton_A_36109	AT5G45800	0	Arabidopsis thaliana	Protein degradation/modification:protein kinase and phosphatases	unclear	Genomic evidence:microarray data
Cotton_D_gene_10012160	AT5G45810	2e-140	Arabidopsis thaliana	Protein degradation/modification	unclear	Genomic evidence:microarray data
Cotton_A_03662	AT5G46180	2e-21	Arabidopsis thaliana	Nutrient recycling	unclear	Genomic evidence:microarray data
Cotton_A_21947	AT5G46410	3e-138	Arabidopsis thaliana	Others	unclear	Genomic evidence:microarray data
Cotton_A_37898	AT5G46410	3e-57	Arabidopsis thaliana	Others	unclear	Genomic evidence:microarray data
Cotton_D_gene_10040734	AT5G46410	2e-137	Arabidopsis thaliana	Others	unclear	Genomic evidence:microarray data
Cotton_A_07928	AT5G46910	0	Arabidopsis thaliana	Transcription regulation:JMJ	unclear	Genomic evidence:microarray data
Cotton_A_25403	AT5G46910	0	Arabidopsis thaliana	Transcription regulation:JMJ	unclear	Genomic evidence:microarray data
Cotton_A_06520	AT5G47240	3e-89	Arabidopsis thaliana	Others	unclear	Genomic evidence:microarray data
Cotton_A_16066	AT5G47240	2e-113	Arabidopsis thaliana	Others	unclear	Genomic evidence:microarray data
Cotton_D_gene_10009922	AT5G47240	4e-147	Arabidopsis thaliana	Others	unclear	Genomic evidence:microarray data
Cotton_A_26966	AT5G48160	0	Arabidopsis thaliana	Others	unclear	Genomic evidence:microarray data
Cotton_A_28212	AT5G48160	5e-88	Arabidopsis thaliana	Others	unclear	Genomic evidence:microarray data
Cotton_A_21199	AT5G48180	4e-128	Arabidopsis thaliana	Hormone response pathway:JA	unclear	Genomic evidence:microarray data
Cotton_A_03753	AT5G48380	5e-176	Arabidopsis thaliana	Signal transduction:protein kinase	Unclear	Molecular evidence: SSH and Northern
Cotton_D_gene_10025982	AT5G48410	4e-155	Arabidopsis thaliana	Nutrient recycling	unclear	Genomic evidence:microarray data
Cotton_D_gene_10002490	AT5G48480	1e-32	Arabidopsis thaliana	Others	unclear	Genomic evidence:microarray data
Cotton_A_15175	AT5G48657	2e-12	Arabidopsis thaliana	Others	unclear	Genomic evidence:microarray data
Cotton_A_32003	AT5G48850	2e-138	Arabidopsis thaliana	Others	unclear	Genomic evidence:microarray data
Cotton_A_29632	AT5G49480	8e-56	Arabidopsis thaliana	Others	unclear	Genomic evidence:microarray data
Cotton_A_08728	AT5G49520	4e-57	Arabidopsis thaliana	Transcription regulation	unclear	Genomic evidence:microarray data
Cotton_A_19820	AT5G49520	8e-46	Arabidopsis thaliana	Transcription regulation	unclear	Genomic evidence:microarray data
Cotton_A_26747	AT5G49520	3e-51	Arabidopsis thaliana	Transcription regulation	unclear	Genomic evidence:microarray data
Cotton_A_27827	AT5G49630	0	Arabidopsis thaliana	Others	unclear	Genomic evidence:microarray data
Cotton_A_35664	AT5G49665	3e-154	Arabidopsis thaliana	Transcription regulation	unclear	Genomic evidence:microarray data
Cotton_A_00957	AT5G49690	2e-132	Arabidopsis thaliana	Others	unclear	Genomic evidence:microarray data
Cotton_D_gene_10026093	AT5G49690	6e-58	Arabidopsis thaliana	Others	unclear	Genomic evidence:microarray data
Cotton_A_15115	AT5G49740	8e-94	Arabidopsis thaliana	Others	unclear	Genomic evidence:microarray data
Cotton_A_18609	AT5G50210	0	Arabidopsis thaliana	Redox regulation:ROS	delay	Genetic evidence:Mutant
Cotton_A_09669	AT5G50230	0	Arabidopsis thaliana	Others	unclear	Genomic evidence:microarray data
Cotton_A_13600	AT5G51410	1e-135	Arabidopsis thaliana	Others	unclear	Genomic evidence:microarray data
Cotton_A_01349	AT5G51970	0	Arabidopsis thaliana	redox regulation	unclear	Genomic evidence:microarray data
Cotton_A_09978	AT5G52050	2e-166	Arabidopsis thaliana	Others	unclear	Genomic evidence:microarray data
Cotton_A_22749	AT5G52210	1e-31	Arabidopsis thaliana	Signal transduction	unclear	Genomic evidence:microarray data
Cotton_A_16786	AT5G52450	1e-98	Arabidopsis thaliana	Nutrient recycling	unclear	Genomic evidence:microarray data
Cotton_A_11466	AT5G52580	0	Arabidopsis thaliana	signal transduction	unclear	Genomic evidence:microarray data
Cotton_A_18242	AT5G52640	1e-133	Arabidopsis thaliana	Others:stress and detoxification	unclear	Genomic evidence:microarray data
Cotton_A_20880	AT5G52640	0	Arabidopsis thaliana	Others:stress and detoxification	unclear	Genomic evidence:microarray data
Cotton_A_33830	AT5G52640	0	Arabidopsis thaliana	Others:stress and detoxification	unclear	Genomic evidence:microarray data
Cotton_D_gene_10002643	AT5G52640	5e-133	Arabidopsis thaliana	Others:stress and detoxification	unclear	Genomic evidence:microarray data
Cotton_A_26409	AT5G52660	1e-24	Arabidopsis thaliana	Transcription regulation	unclear	Genomic evidence:microarray data
Cotton_A_14371	AT5G53300	3e-100	Arabidopsis thaliana	Others	unclear	Genomic evidence:microarray data
Cotton_A_17751	AT5G53300	8e-106	Arabidopsis thaliana	Others	unclear	Genomic evidence:microarray data
Cotton_A_26075	AT5G53350	1e-139	Arabidopsis thaliana	Protein degradation/modification:protease	Unclear	Molecular evidence: SSH and Northern ; Genomic evidence:microarray data
Cotton_A_08109	AT5G53550	0	Arabidopsis thaliana	Others:Unknown	Unclear	Molecular evidence:DDRT-PCR
Cotton_A_20315	AT5G53550	0	Arabidopsis thaliana	Others:Unknown	Unclear	Molecular evidence:DDRT-PCR
Cotton_A_18682	AT5G53650	8e-22	Arabidopsis thaliana	Others	unclear	Genomic evidence:microarray data
Cotton_A_25495	AT5G53970	2e-25	Arabidopsis thaliana	Nutrient recycling	unclear	Genomic evidence:microarray data
Cotton_D_gene_10006070	AT5G54060	1e-151	Arabidopsis thaliana	Redox regulation:flavonoid biosynthesis	Unclear	Genomic evidence:microarray data
Cotton_A_28148	AT5G54250	0	Arabidopsis thaliana	Signal transduction	Unclear	Molecular evidence: SSH and Northern
Cotton_A_17938	AT5G54430	2e-83	Arabidopsis thaliana	Others	unclear	Genomic evidence:microarray data
Cotton_A_31948	AT5G54470	9e-32	Arabidopsis thaliana	Transcription regulation	unclear	Genomic evidence:microarray data
Cotton_D_gene_10019216	AT5G54470	4e-32	Arabidopsis thaliana	Transcription regulation	unclear	Genomic evidence:microarray data
Cotton_A_15563	AT5G54860	0	Arabidopsis thaliana	Others	unclear	Genomic evidence:microarray data
Cotton_D_gene_10037066	AT5G54860	3e-39	Arabidopsis thaliana	Others	unclear	Genomic evidence:microarray data
Cotton_A_04791	AT5G54940	2e-60	Arabidopsis thaliana	Others	unclear	Genomic evidence:microarray data
Cotton_D_gene_10020914	AT5G54980	4e-27	Arabidopsis thaliana	Others	unclear	Genomic evidence:microarray data
Cotton_D_gene_10023038	AT5G55160	1e-56	Arabidopsis thaliana	Protein degradation/modification:protein sumoylation	unclear	Genomic evidence:microarray data
Cotton_A_12103	AT5G55530	6e-136	Arabidopsis thaliana	Others	unclear	Genomic evidence:microarray data
Cotton_A_03691	AT5G55560	1e-171	Arabidopsis thaliana	Protein degradation/modification:protein kinase and phosphatases	unclear	Genomic evidence:microarray data
Cotton_A_06571	AT5G55560	6e-176	Arabidopsis thaliana	Protein degradation/modification:protein kinase and phosphatases	unclear	Genomic evidence:microarray data
Cotton_D_gene_10011801	AT5G56870	0	Arabidopsis thaliana	Others	unclear	Genomic evidence:microarray data
Cotton_A_05621	AT5G57010	5e-170	Arabidopsis thaliana	Others	unclear	Genomic evidence:microarray data
Cotton_A_14016	AT5G57010	2e-160	Arabidopsis thaliana	Others	unclear	Genomic evidence:microarray data
Cotton_A_14675	AT5G57480	2e-85	Arabidopsis thaliana	Others:ATPases	unclear	Genomic evidence:microarray data; Molecular evidence:cDNA library
Cotton_A_38101	AT5G57510	3e-31	Arabidopsis thaliana	Others	unclear	Genomic evidence:microarray data
Cotton_D_gene_10001843	AT5G57910	5e-27	Arabidopsis thaliana	Others	unclear	Genomic evidence:microarray data
Cotton_A_02206	AT5G58140	0	Arabidopsis thaliana	Others	unclear	Genomic evidence:microarray data
Cotton_A_05499	AT5G58140	3e-106	Arabidopsis thaliana	Others	unclear	Genomic evidence:microarray data
Cotton_A_07462	AT5G58140	6e-108	Arabidopsis thaliana	Others	unclear	Genomic evidence:microarray data
Cotton_A_30399	AT5G58140	2e-88	Arabidopsis thaliana	Others	unclear	Genomic evidence:microarray data
Cotton_D_gene_10006161	AT5G58140	9e-109	Arabidopsis thaliana	Others	unclear	Genomic evidence:microarray data
Cotton_A_12108	AT5G58170	0	Arabidopsis thaliana	Others	unclear	Genomic evidence:microarray data
Cotton_A_13088	AT5G58290	0	Arabidopsis thaliana	Others	unclear	Genomic evidence:microarray data
Cotton_A_33463	AT5G58290	5e-132	Arabidopsis thaliana	Others	unclear	Genomic evidence:microarray data
Cotton_A_13831	AT5G58540	2e-113	Arabidopsis thaliana	Protein degradation/modification	unclear	Genomic evidence:microarray data
Cotton_A_24282	AT5G58540	2e-128	Arabidopsis thaliana	Protein degradation/modification	unclear	Genomic evidence:microarray data
Cotton_A_37332	AT5G58540	2e-111	Arabidopsis thaliana	Protein degradation/modification	unclear	Genomic evidence:microarray data
Cotton_A_12946	AT5G58620	0	Arabidopsis thaliana	Transcription regulation	unclear	Genomic evidence:microarray data
Cotton_A_21115	AT5G58782	6e-93	Arabidopsis thaliana	Others	unclear	Genomic evidence:microarray data
Cotton_A_12901	AT5G59080	1e-25	Arabidopsis thaliana	Others	unclear	Genomic evidence:microarray data
Cotton_A_12468	AT5G59320	2e-22	Arabidopsis thaliana	Lipid/Carbohydrate metabolism	unclear	Genomic evidence:microarray data
Cotton_A_38176	AT5G59320	2e-23	Arabidopsis thaliana	Lipid/Carbohydrate metabolism	unclear	Genomic evidence:microarray data
Cotton_A_39372	AT5G59320	2e-36	Arabidopsis thaliana	Lipid/Carbohydrate metabolism	unclear	Genomic evidence:microarray data
Cotton_A_39373	AT5G59320	2e-37	Arabidopsis thaliana	Lipid/Carbohydrate metabolism	unclear	Genomic evidence:microarray data
Cotton_A_11332	AT5G59700	7e-74	Arabidopsis thaliana	Protein degradation/modification	unclear	Genomic evidence:microarray data
Cotton_A_12326	AT5G59700	4e-170	Arabidopsis thaliana	Protein degradation/modification	unclear	Genomic evidence:microarray data
Cotton_A_12327	AT5G59700	2e-170	Arabidopsis thaliana	Protein degradation/modification	unclear	Genomic evidence:microarray data
Cotton_A_15110	AT5G59700	2e-66	Arabidopsis thaliana	Protein degradation/modification	unclear	Genomic evidence:microarray data
Cotton_A_19953	AT5G59700	0	Arabidopsis thaliana	Protein degradation/modification	unclear	Genomic evidence:microarray data
Cotton_A_20936	AT5G59700	8e-67	Arabidopsis thaliana	Protein degradation/modification	unclear	Genomic evidence:microarray data
Cotton_A_25918	AT5G59700	3e-73	Arabidopsis thaliana	Protein degradation/modification	unclear	Genomic evidence:microarray data
Cotton_A_27637	AT5G59700	2e-56	Arabidopsis thaliana	Protein degradation/modification	unclear	Genomic evidence:microarray data
Cotton_A_27640	AT5G59700	9e-149	Arabidopsis thaliana	Protein degradation/modification	unclear	Genomic evidence:microarray data
Cotton_A_28487	AT5G59700	4e-124	Arabidopsis thaliana	Protein degradation/modification	unclear	Genomic evidence:microarray data
Cotton_A_28899	AT5G59700	9e-71	Arabidopsis thaliana	Protein degradation/modification	unclear	Genomic evidence:microarray data
Cotton_A_29931	AT5G59700	3e-151	Arabidopsis thaliana	Protein degradation/modification	unclear	Genomic evidence:microarray data
Cotton_A_32789	AT5G59700	0	Arabidopsis thaliana	Protein degradation/modification	unclear	Genomic evidence:microarray data
Cotton_A_32790	AT5G59700	8e-75	Arabidopsis thaliana	Protein degradation/modification	unclear	Genomic evidence:microarray data
Cotton_A_34325	AT5G59700	1e-64	Arabidopsis thaliana	Protein degradation/modification	unclear	Genomic evidence:microarray data
Cotton_A_37105	AT5G59700	0	Arabidopsis thaliana	Protein degradation/modification	unclear	Genomic evidence:microarray data
Cotton_D_gene_10019240	AT5G59700	0	Arabidopsis thaliana	Protein degradation/modification	unclear	Genomic evidence:microarray data
Cotton_D_gene_10022172	AT5G59700	1e-65	Arabidopsis thaliana	Protein degradation/modification	unclear	Genomic evidence:microarray data
Cotton_D_gene_10035621	AT5G59700	1e-34	Arabidopsis thaliana	Protein degradation/modification	unclear	Genomic evidence:microarray data
Cotton_A_10538	AT5G59780	3e-81	Arabidopsis thaliana	Transcription regulation	unclear	Genomic evidence:microarray data
Cotton_A_02765	AT5G60200	2e-29	Arabidopsis thaliana	Transcription regulation:DOF	Unclear	Molecular evidence:Real-Time PCR
Cotton_A_11053	AT5G60200	1e-33	Arabidopsis thaliana	Transcription regulation:DOF	Unclear	Molecular evidence:Real-Time PCR
Cotton_A_17826	AT5G60580	1e-51	Arabidopsis thaliana	Transcription regulation	unclear	Genomic evidence:microarray data
Cotton_A_10521	AT5G60680	2e-37	Arabidopsis thaliana	Others	unclear	Genomic evidence:microarray data
Cotton_A_26130	AT5G60680	6e-39	Arabidopsis thaliana	Others	unclear	Genomic evidence:microarray data
Cotton_A_29978	AT5G60910	2e-89	Arabidopsis thaliana	Transcription regulation:MADS	promote	Genetic evidence:Mutant
Cotton_A_15474	AT5G61430	9e-116	Arabidopsis thaliana	Transcription regulation:NAC	unclear	Genomic evidence:microarray data
Cotton_A_31834	AT5G61500	0	Arabidopsis thaliana	Nutrient recycling	unclear	Genomic evidence:microarray data
Cotton_A_23869	AT5G61600	6e-40	Arabidopsis thaliana	Others	unclear	Genomic evidence:microarray data
Cotton_A_23860	AT5G61640	5e-116	Arabidopsis thaliana	Redox regulation:Antioxidants	unclear	Genomic evidence:microarray data
Cotton_A_01955	AT5G62000	0	Arabidopsis thaliana	Hormone response pathway:Auxin	promote	Genetic evidence:Mutant; Genomic evidence:microarray data
Cotton_A_13410	AT5G62460	1e-62	Arabidopsis thaliana	Transcription regulation	unclear	Genomic evidence:microarray data
Cotton_A_11916	AT5G62570	2e-97	Arabidopsis thaliana	Others	unclear	Genomic evidence:microarray data
Cotton_A_37231	AT5G62570	7e-81	Arabidopsis thaliana	Others	unclear	Genomic evidence:microarray data
Cotton_D_gene_10030539	AT5G62570	1e-163	Arabidopsis thaliana	Others	unclear	Genomic evidence:microarray data
Cotton_D_gene_10040162	AT5G62570	4e-88	Arabidopsis thaliana	Others	unclear	Genomic evidence:microarray data
Cotton_A_05385	AT5G62680	5e-114	Arabidopsis thaliana	Nutrient recycling	unclear	Genomic evidence:microarray data
Cotton_D_gene_10006699	AT5G62680	0	Arabidopsis thaliana	Nutrient recycling	unclear	Genomic evidence:microarray data
Cotton_A_34539	AT5G62730	4e-121	Arabidopsis thaliana	Others	unclear	Genomic evidence:microarray data
Cotton_A_06131	AT5G62740	0	Arabidopsis thaliana	Others	unclear	Genomic evidence:microarray data
Cotton_A_16164	AT5G62740	2e-180	Arabidopsis thaliana	Others	unclear	Genomic evidence:microarray data
Cotton_A_37668	AT5G62740	7e-124	Arabidopsis thaliana	Others	unclear	Genomic evidence:microarray data
Cotton_A_00116	AT5G63110	0	Arabidopsis thaliana	Hormone response pathway:JA	promote	Genetic evidence:Transgene
Cotton_A_09005	AT5G63110	0	Arabidopsis thaliana	Hormone response pathway:JA	promote	Genetic evidence:Transgene
Cotton_A_23362	AT5G63120	1e-133	Arabidopsis thaliana	Others	unclear	Genomic evidence:microarray data
Cotton_A_36033	AT5G63120	1e-136	Arabidopsis thaliana	Others	unclear	Genomic evidence:microarray data
Cotton_A_13775	AT5G63370	6e-86	Arabidopsis thaliana	Protein degradation/modification	unclear	Genomic evidence:microarray data
Cotton_A_21036	AT5G63380	2e-150	Arabidopsis thaliana	Others	unclear	Genomic evidence:microarray data
Cotton_A_09497	AT5G63490	1e-150	Arabidopsis thaliana	Signal transduction	unclear	Genomic evidence:microarray data
Cotton_D_gene_10001717	AT5G63710	0	Arabidopsis thaliana	Others	unclear	Genomic evidence:microarray data
Cotton_A_06488	AT5G63930	0	Arabidopsis thaliana	Others	unclear	Genomic evidence:microarray data
Cotton_A_18191	AT5G63930	3e-118	Arabidopsis thaliana	Others	unclear	Genomic evidence:microarray data
Cotton_A_19105	AT5G63930	1e-27	Arabidopsis thaliana	Others	unclear	Genomic evidence:microarray data
Cotton_A_27081	AT5G63930	5e-165	Arabidopsis thaliana	Others	unclear	Genomic evidence:microarray data
Cotton_A_34609	AT5G63930	9e-178	Arabidopsis thaliana	Others	unclear	Genomic evidence:microarray data
[truncated: 417 more rows]
