# Supplementary material for: Global analysis of the Gossypium hirsutum L. Transcriptome during leaf senescence by RNA-Seq
Source: BMC Plant Biol. 2015 Feb 12;15:43. doi: 10.1186/s12870-015-0433-5 (PMC4342795; doi:10.1186/s12870-015-0433-5)
Supplement: Additional file 3: — Significantly enriched GO terms in each cluster. [file 12870_2015_433_MOESM3_ESM.xlsx]

## Sheet: Sheet1
Additional file 3. Significantly enriched GO terms in each cluster
Enriched GO terms in each of six time point clusters (Figure 3A) were identified.
Significantly overrepresented terms with a FDR less than 0.05.
Cluster	GO-ID	Description of GO term	No of Genes	P-Value	FDR	Cluster size
12	GO:0044435	plastid part	20	1.04e-05	0.011243	88
12	GO:0044434	chloroplast part	19	2.8e-05	0.0304401	88
13	GO:0044435	plastid part	24	9.44e-08	0.000103	91
13	GO:0044434	chloroplast part	23	2.77e-07	0.000303	91
13	GO:0009526	plastid envelope	15	3.21e-06	0.00351953	91
13	GO:0009941	chloroplast envelope	14	1.08e-05	0.0117857	91
13	GO:0015979	photosynthesis	9	1.86e-05	0.0255916	91
13	GO:0009579	thylakoid	13	4.47e-05	0.0489013	91
18	GO:0006412	translation	15	1.8e-07	0.000244	96
18	GO:0003735	structural constituent of ribosome	12	3.65e-07	0.000448	96
18	GO:0033279	ribosomal subunit	11	6.72e-07	0.000731	96
18	GO:0044445	cytosolic part	10	4.41e-06	0.00479929	96
18	GO:0009570	chloroplast stroma	15	5.72e-06	0.00622343	96
18	GO:0005198	structural molecule activity	12	7.74e-06	0.00949164	96
18	GO:0009532	plastid stroma	15	9.56e-06	0.0104034	96
18	GO:0030529	ribonucleoprotein complex	14	9.64e-06	0.0104851	96
18	GO:0005840	ribosome	12	1.21e-05	0.0131337	96
18	GO:0022626	cytosolic ribosome	10	1.51e-05	0.0164797	96
20	GO:0015979	photosynthesis	12	3.3e-09	4.36e-06	104
20	GO:0009535	chloroplast thylakoid membrane	15	4.5e-09	4.89e-06	104
20	GO:0055035	plastid thylakoid membrane	15	4.5e-09	4.89e-06	104
20	GO:0042651	thylakoid membrane	15	8.38e-09	9.09e-06	104
20	GO:0034357	photosynthetic membrane	15	1.04e-08	1.13e-05	104
20	GO:0009534	chloroplast thylakoid	15	3.37e-08	3.66e-05	104
20	GO:0031976	plastid thylakoid	15	3.37e-08	3.66e-05	104
20	GO:0031984	organelle subcompartment	15	3.71e-08	4.03e-05	104
20	GO:0044436	thylakoid part	15	4.08e-08	4.43e-05	104
20	GO:0009579	thylakoid	16	8.99e-08	9.76e-05	104
20	GO:0044434	chloroplast part	21	1.6e-06	0.00173662	104
20	GO:0044435	plastid part	21	2.45e-06	0.00266486	104
20	GO:0031090	organelle membrane	18	6.76e-06	0.00734161	104
20	GO:0019684	photosynthesis, light reaction	7	1.69e-05	0.02231	104
21	GO:0009579	thylakoid	18	8.52e-12	9.19e-09	77
21	GO:0031976	plastid thylakoid	16	4.36e-11	4.7e-08	77
21	GO:0009534	chloroplast thylakoid	16	4.36e-11	4.7e-08	77
21	GO:0031984	organelle subcompartment	16	4.86e-11	5.24e-08	77
21	GO:0055035	plastid thylakoid membrane	15	7.04e-11	7.59e-08	77
21	GO:0009535	chloroplast thylakoid membrane	15	7.04e-11	7.59e-08	77
21	GO:0042651	thylakoid membrane	15	1.34e-10	1.45e-07	77
21	GO:0034357	photosynthetic membrane	15	1.68e-10	1.81e-07	77
21	GO:0044436	thylakoid part	15	6.97e-10	7.51e-07	77
21	GO:0046906	tetrapyrrole binding	10	9.13e-08	0.000102	77
21	GO:0015979	photosynthesis	9	4.31e-07	0.00056	77
21	GO:0044434	chloroplast part	18	1.44e-06	0.00154772	77
21	GO:0044435	plastid part	18	2.1e-06	0.00226654	77
21	GO:0019684	photosynthesis, light reaction	7	2.23e-06	0.00290073	77
21	GO:0016168	chlorophyll binding	5	2.38e-06	0.00266518	77
21	GO:0031090	organelle membrane	16	2.68e-06	0.00288859	77
21	GO:0009521	photosystem	6	3.69e-06	0.0039784	77
21	GO:0010287	plastoglobule	6	1.24e-05	0.0133331	77
21	GO:0009765	photosynthesis, light harvesting	5	1.77e-05	0.0230614	77
21	GO:0009507	chloroplast	28	2.29e-05	0.0246625	77
21	GO:0009523	photosystem II	5	3.01e-05	0.0324705	77
21	GO:0009536	plastid	28	3.41e-05	0.0367485	77
22	GO:0055035	plastid thylakoid membrane	13	1.25e-07	0.000135	96
22	GO:0009535	chloroplast thylakoid membrane	13	1.25e-07	0.000135	96
22	GO:0042651	thylakoid membrane	13	2.12e-07	0.000228	96
22	GO:0034357	photosynthetic membrane	13	2.55e-07	0.000274	96
22	GO:0031976	plastid thylakoid	13	6.88e-07	0.000739	96
22	GO:0009534	chloroplast thylakoid	13	6.88e-07	0.000739	96
22	GO:0031984	organelle subcompartment	13	7.47e-07	0.000801	96
22	GO:0044436	thylakoid part	13	8.09e-07	0.000869	96
22	GO:0009579	thylakoid	13	8.01e-06	0.00859414	96
22	GO:0009521	photosystem	6	9.6e-06	0.0103036	96
22	GO:0030076	light-harvesting complex	5	1.02e-05	0.0109473	96
22	GO:0015979	photosynthesis	8	3.34e-05	0.0439169	96
24	GO:0030312	external encapsulating structure	20	1.5e-07	0.000162	168
24	GO:0005618	cell wall	19	5.26e-07	0.000568	168
24	GO:0005576	extracellular region	20	1.24e-06	0.00133598	168
24	GO:0009505	plant-type cell wall	11	1.97e-05	0.0213218	168
25	GO:0005576	extracellular region	18	3.71e-06	0.00415835	140
25	GO:0005618	cell wall	15	4.37e-05	0.048967	140
26	GO:0010200	response to chitin	9	5.37e-07	0.000736	90
26	GO:0009743	response to carbohydrate stimulus	10	3.92e-06	0.00537295	90
26	GO:0006952	defense response	14	2.04e-05	0.0280029	90
27	GO:0010200	response to chitin	11	2.32e-08	3.2e-05	148
27	GO:0009743	response to carbohydrate stimulus	12	5.14e-07	0.000708	148
27	GO:0005886	plasma membrane	33	3.9e-06	0.00397039	148
27	GO:0006952	defense response	16	1.8e-05	0.0248529	148
28	GO:0010200	response to chitin	12	1.18e-12	1.51e-09	101
28	GO:0009743	response to carbohydrate stimulus	12	5.33e-10	6.79e-07	101
28	GO:0010033	response to organic substance	21	9.8e-10	1.25e-06	101
28	GO:0006952	defense response	14	2.1e-07	0.000267	101
29	GO:0006468	protein amino acid phosphorylation	26	6.66e-08	9.2e-05	163
29	GO:0004672	protein kinase activity	26	3.98e-07	0.000465	163
29	GO:0016310	phosphorylation	26	5.06e-07	0.000698	163
29	GO:0004674	protein serine/threonine kinase activity	24	6.07e-07	0.00071	163
29	GO:0006796	phosphate metabolic process	26	3.2e-06	0.00442264	163
29	GO:0006793	phosphorus metabolic process	26	3.29e-06	0.0045449	163
30	GO:0006468	protein amino acid phosphorylation	27	5.24e-07	0.000737	189
30	GO:0004672	protein kinase activity	27	1.05e-06	0.00128426	189
30	GO:0016310	phosphorylation	27	3.83e-06	0.00539062	189
30	GO:0004674	protein serine/threonine kinase activity	24	4.69e-06	0.00574662	189
30	GO:0006796	phosphate metabolic process	27	2.31e-05	0.0324418	189
30	GO:0006793	phosphorus metabolic process	27	2.37e-05	0.0333086	189
30	GO:0010200	response to chitin	9	2.67e-05	0.0375208	189
33	GO:0006952	defense response	17	4.66e-06	0.00644769	137
33	GO:0004674	protein serine/threonine kinase activity	20	1.6e-05	0.0192143	137
33	GO:0032559	adenyl ribonucleotide binding	34	2.63e-05	0.0314955	137
33	GO:0030554	adenyl nucleotide binding	35	3.16e-05	0.0379302	137
33	GO:0001883	purine nucleoside binding	35	3.16e-05	0.0379302	137
33	GO:0001882	nucleoside binding	35	3.43e-05	0.0410798	137
34	GO:0006468	protein amino acid phosphorylation	14	1.37e-05	0.0176418	67
34	GO:0005886	plasma membrane	20	1.81e-05	0.0181991	67
34	GO:0006796	phosphate metabolic process	15	2.52e-05	0.0325276	67
34	GO:0006793	phosphorus metabolic process	15	2.57e-05	0.0330865	67
37	GO:0004674	protein serine/threonine kinase activity	19	2.63e-06	0.00309514	139
37	GO:0004672	protein kinase activity	19	1.55e-05	0.018269	139
37	GO:0006468	protein amino acid phosphorylation	19	2.94e-05	0.0405003	139
42	GO:0045449	regulation of transcription	27	5.53e-06	0.00751455	235
