# Supplementary material for: Global analysis of the Gossypium hirsutum L. Transcriptome during leaf senescence by RNA-Seq
Source: BMC Plant Biol. 2015 Feb 12;15:43. doi: 10.1186/s12870-015-0433-5 (PMC4342795; doi:10.1186/s12870-015-0433-5)
Supplement: Additional file 4: — All enriched pathways in cotton identified by KOBAS during leaf development and senescence. [file 12870_2015_433_MOESM4_ESM.xlsx]

## Sheet: Sheet1
Additional file 4. All enriched pathways in cotton identified by KOBAS during leaf development and senescence.
KEGG pathway name (Down-regulated)	Pathway ID	Sample number	Background number	P-Value	Corrected P-Value	Genes
Photosynthesis - antenna proteins	ko00196	22	31	5.69507e-11	7.88055e-09	Cotton_A_12953|Cotton_A_29994|Cotton_A_27360|Cotton_A_17558|Cotton_A_28146|Cotton_A_15875|Cotton_D_gene_10040726|Cotton_A_28682|Cotton_A_21688|Cotton_A_39244|Cotton_A_12362|Cotton_A_21026|Cotton_D_gene_10011306|Cotton_A_13401|Cotton_A_27171|Cotton_A_00001|Cotton_A_03733|Cotton_A_00897|Cotton_D_gene_10040727|Cotton_A_20878|Cotton_D_gene_10032115|Cotton_A_04531
Photosynthesis	ko00195	24	86	9.91694e-06	0.000401636	Cotton_A_18979|Cotton_A_19400|Cotton_A_16097|Cotton_A_00761|Cotton_A_16429|Cotton_A_05895|Cotton_D_gene_10036297|Cotton_D_gene_10019801|Cotton_A_22005|Cotton_A_40394|Cotton_A_26564|Cotton_D_gene_10018274|Cotton_A_02974|Cotton_A_08320|Cotton_A_27976|Cotton_A_17951|Cotton_D_gene_10005528|Cotton_A_19968|Cotton_A_26951|Cotton_A_34833|Cotton_D_gene_10016385|Cotton_A_16966|Cotton_A_05974|Cotton_A_20685
Porphyrin and chlorophyll metabolism	ko00860	16	65	0.00093304	0.0187795	Cotton_D_gene_10009250|Cotton_A_03662|Cotton_A_13673|Cotton_A_35801|Cotton_D_gene_10005232|Cotton_A_03642|Cotton_D_gene_10019257|Cotton_A_16095|Cotton_A_10151|Cotton_A_26206|Cotton_D_gene_10000330|Cotton_A_07830|Cotton_A_22881|Cotton_A_16805|Cotton_A_03279|Cotton_A_03954
Carbon fixation in photosynthetic organisms	ko00710	22	115	0.00213709	0.038783	Cotton_A_01920|Cotton_A_12540|Cotton_D_gene_10034541|Cotton_D_gene_10034852|Cotton_A_07727|Cotton_A_33272|Cotton_A_19760|Cotton_D_gene_10024521|Cotton_D_gene_10004251|Cotton_A_22720|Cotton_A_04608|Cotton_A_09427|Cotton_A_08563|Cotton_D_gene_10024414|Cotton_A_27945|Cotton_A_25385|Cotton_A_02150|Cotton_A_06084|Cotton_A_07947|Cotton_A_12676|Cotton_A_11360|Cotton_D_gene_10026963
Ribosome	ko03010	53	383	0.00342938	0.0590101	Cotton_A_29406|Cotton_A_22373|Cotton_A_21712|Cotton_A_33215|Cotton_A_14040|Cotton_D_gene_10029289|Cotton_A_06028|Cotton_D_gene_10033666|Cotton_A_10386|Cotton_A_21618|Cotton_A_05378|Cotton_A_02992|Cotton_A_05022|Cotton_A_19726|Cotton_A_04840|Cotton_D_gene_10015177|Cotton_A_37765|Cotton_D_gene_10020474|Cotton_A_36203|Cotton_A_31507|Cotton_A_29796|Cotton_A_36058|Cotton_A_28708|Cotton_A_17369|Cotton_…
Metabolic pathways	ko01100	231	2133	0.00364747	0.0618098	Cotton_A_05934|Cotton_A_32636|Cotton_A_12540|Cotton_A_12362|Cotton_A_19363|Cotton_A_32906|Cotton_D_gene_10000272|Cotton_A_08741|Cotton_A_05938|Cotton_A_14005|Cotton_A_34435|Cotton_A_19760|Cotton_D_gene_10025484|Cotton_A_19765|Cotton_D_gene_10019257|Cotton_A_16429|Cotton_A_17951|Cotton_A_05375|Cotton_A_03642|Cotton_A_35675|Cotton_A_16097|Cotton_A_34833|Cotton_A_05271|Cotton_A_34417|Cotton_A_11375|…
Biosynthesis of secondary metabolites	ko01110	138	1213	0.00599561	0.0934809	Cotton_A_05934|Cotton_A_32636|Cotton_A_19363|Cotton_A_08741|Cotton_A_05938|Cotton_A_19760|Cotton_A_19287|Cotton_A_05375|Cotton_D_gene_10026735|Cotton_A_27590|Cotton_A_34417|Cotton_A_11375|Cotton_A_31639|Cotton_A_35983|Cotton_D_gene_10030803|Cotton_A_09427|Cotton_A_34689|Cotton_A_21735|Cotton_A_03954|Cotton_A_26206|Cotton_A_12202|Cotton_D_gene_10019257|Cotton_A_04716|Cotton_D_gene_10004858|Cotton_…
Carbon metabolism	ko01200	43	307	0.00655794	0.100364	Cotton_A_32636|Cotton_A_12540|Cotton_D_gene_10034541|Cotton_D_gene_10034852|Cotton_A_08741|Cotton_A_38106|Cotton_A_14005|Cotton_A_11360|Cotton_A_19760|Cotton_D_gene_10024521|Cotton_A_19765|Cotton_D_gene_10004251|Cotton_A_02576|Cotton_A_09160|Cotton_A_22720|Cotton_A_04608|Cotton_A_27590|Cotton_A_06667|Cotton_A_31639|Cotton_A_31991|Cotton_A_28595|Cotton_A_09427|Cotton_D_gene_10037239|Cotton_D_gene_…
Flavonoid biosynthesis	ko00941	12	54	0.00779722	0.114578	Cotton_A_04716|Cotton_A_07865|Cotton_A_10474|Cotton_A_24547|Cotton_A_19363|Cotton_A_11375|Cotton_A_09953|Cotton_A_40710|Cotton_A_35983|Cotton_D_gene_10034401|Cotton_A_06838|Cotton_A_23722
Cyanoamino acid metabolism	ko00460	8	34	0.0210806	0.242478	Cotton_A_18086|Cotton_A_32636|Cotton_A_11019|Cotton_A_36260|Cotton_A_41274|Cotton_A_25484|Cotton_A_14287|Cotton_A_06667
Cutin, suberine and wax biosynthesis	ko00073	5	15	0.0215697	0.246162	Cotton_A_05803|Cotton_A_30837|Cotton_A_34570|Cotton_D_gene_10001977|Cotton_A_30046
Glyoxylate and dicarboxylate metabolism	ko00630	14	81	0.0256308	0.280923	Cotton_A_32636|Cotton_A_27980|Cotton_D_gene_10034541|Cotton_A_04598|Cotton_D_gene_10034852|Cotton_A_36260|Cotton_A_21735|Cotton_A_25484|Cotton_A_40796|Cotton_A_12650|Cotton_A_12540|Cotton_A_05375|Cotton_A_02576|Cotton_A_06667
Glycine, serine and threonine metabolism	ko00260	13	75	0.0302351	0.311011	Cotton_A_32636|Cotton_A_02713|Cotton_A_36260|Cotton_A_08741|Cotton_A_21735|Cotton_D_gene_10037239|Cotton_A_14005|Cotton_A_25484|Cotton_A_38641|Cotton_A_05375|Cotton_A_25528|Cotton_A_02576|Cotton_A_06667
Carotenoid biosynthesis	ko00906	10	52	0.0315344	0.321245	Cotton_A_26341|Cotton_D_gene_10036959|Cotton_D_gene_10035366|Cotton_A_24363|Cotton_D_gene_10007543|Cotton_A_08648|Cotton_A_36562|Cotton_A_14988|Cotton_A_12202|Cotton_A_07971
One carbon pool by folate	ko00670	6	30	0.0751906	0.562405	Cotton_A_32636|Cotton_A_36260|Cotton_A_25484|Cotton_A_07388|Cotton_A_25528|Cotton_A_06667
Phagosome	ko04145	16	116	0.0830708	0.585447	Cotton_A_25973|Cotton_A_07680|Cotton_A_34155|Cotton_A_25974|Cotton_A_14308|Cotton_A_09444|Cotton_D_gene_10023154|Cotton_A_06395|Cotton_A_39225|Cotton_D_gene_10002132|Cotton_A_38541|Cotton_A_16889|Cotton_A_16425|Cotton_A_01961|Cotton_D_gene_10014407|Cotton_A_20863
Riboflavin metabolism	ko00740	3	10	0.0881998	0.610232	Cotton_D_gene_10020462|Cotton_A_07760|Cotton_A_02234
Taurine and hypotaurine metabolism	ko00430	3	11	0.105573	0.660281	Cotton_A_18086|Cotton_A_01468|Cotton_D_gene_10030583
Circadian rhythm - plant	ko04712	9	61	0.126909	0.729896	Cotton_A_24547|Cotton_A_26409|Cotton_A_40710|Cotton_D_gene_10017779|Cotton_A_20224|Cotton_A_19278|Cotton_A_10622|Cotton_A_21298|Cotton_A_20332
Arachidonic acid metabolism	ko00590	1	16	0.772869	1	Cotton_A_18086
Fructose and mannose metabolism	ko00051	9	62	0.135248	0.747352	Cotton_A_02715|Cotton_D_gene_10035107|Cotton_A_11360|Cotton_A_02150|Cotton_A_19760|Cotton_D_gene_10024521|Cotton_A_01349|Cotton_D_gene_10004251|Cotton_A_19795
Pentose phosphate pathway	ko00030	11	81	0.143305	0.774184	Cotton_A_02150|Cotton_A_27590|Cotton_A_07727|Cotton_A_27945|Cotton_A_19760|Cotton_D_gene_10024521|Cotton_D_gene_10026632|Cotton_A_31639|Cotton_D_gene_10004251|Cotton_A_17123|Cotton_A_11360
Phenylpropanoid biosynthesis	ko00940	13	106	0.192333	0.874984	Cotton_A_10474|Cotton_A_36217|Cotton_A_11019|Cotton_A_25730|Cotton_D_gene_10033839|Cotton_A_41274|Cotton_A_00465|Cotton_A_34186|Cotton_A_40805|Cotton_A_04686|Cotton_A_20457|Cotton_A_00909|Cotton_A_14287
Monoterpenoid biosynthesis	ko00902	3	16	0.207845	0.911827	Cotton_A_10438|Cotton_A_10439|Cotton_D_gene_10006055
Selenocompound metabolism	ko00450	4	25	0.219716	0.925233	Cotton_A_40013|Cotton_A_20058|Cotton_A_05938|Cotton_A_34341
Amino sugar and nucleotide sugar metabolism	ko00520	18	161	0.236822	0.955633	Cotton_A_16873|Cotton_A_37981|Cotton_A_02715|Cotton_A_27590|Cotton_D_gene_10026735|Cotton_A_29161|Cotton_D_gene_10005889|Cotton_A_14011|Cotton_D_gene_10034471|Cotton_A_17761|Cotton_A_22577|Cotton_A_12451|Cotton_A_22880|Cotton_D_gene_10030803|Cotton_A_25291|Cotton_A_07229|Cotton_A_34689|Cotton_A_19795
Lysine biosynthesis	ko00300	1	17	0.791846	1	Cotton_A_19728
Glycolysis / Gluconeogenesis	ko00010	17	156	0.275508	1	Cotton_A_38106|Cotton_A_02150|Cotton_A_01920|Cotton_A_13449|Cotton_A_27590|Cotton_A_08741|Cotton_A_33272|Cotton_A_11360|Cotton_A_19760|Cotton_D_gene_10024521|Cotton_A_01250|Cotton_D_gene_10004251|Cotton_A_16473|Cotton_A_09427|Cotton_A_05242|Cotton_A_09160|Cotton_A_28595
Starch and sucrose metabolism	ko00500	18	169	0.297569	1	Cotton_A_26521|Cotton_A_14287|Cotton_A_26720|Cotton_A_37981|Cotton_A_19795|Cotton_A_28679|Cotton_A_27590|Cotton_A_34989|Cotton_A_41274|Cotton_A_12451|Cotton_D_gene_10034471|Cotton_A_05664|Cotton_A_11019|Cotton_A_29497|Cotton_A_34417|Cotton_A_04532|Cotton_A_34689|Cotton_A_25291
Glutathione metabolism	ko00480	11	99	0.310485	1	Cotton_A_08986|Cotton_A_27774|Cotton_A_40709|Cotton_A_18086|Cotton_A_25983|Cotton_D_gene_10014252|Cotton_D_gene_10026632|Cotton_A_31639|Cotton_A_02819|Cotton_D_gene_10007839|Cotton_A_25755
Peroxisome	ko04146	13	120	0.317044	1	Cotton_A_26973|Cotton_A_27980|Cotton_A_12650|Cotton_D_gene_10024293|Cotton_A_36793|Cotton_A_04598|Cotton_A_24238|Cotton_A_36887|Cotton_D_gene_10001977|Cotton_A_16310|Cotton_A_02576|Cotton_A_14142|Cotton_A_22119
Cysteine and methionine metabolism	ko00270	11	104	0.364012	1	Cotton_A_36261|Cotton_A_20058|Cotton_D_gene_10035451|Cotton_A_08760|Cotton_D_gene_10028579|Cotton_A_05938|Cotton_A_19765|Cotton_A_07391|Cotton_A_34794|Cotton_A_34341|Cotton_D_gene_10014270
Pentose and glucuronate interconversions	ko00040	6	53	0.369814	1	Cotton_A_02442|Cotton_A_35293|Cotton_A_08069|Cotton_A_34989|Cotton_D_gene_10034471|Cotton_A_05664
Thiamine metabolism	ko00730	2	14	0.390691	1	Cotton_D_gene_10004858|Cotton_A_39687
Biotin metabolism	ko00780	2	14	0.390691	1	Cotton_A_16390|Cotton_A_23876
Nucleotide excision repair	ko03420	5	70	0.760831	1	Cotton_A_37310|Cotton_A_19471|Cotton_D_gene_10017711|Cotton_A_05694|Cotton_A_27835
Fatty acid elongation	ko00062	4	38	0.469262	1	Cotton_A_02203|Cotton_A_19287|Cotton_A_27018|Cotton_D_gene_10031991
Degradation of aromatic compounds	ko01220	2	17	0.478767	1	Cotton_A_10474|Cotton_A_28595
Steroid biosynthesis	ko00100	2	17	0.478767	1	Cotton_A_26635|Cotton_A_41086
Tryptophan metabolism	ko00380	4	39	0.487903	1	Cotton_A_12650|Cotton_A_04598|Cotton_A_12135|Cotton_A_39685
Biosynthesis of amino acids	ko01230	28	304	0.505752	1	Cotton_A_32636|Cotton_A_20058|Cotton_A_27944|Cotton_A_05938|Cotton_A_33272|Cotton_A_19760|Cotton_D_gene_10024521|Cotton_A_19765|Cotton_A_19728|Cotton_A_25484|Cotton_A_09160|Cotton_A_06667|Cotton_A_36260|Cotton_A_08760|Cotton_A_09427|Cotton_A_32952|Cotton_A_08563|Cotton_A_07727|Cotton_A_02150|Cotton_A_16473|Cotton_A_27945|Cotton_A_17123|Cotton_A_11360|Cotton_A_01920|Cotton_A_13449|Cotton_D_gene_10…
Nitrogen metabolism	ko00910	5	51	0.506078	1	Cotton_D_gene_10019435|Cotton_A_10201|Cotton_A_25528|Cotton_A_39322|Cotton_A_28858
Limonene and pinene degradation	ko00903	7	74	0.519251	1	Cotton_A_05934|Cotton_D_gene_10025800|Cotton_A_08704|Cotton_A_34727|Cotton_A_26332|Cotton_A_39119|Cotton_D_gene_10035312
Stilbenoid, diarylheptanoid and gingerol biosynthesis	ko00945	8	86	0.530705	1	Cotton_A_05934|Cotton_A_10474|Cotton_D_gene_10025800|Cotton_A_08704|Cotton_A_34727|Cotton_A_26332|Cotton_A_39119|Cotton_D_gene_10035312
Aminoacyl-tRNA biosynthesis	ko00970	6	69	0.603875	1	Cotton_A_35072|Cotton_A_28172|Cotton_D_gene_10015455|Cotton_A_25335|Cotton_A_01290|Cotton_A_36799
Zeatin biosynthesis	ko00908	2	22	0.606772	1	Cotton_A_30632|Cotton_A_36825
Sulfur metabolism	ko00920	4	46	0.60942	1	Cotton_D_gene_10025159|Cotton_A_19765|Cotton_A_05938|Cotton_A_34435
Fatty acid degradation	ko00071	6	70	0.616987	1	Cotton_A_26973|Cotton_D_gene_10024293|Cotton_A_36887|Cotton_A_16310|Cotton_A_22119|Cotton_A_28595
Phenylalanine metabolism	ko00360	7	85	0.656056	1	Cotton_A_10474|Cotton_A_36217|Cotton_D_gene_10033839|Cotton_A_00465|Cotton_A_34186|Cotton_A_40805|Cotton_A_04686
Sphingolipid metabolism	ko00600	2	27	0.709448	1	Cotton_A_24100|Cotton_D_gene_10026643
Glycerolipid metabolism	ko00561	5	65	0.70513	1	Cotton_A_35675|Cotton_A_02486|Cotton_D_gene_10000272|Cotton_A_21450|Cotton_A_14011
Pyruvate metabolism	ko00620	9	126	0.803751	1	Cotton_A_38106|Cotton_A_24070|Cotton_A_08741|Cotton_D_gene_10026963|Cotton_A_16473|Cotton_A_06084|Cotton_A_31991|Cotton_A_05242|Cotton_A_09160
Butanoate metabolism	ko00650	3	40	0.707898	1	Cotton_A_38106|Cotton_A_01468|Cotton_D_gene_10030583
Sesquiterpenoid and triterpenoid biosynthesis	ko00909	2	27	0.709448	1	Cotton_A_26897|Cotton_A_26901
Flavone and flavonol biosynthesis	ko00944	2	27	0.709448	1	Cotton_A_23722|Cotton_A_23957
Ascorbate and aldarate metabolism	ko00053	4	53	0.711476	1	Cotton_A_08491|Cotton_A_15544|Cotton_A_16873|Cotton_A_02819
Fatty acid biosynthesis	ko00061	3	44	0.76342	1	Cotton_A_16607|Cotton_A_16390|Cotton_A_31991
Terpenoid backbone biosynthesis	ko00900	5	71	0.770961	1	Cotton_D_gene_10004858|Cotton_A_26206|Cotton_A_09539|Cotton_A_04623|Cotton_A_39687
Alanine, aspartate and glutamate metabolism	ko00250	5	71	0.770961	1	Cotton_A_02576|Cotton_A_01468|Cotton_A_38367|Cotton_A_08563|Cotton_D_gene_10030583
Phosphatidylinositol signaling system	ko04070	5	72	0.78076	1	Cotton_A_08491|Cotton_A_11063|Cotton_D_gene_10025484|Cotton_A_06404|Cotton_A_01714
Glucosinolate biosynthesis	ko00966	1	18	0.80924	1	Cotton_A_12135
Diterpenoid biosynthesis	ko00904	1	18	0.80924	1	Cotton_A_21910
Ubiquitin mediated proteolysis	ko04120	12	171	0.845692	1	Cotton_A_35809|Cotton_A_05694|Cotton_A_20053|Cotton_A_41004|Cotton_D_gene_10005678|Cotton_A_11664|Cotton_A_02872|Cotton_A_32198|Cotton_A_14371|Cotton_A_17999|Cotton_A_11767|Cotton_A_27835
Purine metabolism	ko00230	9	169	0.966375	1	Cotton_A_24053|Cotton_A_05271|Cotton_A_27705|Cotton_A_34435|Cotton_A_30743|Cotton_A_40960|Cotton_A_16473|Cotton_A_09160|Cotton_A_39832
Regulation of autophagy	ko04140	1	22	0.865453	1	Cotton_A_31834
Linoleic acid metabolism	ko00591	1	22	0.865453	1	Cotton_A_01087
Other glycan degradation	ko00511	1	22	0.865453	1	Cotton_A_33267
Ether lipid metabolism	ko00565	2	39	0.867484	1	Cotton_A_11389|Cotton_A_11733
Glycerophospholipid metabolism	ko00564	6	97	0.869531	1	Cotton_A_21450|Cotton_A_11733|Cotton_A_02486|Cotton_D_gene_10000272|Cotton_A_34852|Cotton_A_11389
Proteasome	ko03050	6	98	0.87531	1	Cotton_A_01755|Cotton_A_08634|Cotton_A_15253|Cotton_A_33463|Cotton_A_13088|Cotton_A_11570
Citrate cycle (TCA cycle)	ko00020	4	70	0.875515	1	Cotton_A_17796|Cotton_A_38106|Cotton_A_08741|Cotton_A_05242
Biosynthesis of unsaturated fatty acids	ko01040	2	40	0.876231	1	Cotton_A_15841|Cotton_D_gene_10024293
RNA polymerase	ko03020	3	56	0.88027	1	Cotton_A_30743|Cotton_A_39832|Cotton_A_05271
Valine, leucine and isoleucine degradation	ko00280	3	56	0.88027	1	Cotton_A_10769|Cotton_A_19586|Cotton_A_08741
Galactose metabolism	ko00052	3	56	0.88027	1	Cotton_D_gene_10034471|Cotton_A_34266|Cotton_A_25695
alpha-Linolenic acid metabolism	ko00592	3	58	0.893754	1	Cotton_A_12628|Cotton_A_01087|Cotton_D_gene_10024293
Glycosylphosphatidylinositol(GPI)-anchor biosynthesis	ko00563	1	26	0.905112	1	Cotton_D_gene_10009846
Histidine metabolism	ko00340	1	26	0.905112	1	Cotton_A_15316
N-Glycan biosynthesis	ko00510	3	60	0.905858	1	Cotton_A_32906|Cotton_D_gene_10029195|Cotton_A_26388
Inositol phosphate metabolism	ko00562	3	77	0.967992	1	Cotton_A_08491|Cotton_D_gene_10025484|Cotton_A_06404
beta-Alanine metabolism	ko00410	2	47	0.923984	1	Cotton_A_01468|Cotton_D_gene_10030583
Oxidative phosphorylation	ko00190	11	183	0.938435	1	Cotton_A_18069|Cotton_D_gene_10018189|Cotton_A_21129|Cotton_A_09444|Cotton_A_27976|Cotton_A_28935|Cotton_D_gene_10006554|Cotton_D_gene_10002132|Cotton_A_31581|Cotton_D_gene_10014407|Cotton_A_15136
RNA degradation	ko03018	8	142	0.939907	1	Cotton_D_gene_10029445|Cotton_A_15422|Cotton_A_13449|Cotton_D_gene_10022374|Cotton_D_gene_10035004|Cotton_D_gene_10015326|Cotton_A_24026|Cotton_A_18742
Protein export	ko03060	3	68	0.942742	1	Cotton_A_16889|Cotton_D_gene_10004949|Cotton_D_gene_10009210
Phenylalanine, tyrosine and tryptophan biosynthesis	ko00400	2	52	0.946805	1	Cotton_A_32952|Cotton_A_27944
Propanoate metabolism	ko00640	2	52	0.946805	1	Cotton_A_31991|Cotton_A_35326
Plant-pathogen interaction	ko04626	14	231	0.953693	1	Cotton_A_35675|Cotton_A_36075|Cotton_A_01714|Cotton_A_16129|Cotton_A_12791|Cotton_A_11063|Cotton_A_20363|Cotton_A_39960|Cotton_A_22911|Cotton_A_11862|Cotton_A_14059|Cotton_A_33830|Cotton_A_39981|Cotton_A_07071
Mismatch repair	ko03430	1	35	0.956769	1	Cotton_A_28658
mRNA surveillance pathway	ko03015	10	181	0.962672	1	Cotton_D_gene_10029445|Cotton_A_12829|Cotton_A_01401|Cotton_D_gene_10025266|Cotton_D_gene_10017903|Cotton_A_31541|Cotton_A_19402|Cotton_A_18694|Cotton_D_gene_10030654|Cotton_D_gene_10023001
Pyrimidine metabolism	ko00240	6	123	0.96358	1	Cotton_A_38367|Cotton_A_27705|Cotton_A_05271|Cotton_A_09475|Cotton_A_30743|Cotton_A_39832
Basal transcription factors	ko03022	2	58	0.965615	1	Cotton_A_05251|Cotton_D_gene_10017711
Pantothenate and CoA biosynthesis	ko00770	1	40	0.972073	1	Cotton_A_37575
Tyrosine metabolism	ko00350	1	48	0.986126	1	Cotton_A_28595
Plant hormone signal transduction	ko04075	19	338	0.989559	1	Cotton_D_gene_10040600|Cotton_A_12647|Cotton_A_36075|Cotton_A_10809|Cotton_A_13729|Cotton_A_08640|Cotton_A_10526|Cotton_A_32550|Cotton_A_26006|Cotton_A_11862|Cotton_A_40787|Cotton_A_21284|Cotton_D_gene_10003438|Cotton_A_23686|Cotton_A_32194|Cotton_A_18467|Cotton_A_00085|Cotton_D_gene_10005247|Cotton_D_gene_10023660
2-Oxocarboxylic acid metabolism	ko01210	2	84	0.995177	1	Cotton_A_12135|Cotton_A_08563
Ribosome biogenesis in eukaryotes	ko03008	3	112	0.997157	1	Cotton_A_25890|Cotton_A_36607|Cotton_A_18742
Protein processing in endoplasmic reticulum	ko04141	13	287	0.997952	1	Cotton_A_01646|Cotton_A_05694|Cotton_A_32548|Cotton_A_33830|Cotton_D_gene_10023154|Cotton_A_01961|Cotton_A_14371|Cotton_A_38541|Cotton_A_04694|Cotton_A_37310|Cotton_A_16889|Cotton_A_03897|Cotton_A_27835
Spliceosome	ko03040	8	239	0.99969	1	Cotton_A_21738|Cotton_A_10177|Cotton_A_00922|Cotton_A_22958|Cotton_A_24839|Cotton_A_01339|Cotton_A_36033|Cotton_D_gene_10003100
RNA transport	ko03013	7	223	0.999726	1	Cotton_D_gene_10029445|Cotton_D_gene_10025266|Cotton_A_14324|Cotton_A_08522|Cotton_A_21385|Cotton_A_38670|Cotton_A_04791
Endocytosis	ko04144	2	138	0.999935	1	Cotton_A_05835|Cotton_A_11389
KEGG pathway name (Up-regulated)	Pathway ID	Sample number	Background number	P-Value	Corrected P-Value	Genes
Plant-pathogen interaction	ko04626	42	231	4.55187e-13	1.86075e-11	Cotton_A_19365|Cotton_A_31255|Cotton_A_18896|Cotton_A_15175|Cotton_A_01559|Cotton_D_gene_10030621|Cotton_A_02067|Cotton_A_41124|Cotton_A_03537|Cotton_A_07028|Cotton_D_gene_10029273|Cotton_A_02201|Cotton_A_28897|Cotton_A_16130|Cotton_A_36453|Cotton_A_08363|Cotton_A_09731|Cotton_A_03426|Cotton_A_28346|Cotton_A_05713|Cotton_A_00840|Cotton_A_00844|Cotton_A_31263|Cotton_D_gene_10024411|Cotton_A_27334|…
Plant hormone signal transduction	ko04075	34	338	2.77746e-05	0.000474278	Cotton_A_18896|Cotton_A_02067|Cotton_D_gene_10025661|Cotton_D_gene_10040665|Cotton_D_gene_10003934|Cotton_D_gene_10023142|Cotton_A_24454|Cotton_A_25458|Cotton_A_23671|Cotton_A_15835|Cotton_A_04408|Cotton_A_04406|Cotton_A_00941|Cotton_A_31719|Cotton_A_07261|Cotton_A_19532|Cotton_D_gene_10028952|Cotton_D_gene_10024786|Cotton_A_19538|Cotton_D_gene_10032627|Cotton_A_19619|Cotton_A_15767|Cotton_A_0826…
Fatty acid elongation	ko00062	8	38	0.00068426	0.00956545	Cotton_A_11120|Cotton_A_14494|Cotton_A_20428|Cotton_D_gene_10018148|Cotton_A_00219|Cotton_A_00221|Cotton_D_gene_10018150|Cotton_A_26434
Glutathione metabolism	ko00480	13	99	0.00102636	0.0137085	Cotton_A_29359|Cotton_A_24524|Cotton_A_24523|Cotton_A_24522|Cotton_D_gene_10013271|Cotton_D_gene_10013731|Cotton_A_24534|Cotton_D_gene_10011176|Cotton_A_02311|Cotton_A_03416|Cotton_A_24525|Cotton_A_05897|Cotton_D_gene_10017216
Taurine and hypotaurine metabolism	ko00430	4	11	0.00316276	0.0361573	Cotton_A_35363|Cotton_A_20232|Cotton_D_gene_10029874|Cotton_D_gene_10007617
Flavone and flavonol biosynthesis	ko00944	5	27	0.0111191	0.102387	Cotton_A_13190|Cotton_D_gene_10013733|Cotton_A_38068|Cotton_A_08519|Cotton_A_20061
Flavonoid biosynthesis	ko00941	7	54	0.0153254	0.138288	Cotton_A_10762|Cotton_A_38068|Cotton_A_21540|Cotton_D_gene_10013733|Cotton_A_06366|Cotton_D_gene_10025522|Cotton_A_08519
alpha-Linolenic acid metabolism	ko00592	7	58	0.0211391	0.179915	Cotton_A_35452|Cotton_A_16642|Cotton_A_31023|Cotton_D_gene_10007846|Cotton_A_08514|Cotton_D_gene_10006784|Cotton_A_09324
Endocytosis	ko04144	12	138	0.0283865	0.230683	Cotton_A_03843|Cotton_A_30988|Cotton_A_12031|Cotton_A_34719|Cotton_D_gene_10032487|Cotton_A_09962|Cotton_A_27801|Cotton_A_05963|Cotton_A_13891|Cotton_A_22954|Cotton_A_04894|Cotton_A_17647
Sesquiterpenoid and triterpenoid biosynthesis	ko00909	4	27	0.0424705	0.316534	Cotton_A_41116|Cotton_A_02281|Cotton_A_34489|Cotton_A_34493
Butanoate metabolism	ko00650	5	40	0.0429057	0.318021	Cotton_A_28410|Cotton_A_35363|Cotton_A_20232|Cotton_D_gene_10029874|Cotton_D_gene_10007617
Stilbenoid, diarylheptanoid and gingerol biosynthesis	ko00945	8	86	0.0491201	0.352463	Cotton_A_10762|Cotton_D_gene_10025804|Cotton_A_21540|Cotton_A_06366|Cotton_D_gene_10025522|Cotton_A_11416|Cotton_A_16669|Cotton_D_gene_10040188
Arachidonic acid metabolism	ko00590	1	16	0.526633	1	Cotton_A_32210
Nicotinate and nicotinamide metabolism	ko00760	3	22	0.0903868	0.535883	Cotton_A_18609|Cotton_A_01060|Cotton_A_28883
Carotenoid biosynthesis	ko00906	5	52	0.0975479	0.550139	Cotton_A_10158|Cotton_A_02309|Cotton_A_02308|Cotton_A_32436|Cotton_A_02306
Phenylalanine metabolism	ko00360	7	85	0.100885	0.552105	Cotton_A_10762|Cotton_A_41036|Cotton_A_32877|Cotton_A_21540|Cotton_A_06366|Cotton_D_gene_10025522|Cotton_A_21231
Biosynthesis of secondary metabolites	ko01110	64	1213	0.107817	0.57821	Cotton_A_19778|Cotton_A_00833|Cotton_D_gene_10023023|Cotton_A_11120|Cotton_A_38074|Cotton_A_31498|Cotton_A_21540|Cotton_A_02281|Cotton_A_35363|Cotton_A_06232|Cotton_A_20428|Cotton_A_31873|Cotton_A_02309|Cotton_A_15494|Cotton_A_34493|Cotton_D_gene_10028358|Cotton_D_gene_10034488|Cotton_A_00219|Cotton_A_19782|Cotton_A_00221|Cotton_A_07939|Cotton_A_11331|Cotton_A_35048|Cotton_A_11887|Cotton_A_34489|…
Protein processing in endoplasmic reticulum	ko04141	18	287	0.108624	0.57821	Cotton_D_gene_10032487|Cotton_A_11859|Cotton_A_28666|Cotton_A_04942|Cotton_A_12031|Cotton_A_33693|Cotton_A_29041|Cotton_A_35785|Cotton_A_04869|Cotton_A_27801|Cotton_A_28665|Cotton_A_05524|Cotton_A_13616|Cotton_D_gene_10004627|Cotton_A_17751|Cotton_A_22954|Cotton_A_25625|Cotton_D_gene_10018019
Phenylpropanoid biosynthesis	ko00940	8	106	0.117859	0.603417	Cotton_A_10762|Cotton_A_41036|Cotton_A_32877|Cotton_A_29489|Cotton_A_21540|Cotton_A_06366|Cotton_D_gene_10025522|Cotton_A_21231
Amino sugar and nucleotide sugar metabolism	ko00520	11	161	0.122913	0.616391	Cotton_A_19778|Cotton_A_00833|Cotton_A_31498|Cotton_D_gene_10011911|Cotton_A_31873|Cotton_A_01358|Cotton_A_15494|Cotton_D_gene_10030698|Cotton_A_19345|Cotton_A_16373|Cotton_A_19782
N-Glycan biosynthesis	ko00510	5	60	0.146994	0.684957	Cotton_A_35785|Cotton_D_gene_10038151|Cotton_A_03703|Cotton_A_19452|Cotton_A_41227
beta-Alanine metabolism	ko00410	4	47	0.175507	0.769946	Cotton_A_35363|Cotton_A_20232|Cotton_D_gene_10029874|Cotton_D_gene_10007617
Monoterpenoid biosynthesis	ko00902	2	16	0.180038	0.78495	Cotton_D_gene_10028358|Cotton_A_27525
SNARE interactions in vesicular transport	ko04130	4	51	0.210867	0.850382	Cotton_A_13367|Cotton_A_32966|Cotton_A_16016|Cotton_A_13486
Sphingolipid metabolism	ko00600	1	27	0.708396	1	Cotton_A_06146
Alanine, aspartate and glutamate metabolism	ko00250	5	71	0.228367	0.877862	Cotton_A_10902|Cotton_A_35363|Cotton_A_20232|Cotton_D_gene_10029874|Cotton_D_gene_10007617
Phosphatidylinositol signaling system	ko04070	5	72	0.236351	0.894355	Cotton_A_24199|Cotton_D_gene_10002294|Cotton_D_gene_10023503|Cotton_D_gene_10020033|Cotton_A_18492
Linoleic acid metabolism	ko00591	2	22	0.276324	0.950546	Cotton_A_08514|Cotton_D_gene_10006784
Biosynthesis of unsaturated fatty acids	ko01040	3	40	0.28164	0.960637	Cotton_A_36180|Cotton_A_31023|Cotton_A_15027
ABC transporters	ko02010	2	23	0.292492	0.966051	Cotton_A_28123|Cotton_D_gene_10035440
Glycerolipid metabolism	ko00561	4	65	0.345324	0.998797	Cotton_A_19822|Cotton_A_24308|Cotton_A_11479|Cotton_D_gene_10002294
Synthesis and degradation of ketone bodies	ko00072	1	9	0.35584	1	Cotton_A_28410
Pyruvate metabolism	ko00620	4	126	0.816056	1	Cotton_A_07191|Cotton_A_15787|Cotton_A_04228|Cotton_A_22254
Arginine and proline metabolism	ko00330	5	90	0.38837	1	Cotton_A_38074|Cotton_A_32373|Cotton_A_20609|Cotton_D_gene_10032745|Cotton_A_35523
Citrate cycle (TCA cycle)	ko00020	4	70	0.394641	1	Cotton_A_11331|Cotton_A_06777|Cotton_A_12165|Cotton_A_06232
Limonene and pinene degradation	ko00903	4	74	0.43369	1	Cotton_A_16669|Cotton_D_gene_10040188|Cotton_A_11416|Cotton_D_gene_10025804
Brassinosteroid biosynthesis	ko00905	2	33	0.447917	1	Cotton_A_19422|Cotton_D_gene_10001237
Nucleotide excision repair	ko03420	2	70	0.822083	1	Cotton_A_11859|Cotton_D_gene_10037714
Galactose metabolism	ko00052	3	56	0.469133	1	Cotton_A_39532|Cotton_A_31498|Cotton_A_08440
Biotin metabolism	ko00780	1	14	0.483069	1	Cotton_A_15027
Starch and sucrose metabolism	ko00500	8	169	0.494429	1	Cotton_A_39532|Cotton_A_00833|Cotton_A_29489|Cotton_A_04451|Cotton_A_01358|Cotton_A_15494|Cotton_A_38312|Cotton_D_gene_10030698
2-Oxocarboxylic acid metabolism	ko01210	4	84	0.527549	1	Cotton_A_11331|Cotton_A_27815|Cotton_A_06232|Cotton_A_12165
Fructose and mannose metabolism	ko00051	3	62	0.534198	1	Cotton_D_gene_10030698|Cotton_A_01358|Cotton_A_19345
Degradation of aromatic compounds	ko01220	1	17	0.547021	1	Cotton_A_34952
Porphyrin and chlorophyll metabolism	ko00860	3	65	0.564993	1	Cotton_D_gene_10007695|Cotton_A_09530|Cotton_A_11887
Diterpenoid biosynthesis	ko00904	1	18	0.566533	1	Cotton_A_02891
Glucosinolate biosynthesis	ko00966	1	18	0.566533	1	Cotton_A_27815
Inositol phosphate metabolism	ko00562	2	77	0.859686	1	Cotton_A_24199|Cotton_D_gene_10023503
Fatty acid biosynthesis	ko00061	2	44	0.594524	1	Cotton_A_15787|Cotton_A_15027
Sulfur metabolism	ko00920	2	46	0.617842	1	Cotton_A_24199|Cotton_D_gene_10031330
Terpenoid backbone biosynthesis	ko00900	3	71	0.622702	1	Cotton_A_07939|Cotton_A_32287|Cotton_A_28410
Spliceosome	ko03040	10	239	0.633445	1	Cotton_D_gene_10019600|Cotton_A_12031|Cotton_A_08879|Cotton_A_12699|Cotton_D_gene_10032487|Cotton_A_27801|Cotton_A_02143|Cotton_A_14125|Cotton_D_gene_10031950|Cotton_A_22954
Zeatin biosynthesis	ko00908	1	22	0.636541	1	Cotton_A_26500
Glycerophospholipid metabolism	ko00564	4	97	0.63694	1	Cotton_D_gene_10002294|Cotton_A_09962|Cotton_A_24308|Cotton_A_19822
Pentose and glucuronate interconversions	ko00040	2	53	0.691315	1	Cotton_A_15494|Cotton_D_gene_10011911
Ascorbate and aldarate metabolism	ko00053	2	53	0.691315	1	Cotton_A_15494|Cotton_D_gene_10011911
Glyoxylate and dicarboxylate metabolism	ko00630	3	81	0.706723	1	Cotton_A_11331|Cotton_A_12165|Cotton_A_06232
RNA polymerase	ko03020	2	56	0.719056	1	Cotton_A_07542|Cotton_D_gene_10021957
Valine, leucine and isoleucine degradation	ko00280	2	56	0.719056	1	Cotton_A_27815|Cotton_A_28410
Metabolic pathways	ko01100	91	2133	0.721172	1	Cotton_D_gene_10013733|Cotton_A_20232|Cotton_D_gene_10011911|Cotton_A_35785|Cotton_A_34493|Cotton_A_11887|Cotton_A_03703|Cotton_D_gene_10031330|Cotton_A_27815|Cotton_A_15787|Cotton_A_28410|Cotton_D_gene_10007617|Cotton_A_39532|Cotton_A_19452|Cotton_A_38312|Cotton_A_34489|Cotton_A_12165|Cotton_A_19822|Cotton_D_gene_10021957|Cotton_A_08514|Cotton_A_21231|Cotton_A_07191|Cotton_D_gene_10006784|Cotton…
RNA degradation	ko03018	5	142	0.763533	1	Cotton_A_07072|Cotton_A_35679|Cotton_A_30256|Cotton_D_gene_10013118|Cotton_A_19203
Valine, leucine and isoleucine biosynthesis	ko00290	1	32	0.766066	1	Cotton_A_27815
Lysine degradation	ko00310	1	32	0.766066	1	Cotton_A_06777
Cyanoamino acid metabolism	ko00460	1	34	0.785808	1	Cotton_A_29489
Pyrimidine metabolism	ko00240	4	123	0.801646	1	Cotton_A_07542|Cotton_A_10902|Cotton_A_30195|Cotton_D_gene_10021957
Aminoacyl-tRNA biosynthesis	ko00970	2	69	0.816026	1	Cotton_A_14543|Cotton_D_gene_10034722
Fatty acid degradation	ko00071	2	70	0.822083	1	Cotton_A_34952|Cotton_A_31023
Ether lipid metabolism	ko00565	1	39	0.82819	1	Cotton_A_09962
Pantothenate and CoA biosynthesis	ko00770	1	40	0.835603	1	Cotton_A_27815
Cysteine and methionine metabolism	ko00270	3	104	0.844783	1	Cotton_D_gene_10023023|Cotton_A_34793|Cotton_A_35048
Tyrosine metabolism	ko00350	1	48	0.884497	1	Cotton_A_34952
Carbon fixation in photosynthetic organisms	ko00710	3	115	0.888063	1	Cotton_A_07191|Cotton_D_gene_10024210|Cotton_A_22254
Phenylalanine, tyrosine and tryptophan biosynthesis	ko00400	1	52	0.903193	1	Cotton_D_gene_10034488
Propanoate metabolism	ko00640	1	52	0.903193	1	Cotton_A_15787
Ubiquitin mediated proteolysis	ko04120	4	171	0.94678	1	Cotton_A_04869|Cotton_A_11859|Cotton_A_17751|Cotton_A_02022
Carbon metabolism	ko01200	8	307	0.964318	1	Cotton_A_12165|Cotton_A_06232|Cotton_A_11331|Cotton_A_15787|Cotton_D_gene_10024210|Cotton_A_07191|Cotton_A_06777|Cotton_A_22254
Glycine, serine and threonine metabolism	ko00260	1	75	0.964967	1	Cotton_D_gene_10034488
Peroxisome	ko04146	2	120	0.970172	1	Cotton_A_31023|Cotton_A_28883
Pentose phosphate pathway	ko00030	1	81	0.973135	1	Cotton_D_gene_10024210
Photosynthesis	ko00195	1	86	0.978469	1	Cotton_D_gene_10021728
mRNA surveillance pathway	ko03015	3	181	0.98718	1	Cotton_D_gene_10006449|Cotton_A_28957|Cotton_A_12699
Oxidative phosphorylation	ko00190	3	183	0.988045	1	Cotton_D_gene_10012867|Cotton_A_34775|Cotton_A_12019
Biosynthesis of amino acids	ko01230	6	304	0.99289	1	Cotton_A_11331|Cotton_A_12165|Cotton_A_06232|Cotton_A_27815|Cotton_D_gene_10024210|Cotton_D_gene_10034488
Phagosome	ko04145	1	116	0.994304	1	Cotton_D_gene_10023503
Purine metabolism	ko00230	2	169	0.995464	1	Cotton_A_07542|Cotton_D_gene_10021957
RNA transport	ko03013	3	223	0.997147	1	Cotton_D_gene_10023038|Cotton_A_20875|Cotton_A_12699
Ribosome	ko03010	7	383	0.998184	1	Cotton_A_32011|Cotton_A_24182|Cotton_A_40907|Cotton_A_04040|Cotton_A_01992|Cotton_D_gene_10016258|Cotton_A_21260
Glycolysis / Gluconeogenesis	ko00010	1	156	0.999038	1	Cotton_A_34952
