# Supplementary material for: Global analysis of the Gossypium hirsutum L. Transcriptome during leaf senescence by RNA-Seq
Source: BMC Plant Biol. 2015 Feb 12;15:43. doi: 10.1186/s12870-015-0433-5 (PMC4342795; doi:10.1186/s12870-015-0433-5)
Supplement: Additional file 5: — List of transcription factors differentially expressed during leaf senescence. [file 12870_2015_433_MOESM5_ESM.xlsx]

## Sheet: Sheet1
Additional file 5: List of transcription factors differentially expressed during leaf senescence.
The TF_Family information, gene name and TPM values at six time points are given.
TF_Family	gene name	15d	25d	35d	45d	55d	65d
ABI3VP1	Cotton_A_00771	0.47	8	3.04	5.4	6.6	0
ABI3VP1	Cotton_A_01202	1.42	4.12	0.7	0.7	2.59	6.16
ABI3VP1	Cotton_A_14094	6.86	6.3	16.13	5.87	4.48	3.55
ABI3VP1	Cotton_A_15865	1.42	6.54	2.81	3.99	6.36	6.4
ABI3VP1	Cotton_A_17359	0.47	7.51	2.1	7.28	8.01	0
ABI3VP1	Cotton_D_gene_10040416	7.57	7.27	2.57	0	3.77	2.37
AP2-EREBP	Cotton_A_01342	65.25	135.95	212.25	340.59	163.98	149.26
AP2-EREBP	Cotton_A_03919	1.18	5.33	1.87	7.28	6.36	6.87
AP2-EREBP	Cotton_A_03920	5.2	22.05	14.03	11.98	9.66	17.3
AP2-EREBP	Cotton_A_05039	5.2	19.39	14.73	28.89	22.15	21.32
AP2-EREBP	Cotton_A_07157	5.91	5.33	36.23	14.8	3.06	2.37
AP2-EREBP	Cotton_A_07159	3.31	1.7	14.26	2.82	0.71	1.18
AP2-EREBP	Cotton_A_07547	7.33	15.51	22.91	35.23	12.49	12.08
AP2-EREBP	Cotton_A_08159	0.95	3.88	0.7	4.7	4.71	7.34
AP2-EREBP	Cotton_A_08164	11.82	25.69	44.65	27.25	18.38	8.53
AP2-EREBP	Cotton_A_14814	2.13	1.7	10.29	5.64	4.71	4.98
AP2-EREBP	Cotton_A_16596	31.68	21.57	79.24	93.72	42.64	58.28
AP2-EREBP	Cotton_A_17105	0	3.15	1.64	4.46	0.94	0
AP2-EREBP	Cotton_A_19844	19.15	82.15	87.66	120.26	67.85	39.09
AP2-EREBP	Cotton_A_21526	0	4.12	1.4	11.27	3.77	2.37
AP2-EREBP	Cotton_A_23869	33.81	31.26	133.24	77.75	24.03	18.48
AP2-EREBP	Cotton_A_26960	3.78	13.09	0.47	1.17	2.36	2.13
AP2-EREBP	Cotton_A_28629	59.34	47.98	197.99	139.52	41.94	30.33
AP2-EREBP	Cotton_A_32434	0	0	17.06	0	0	0.47
AP2-EREBP	Cotton_A_33523	3.07	24.23	16.13	18.56	14.14	19.9
AP2-EREBP	Cotton_A_36707	2.13	11.63	3.74	4.7	1.88	4.26
AP2-EREBP	Cotton_A_37851	0	1.94	0	0.47	0	4.03
AP2-EREBP	Cotton_A_39051	0.95	4.36	5.61	21.37	11.54	8.29
AP2-EREBP	Cotton_D_gene_10030712	20.33	50.41	75.97	122.61	56.07	53.78
AP2-EREBP	Cotton_D_gene_10031385	0.95	8.72	1.64	5.87	5.89	8.53
AP2-EREBP	Cotton_D_gene_10040842	7.09	29.32	25.48	57.55	22.62	20.38
ARF	Cotton_A_01955	0	5.09	2.34	0.47	2.36	1.9
ARF	Cotton_A_02933	38.06	31.02	20.34	17.85	9.42	13.5
ARF	Cotton_A_11048	2.13	8.97	1.17	2.11	0	1.9
ARF	Cotton_A_14407	5.67	3.39	3.97	1.88	1.18	0.47
ARR-B	Cotton_A_17802	2.6	2.18	2.1	4.23	6.6	9.48
AUX/IAA	Cotton_A_09303	0.47	0.97	5.38	1.17	0.47	0.47
AUX/IAA	Cotton_A_11839	4.73	19.39	9.82	52.15	77.28	144.29
AUX/IAA	Cotton_A_20325	2.13	0	0	1.88	2.59	2.61
AUX/IAA	Cotton_A_26006	2.13	7.75	0.94	1.41	0.94	1.66
AUX/IAA	Cotton_A_30987	3.78	5.82	1.4	0	1.65	1.18
AUX/IAA	Cotton_A_32550	3.07	1.94	1.4	0	1.41	0.95
AUX/IAA	Cotton_D_gene_10010049	4.96	7.75	2.1	1.88	4.24	9.95
AUX/IAA	Cotton_D_gene_10011569	0.95	0.48	0	2.58	4.71	3.79
BES1	Cotton_A_13729	0.71	4.85	2.1	0	0	0.47
bHLH	Cotton_A_01078	2.36	7.27	3.74	1.88	1.18	0.71
bHLH	Cotton_A_02450	9.22	17.93	8.42	9.87	4.24	3.79
bHLH	Cotton_A_04563	4.49	28.6	10.99	38.05	25.45	23.22
bHLH	Cotton_A_05723	0.95	2.42	2.81	34.76	64.32	44.54
bHLH	Cotton_A_06817	25.53	39.02	16.83	41.81	66.91	74.87
bHLH	Cotton_A_07705	0.95	4.85	0	0.47	0	0.95
bHLH	Cotton_A_08002	4.02	2.42	2.1	1.17	0	0.47
bHLH	Cotton_A_09361	0	2.91	0.47	5.4	8.01	11.61
bHLH	Cotton_A_09442	3.55	1.45	0.7	0	0.47	0
bHLH	Cotton_A_09744	6.86	7.75	3.97	2.11	0.94	3.79
bHLH	Cotton_A_12327	48.94	121.41	58.44	85.97	144.9	247.11
bHLH	Cotton_A_15640	3.55	0.48	1.17	0	0	1.42
bHLH	Cotton_A_17847	2.6	10.9	2.57	16.68	14.84	15.16
bHLH	Cotton_A_17849	1.42	9.69	1.17	6.11	8.25	11.14
bHLH	Cotton_A_19953	2.84	6.79	7.71	20.2	6.36	7.82
bHLH	Cotton_A_22435	0	0.48	0.7	6.81	6.13	4.74
bHLH	Cotton_A_26093	22.7	15.27	17.53	7.05	4.95	6.4
bHLH	Cotton_A_26709	0	0	0	0.7	1.41	2.61
bHLH	Cotton_A_27341	2.36	6.54	1.87	9.87	16.02	9.71
bHLH	Cotton_A_27640	0	0	0	0	1.18	2.61
bHLH	Cotton_A_27952	10.4	58.4	21.97	86.2	81.05	94.77
bHLH	Cotton_A_28020	2.84	2.42	1.87	3.29	6.83	13.5
bHLH	Cotton_A_29754	8.04	2.42	0.94	11.51	20.73	18.01
bHLH	Cotton_A_31202	4.49	12.12	5.14	1.64	2.59	1.9
bHLH	Cotton_A_32728	0	2.18	0	2.82	4.01	4.03
bHLH	Cotton_A_32730	7.57	11.39	4.68	19.97	15.31	19.19
bHLH	Cotton_A_32789	25.77	84.09	32.96	102.18	97.78	109.46
bHLH	Cotton_A_34294	0.47	5.09	1.4	8.22	6.83	9.24
bHLH	Cotton_A_34463	10.17	12.36	7.48	1.17	0.94	2.37
bHLH	Cotton_A_34835	2.6	6.79	1.87	18.79	18.61	23.69
bHLH	Cotton_A_38874	34.52	20.36	21.27	15.27	10.37	7.34
bHLH	Cotton_A_39797	1.18	1.21	0.47	4.7	7.3	8.06
bHLH	Cotton_D_gene_10007005	0	2.18	0.47	2.58	5.65	14.45
bHLH	Cotton_D_gene_10007394	0	0.97	1.4	3.29	3.06	4.03
bHLH	Cotton_D_gene_10010575	4.49	13.33	7.25	23.25	19.08	20.14
bHLH	Cotton_D_gene_10014980	3.07	6.79	10.29	0.94	2.12	0.71
bHLH	Cotton_D_gene_10019240	1.18	2.67	1.17	7.75	4.95	5.45
bHLH	Cotton_D_gene_10030003	0.47	0.48	0	1.17	3.77	4.26
bHLH	Cotton_D_gene_10034515	0.47	3.88	0	12.68	12.49	13.03
bHLH	Cotton_D_gene_10034517	3.07	8	3.97	7.75	8.72	16.11
bHLH	Cotton_D_gene_10034528	0	0	0.94	2.82	3.77	5.69
bHLH	Cotton_D_gene_10035739	3.31	3.15	1.17	0	0	0
bHLH	Cotton_D_gene_10037013	1.42	2.18	0.7	3.76	3.3	8.29
bHLH	Cotton_D_gene_10040160	4.49	1.21	2.1	0.94	0	1.18
bZIP	Cotton_A_07073	3.78	10.18	6.08	15.97	9.66	8.77
bZIP	Cotton_A_20511	2.36	7.27	3.04	11.04	6.83	8.29
bZIP	Cotton_A_20550	7.33	21.81	8.18	31.95	22.62	45.49
bZIP	Cotton_A_22046	5.2	3.63	5.61	0.94	1.65	2.37
bZIP	Cotton_A_32205	0	4.36	0.7	1.88	1.65	1.66
bZIP	Cotton_D_gene_10025736	65.02	78.52	45.58	16.21	14.37	29.85
C2C2-CO-like	Cotton_A_00045	5.67	20.84	6.55	12.45	3.53	9.95
C2C2-CO-like	Cotton_A_01142	1.89	7.27	1.4	0	0.47	0
C2C2-CO-like	Cotton_A_06763	113.24	102.51	79.48	27.48	60.08	90.98
C2C2-CO-like	Cotton_A_26963	0	4.36	1.17	0.47	0.47	0
C2C2-CO-like	Cotton_A_29042	2.13	8.24	4.21	5.4	0.94	3.08
C2C2-CO-like	Cotton_A_34286	1.89	4.36	0.94	0.7	1.18	0
C2C2-CO-like	Cotton_A_35756	16.31	23.51	7.01	1.88	4.48	3.08
C2C2-CO-like	Cotton_A_38065	46.57	61.07	33.43	5.64	8.95	3.32
C2C2-CO-like	Cotton_D_gene_10004864	16.79	7.27	0.47	2.82	4.24	3.08
C2C2-CO-like	Cotton_D_gene_10015351	0	4.36	1.87	1.41	1.41	2.84
C2C2-CO-like	Cotton_D_gene_10032532	8.04	21.08	10.05	3.52	0.94	1.18
C2C2-CO-like	Cotton_D_gene_10040181	34.52	102.51	37.17	13.62	16.73	5.69
C2C2-CO-like	Cotton_D_gene_10040278	5.67	6.3	3.74	1.17	0.47	0.47
C2C2-Dof	Cotton_A_02765	8.27	16.24	13.56	5.64	2.12	3.08
C2C2-Dof	Cotton_A_11053	0	8	8.88	0	0	0
C2C2-GATA	Cotton_A_04262	7.09	1.94	1.64	1.41	1.41	1.66
C2C2-GATA	Cotton_A_12161	3.78	8.72	3.27	1.41	1.41	5.45
C2C2-GATA	Cotton_A_14201	8.98	8	3.51	1.17	1.65	3.79
C2C2-GATA	Cotton_A_14693	6.62	14.06	7.48	33.12	22.38	24.88
C2C2-GATA	Cotton_A_15780	0	2.42	0.47	2.82	0.47	5.69
C2C2-GATA	Cotton_A_21898	1.42	5.33	1.4	7.75	5.89	6.16
C2C2-GATA	Cotton_A_22437	0.95	0.73	0.7	1.64	2.83	4.74
C2C2-GATA	Cotton_A_23396	1.89	11.15	6.78	16.21	13.43	15.16
C2C2-GATA	Cotton_A_24824	0.95	2.18	6.31	0.47	0	1.42
C2C2-GATA	Cotton_D_gene_10019552	3.31	10.9	6.31	22.08	16.73	19.66
C2C2-GATA	Cotton_D_gene_10026317	22.46	13.09	12.62	6.34	1.18	2.37
C2C2-GATA	Cotton_D_gene_10033016	2.36	6.79	3.04	14.8	12.72	15.64
C2H2	Cotton_A_00060	0	11.63	0	0	0	0
C2H2	Cotton_A_00651	3.78	0.97	0	0	0	0
C2H2	Cotton_A_01862	2.13	5.33	0	1.41	0.94	0.95
C2H2	Cotton_A_07818	1.89	2.91	1.87	16.44	20.26	36.49
C2H2	Cotton_A_08779	2.6	4.6	1.64	1.17	1.18	0
C2H2	Cotton_A_19369	0	1.21	3.74	1.88	6.13	9.24
C2H2	Cotton_A_19458	1.18	5.33	5.84	23.49	15.55	18.48
C2H2	Cotton_A_39682	0	6.79	0.94	0	0	0
C2H2	Cotton_D_gene_10001771	0.95	2.42	2.1	0.94	0.94	5.45
C3H	Cotton_A_01098	0.71	1.21	1.87	7.28	0.94	0
C3H	Cotton_A_02201	0.95	10.9	5.61	15.74	17.2	11.61
C3H	Cotton_A_03125	6.62	9.94	1.64	0	2.12	4.03
C3H	Cotton_A_07028	0.47	3.63	0.7	7.28	4.48	3.32
C3H	Cotton_A_07610	6.86	6.54	0.7	3.76	2.83	6.4
C3H	Cotton_A_08287	4.26	8.97	3.27	2.82	0.47	0
C3H	Cotton_A_09177	11.58	19.63	6.55	8.69	5.42	1.66
C3H	Cotton_A_10312	39.25	33.2	20.34	5.4	7.3	17.77
C3H	Cotton_A_11892	135	181.51	90.23	26.78	48.77	84.82
C3H	Cotton_A_12932	2.13	1.45	11.92	0.94	1.88	0.95
C3H	Cotton_A_13775	0	6.06	4.91	3.76	6.13	0
C3H	Cotton_A_14125	0.71	2.18	1.64	14.56	9.9	10.66
C3H	Cotton_A_14916	0	6.3	0	0	0.94	0
C3H	Cotton_A_15843	24.35	73.91	73.87	138.59	74.45	77.95
C3H	Cotton_A_16793	0	23.26	5.14	0	0	0
C3H	Cotton_A_17344	8.27	56.95	20.8	77.04	69.03	96.19
C3H	Cotton_A_17824	6.62	2.42	2.57	2.35	1.65	1.18
C3H	Cotton_A_18210	4.02	9.45	14.26	32.41	23.56	18.95
C3H	Cotton_A_19574	6.86	14.54	20.8	82.92	56.31	59.47
C3H	Cotton_A_19579	4.26	27.38	31.79	129.19	102.96	117.99
C3H	Cotton_A_23255	0.47	0.48	3.27	0	0.47	0.95
C3H	Cotton_A_24190	1.89	10.9	3.97	9.16	5.65	7.58
C3H	Cotton_A_25379	7.8	20.36	7.01	7.75	7.54	3.79
C3H	Cotton_A_25728	2.13	12.36	5.14	13.62	9.9	13.03
C3H	Cotton_A_25849	3.31	10.9	1.64	1.88	1.88	1.42
C3H	Cotton_A_26544	4.73	2.42	5.61	4.93	6.83	10.9
C3H	Cotton_A_26861	0	0	5.14	1.41	0.47	0.47
C3H	Cotton_A_26862	12.53	127.22	73.4	149.62	115.92	90.98
C3H	Cotton_A_28665	4.02	4.85	2.34	9.4	5.42	9
C3H	Cotton_A_30891	1.42	1.45	0	0.47	2.83	3.79
C3H	Cotton_A_30952	3.07	6.06	10.29	1.41	2.36	1.66
C3H	Cotton_A_31255	9.93	11.63	3.74	17.15	12.96	24.4
C3H	Cotton_A_34678	3.55	3.88	7.25	2.82	1.41	3.32
C3H	Cotton_A_37722	0	0.97	2.81	2.58	3.77	3.08
C3H	Cotton_D_gene_10000968	0	3.15	2.1	15.74	2.12	0
C3H	Cotton_D_gene_10001053	0	85.54	39.97	0	0	0
C3H	Cotton_D_gene_10004021	1.65	5.57	3.27	8.46	6.83	10.66
C3H	Cotton_D_gene_10006319	0	0.73	1.17	10.1	13.43	16.82
C3H	Cotton_D_gene_10012858	13.48	25.69	9.12	5.87	6.6	5.45
C3H	Cotton_D_gene_10015081	7.8	6.54	4.44	0.94	2.12	4.5
C3H	Cotton_D_gene_10022765	6.62	2.42	0.47	1.88	3.3	1.66
C3H	Cotton_D_gene_10029273	6.38	29.81	9.35	42.28	23.32	35.3
C3H	Cotton_D_gene_10039264	0	0.48	0	4.46	2.83	4.26
CCAAT	Cotton_A_02119	26.48	20.36	37.87	8.93	6.83	15.64
DBP	Cotton_A_00941	1.18	5.82	1.87	6.58	5.42	8.06
DBP	Cotton_A_04216	1.89	13.57	22.91	44.86	21.44	15.16
DBP	Cotton_A_05161	6.62	6.54	22.67	9.4	5.18	17.77
DBP	Cotton_A_08742	11.11	26.17	10.99	7.28	6.83	6.16
DBP	Cotton_A_08875	3.55	4.36	2.1	0.7	4.24	5.45
DBP	Cotton_A_10496	0.95	1.21	4.44	19.03	11.07	12.08
DBP	Cotton_A_10578	0.71	3.39	1.64	3.05	5.65	4.98
DBP	Cotton_A_10710	5.44	4.12	1.4	1.17	1.18	0.71
DBP	Cotton_A_12593	6.86	23.75	28.28	15.97	14.84	20.85
DBP	Cotton_A_14905	0	0	0	1.88	0.71	2.61
DBP	Cotton_A_17975	0	4.36	2.57	2.11	2.59	0
DBP	Cotton_A_18016	14.42	8.24	3.04	6.34	6.83	7.58
DBP	Cotton_A_20972	1.42	7.51	0.7	1.41	2.83	2.13
DBP	Cotton_A_21709	1.65	5.33	7.25	4.93	0.94	0.71
DBP	Cotton_A_22643	6.15	10.66	6.08	26.54	20.73	11.85
DBP	Cotton_A_28663	1.65	5.82	6.08	11.51	13.19	29.85
DBP	Cotton_A_31719	37.35	48.47	36.93	7.05	25.68	54.49
DBP	Cotton_A_33631	30.5	44.1	20.34	32.65	17.67	10.42
DBP	Cotton_D_gene_10000306	6.62	18.9	20.8	50.74	33.22	22.51
DBP	Cotton_D_gene_10011046	4.96	2.67	0.47	0.7	1.65	0.95
DBP	Cotton_D_gene_10015340	0	2.18	0.94	0.7	3.06	1.18
DBP	Cotton_D_gene_10029478	4.26	40.95	10.99	58.02	32.28	27.48
DBP	Cotton_D_gene_10032318	2.6	8	14.26	23.49	9.42	8.77
E2F-DP	Cotton_A_05716	4.96	5.57	2.57	6.81	11.78	11.85
EIL	Cotton_A_10526	4.49	18.66	9.12	10.34	8.72	7.34
FAR1	Cotton_A_00033	0	2.67	2.57	23.96	32.28	45.96
FAR1	Cotton_A_03458	0.47	8	2.1	6.81	9.19	7.11
FAR1	Cotton_A_05084	0	3.39	1.64	9.63	8.48	5.45
FAR1	Cotton_A_05839	4.49	13.57	2.81	8.46	7.54	8.06
FAR1	Cotton_A_10335	3.07	0.73	4.68	1.64	2.12	1.42
FAR1	Cotton_A_14016	28.37	155.09	113.14	388.98	233.48	190.72
FAR1	Cotton_A_16362	6.15	1.94	1.87	1.17	2.83	1.66
FAR1	Cotton_A_16908	26.95	72.7	30.86	124.73	151.73	149.97
FAR1	Cotton_A_19105	4.26	4.85	3.97	14.33	17.2	22.98
FAR1	Cotton_A_26629	12.29	59.13	35.76	153.38	155.26	56.86
FAR1	Cotton_A_27115	0	1.21	0	0.94	1.88	3.32
FAR1	Cotton_A_31704	0.47	5.33	3.74	6.11	7.07	0.71
FAR1	Cotton_A_34047	0.71	6.79	3.51	4.7	3.53	5.92
FAR1	Cotton_A_38077	0	0.73	0.94	2.82	0.47	3.79
FAR1	Cotton_A_38598	13.24	4.85	2.1	4.7	2.59	2.37
FAR1	Cotton_D_gene_10001339	4.49	4.36	1.64	0	0.71	0
FAR1	Cotton_D_gene_10001954	0	0	0	0.47	0.71	3.08
FAR1	Cotton_D_gene_10005493	0.71	4.12	2.57	5.64	3.77	2.13
FAR1	Cotton_D_gene_10008229	1.18	2.91	2.1	2.58	3.53	9.24
FAR1	Cotton_D_gene_10010498	1.65	10.9	3.74	21.14	10.6	9.71
FAR1	Cotton_D_gene_10015213	0.95	7.27	0	4.23	2.83	4.98
FAR1	Cotton_D_gene_10021077	9.46	34.17	9.82	47.21	41.94	46.67
FAR1	Cotton_D_gene_10022978	0	2.18	1.87	7.99	4.71	4.26
FAR1	Cotton_D_gene_10023246	0	0.73	1.4	3.99	4.48	3.08
FHA	Cotton_A_19332	10.17	3.63	1.64	2.11	2.59	2.61
FHA	Cotton_A_21742	0	4.36	0.94	3.99	1.65	2.13
FHA	Cotton_A_24363	9.46	16.72	4.21	5.87	3.77	2.13
FHA	Cotton_A_29747	4.49	1.94	0	0.47	0	0
FHA	Cotton_A_40289	14.89	9.45	17.77	98.89	138.77	147.37
FHA	Cotton_D_gene_10006769	11.58	19.14	11.45	38.29	42.17	64.21
FHA	Cotton_D_gene_10036959	6.86	4.12	1.4	1.41	1.65	2.84
G2-like	Cotton_A_00064	38.54	18.9	14.49	15.5	9.19	5.45
G2-like	Cotton_A_07929	0.95	2.42	3.97	2.58	4.71	5.69
G2-like	Cotton_A_10788	0.47	0	3.27	0.47	0.47	0
G2-like	Cotton_A_19416	1.65	1.45	10.05	0	0.71	0.95
G2-like	Cotton_D_gene_10033469	1.65	8.24	2.34	1.41	0.47	2.84
GeBP	Cotton_A_41225	1.18	5.82	2.34	5.64	6.13	5.45
GNAT	Cotton_A_04035	21.28	28.6	15.43	8.22	8.48	6.4
GNAT	Cotton_A_12753	6.15	9.21	3.04	1.17	2.59	2.37
GNAT	Cotton_A_22577	11.82	8.24	5.14	2.82	5.42	6.16
GNAT	Cotton_A_25168	3.31	13.81	1.64	5.4	8.01	5.92
GNAT	Cotton_D_gene_10009692	5.91	13.09	2.81	6.11	3.53	4.98
GRAS	Cotton_A_04406	0	1.21	0	2.11	3.06	2.61
GRAS	Cotton_A_04408	4.49	10.9	14.96	21.14	14.61	13.74
GRAS	Cotton_A_21360	1.65	2.42	0.47	2.82	3.3	4.74
GRAS	Cotton_A_21679	0	2.67	1.87	3.76	5.89	9.71
GRAS	Cotton_A_30653	0	2.67	1.87	2.58	0.71	3.55
GRAS	Cotton_D_gene_10023152	2.84	14.54	6.78	29.13	30.63	21.32
GRAS	Cotton_D_gene_10024944	1.18	2.67	0	1.88	4.01	6.87
HB	Cotton_A_02285	135.7	512.29	229.31	146.1	105.79	139.07
HB	Cotton_A_05129	3.78	2.67	2.57	3.52	0	2.37
HB	Cotton_A_05379	1.18	3.39	2.1	0	1.41	4.5
HB	Cotton_A_06022	7.09	2.67	4.21	0.94	1.41	0.47
HB	Cotton_A_06061	3.31	0.97	0	0	0	0.47
HB	Cotton_A_09138	16.08	49.44	23.38	10.1	14.61	10.66
HB	Cotton_A_11503	1.65	2.91	8.65	0.7	0.47	0
HB	Cotton_A_13481	1.42	7.75	0.94	2.11	0.94	0.95
HB	Cotton_A_17691	0.47	20.11	26.18	0	90.71	0
HB	Cotton_A_19190	3.55	7.51	1.4	0.7	3.3	1.66
HB	Cotton_A_24633	0.95	1.7	13.79	0.47	0	0
HB	Cotton_A_28247	2.6	0.48	5.14	0.7	1.41	0.71
HB	Cotton_A_30275	2.6	7.51	0.47	2.35	3.3	2.61
HB	Cotton_A_39756	13.48	16.24	0.47	2.35	2.36	2.13
HB	Cotton_D_gene_10013658	4.02	12.84	0.47	1.17	2.12	0.47
HB	Cotton_D_gene_10020525	3.55	3.15	0.47	0	0.94	0.71
HB	Cotton_D_gene_10021819	20.33	29.32	2.81	8.22	6.36	3.08
HMG	Cotton_A_04604	2.36	11.63	9.58	7.28	4.71	6.16
HMG	Cotton_A_33756	4.02	3.88	7.71	1.64	1.18	1.66
HMG	Cotton_A_38145	0	2.42	5.38	0	16.49	0
HMG	Cotton_D_gene_10039641	0	0.73	1.64	0	11.54	0
HSF	Cotton_A_07392	1.18	1.45	1.4	1.41	2.83	6.4
HSF	Cotton_A_07921	2.84	13.57	3.27	2.82	2.36	3.08
HSF	Cotton_A_09236	5.91	17.69	15.43	30.54	54.66	88.37
HSF	Cotton_A_11156	6.62	19.87	4.68	7.05	6.13	3.79
HSF	Cotton_A_30136	0	0	0.94	1.17	1.18	3.08
HSF	Cotton_A_38701	1.18	5.82	1.17	0	0	1.18
HSF	Cotton_D_gene_10015555	0	1.21	1.4	0.94	1.88	3.08
Jumonji	Cotton_A_07928	2.6	4.36	2.1	12.68	21.2	21.56
Jumonji	Cotton_A_25403	1.18	4.12	1.64	10.57	15.55	21.56
LIM	Cotton_A_00967	1.89	1.21	0	1.88	2.36	3.55
LOB	Cotton_A_16830	0	11.39	9.12	16.21	1.88	0
MADS	Cotton_A_14818	3.07	0.97	0.47	0	0	0
MADS	Cotton_A_28166	4.49	40.95	12.16	54.96	47.36	58.05
MADS	Cotton_A_29978	5.91	4.12	2.1	0	0.71	0.95
mTERF	Cotton_A_18631	4.96	2.67	45.58	1.64	3.77	5.21
mTERF	Cotton_A_22851	8.27	5.57	0.94	3.52	2.36	1.42
mTERF	Cotton_A_22884	1.18	0.48	0	1.17	1.65	3.32
mTERF	Cotton_A_23187	4.02	2.18	0.47	0.7	0	0
mTERF	Cotton_A_24594	0	1.7	0	0.47	3.77	2.37
mTERF	Cotton_A_37534	2.13	1.21	5.14	1.17	1.41	0.71
mTERF	Cotton_D_gene_10014577	2.13	0.97	0.94	1.41	0	4.26
mTERF	Cotton_D_gene_10017981	13.95	8.24	7.25	8.22	2.83	7.58
mTERF	Cotton_D_gene_10023001	1.42	11.87	4.44	3.05	0.71	1.9
MYB	Cotton_A_01409	3.07	2.42	14.73	8.69	18.14	12.32
MYB	Cotton_A_01697	0	1.21	0	3.76	4.24	1.18
MYB	Cotton_A_03997	0	30.78	23.61	0	0	0
MYB	Cotton_A_05642	12.53	48.95	5.14	5.87	8.25	16.11
MYB	Cotton_A_10538	12.29	62.04	20.34	24.66	17.67	30.56
MYB	Cotton_A_11407	2.36	16.48	3.97	17.38	19.56	19.9
MYB	Cotton_A_11588	3.07	11.87	4.91	21.61	39.35	58.05
MYB	Cotton_A_12800	6.38	31.5	18	37.35	29.21	32.22
MYB	Cotton_A_13045	6.62	5.09	3.04	1.41	1.88	0
MYB	Cotton_A_14960	0	0.97	0.7	3.52	1.65	3.55
MYB	Cotton_A_18881	10.17	7.27	5.84	2.11	2.83	2.61
MYB	Cotton_A_19829	0	3.39	3.74	7.05	6.13	9.71
MYB	Cotton_A_26243	0	5.57	0.94	0	1.41	2.61
MYB	Cotton_A_26269	4.26	8.72	5.14	1.17	8.01	13.74
MYB	Cotton_A_27827	9.69	46.29	5.61	17.38	9.19	13.03
MYB	Cotton_A_32626	0.47	0.48	1.4	2.11	2.12	6.87
MYB	Cotton_A_36414	0	4.12	1.4	6.58	2.12	1.9
MYB	Cotton_A_39679	3.55	5.09	3.97	1.64	0	0
MYB	Cotton_D_gene_10009843	2.84	0	0	0.7	1.18	0.95
MYB	Cotton_D_gene_10027020	0	0.73	2.81	2.11	5.89	4.98
MYB	Cotton_D_gene_10028681	0	0.48	1.17	3.76	3.3	1.18
MYB-related	Cotton_A_05375	13.48	13.33	1.17	3.76	6.6	9.71
MYB-related	Cotton_A_09189	5.2	7.51	15.43	2.11	2.59	2.84
MYB-related	Cotton_A_18379	4.49	8.24	0	0.47	2.59	2.84
MYB-related	Cotton_A_21712	0.95	4.36	0	0.47	1.18	0.71
MYB-related	Cotton_A_26409	4.02	4.36	0	1.64	0	0.95
MYB-related	Cotton_A_38396	0.47	4.6	2.57	3.99	0	0.47
NAC	Cotton_A_00256	15.6	204.29	73.63	270.12	209.69	189.3
NAC	Cotton_A_02366	5.67	19.87	28.28	62.95	47.36	41.46
NAC	Cotton_A_06161	1.18	11.15	1.87	7.52	15.08	13.98
NAC	Cotton_A_07406	0.95	6.3	1.87	0.47	0.47	0
NAC	Cotton_A_07511	4.96	27.14	21.97	113.92	106.02	109.7
NAC	Cotton_A_08115	29.55	167.45	96.77	207.17	136.18	144.76
NAC	Cotton_A_08262	3.78	7.27	8.88	26.78	29.21	37.43
NAC	Cotton_A_09295	3.31	2.67	0.47	0.94	0.94	0
NAC	Cotton_A_09515	4.73	5.33	2.1	6.34	4.71	9
NAC	Cotton_A_09599	0	15.02	4.68	15.27	17.91	16.82
NAC	Cotton_A_10020	0.71	1.21	0	1.17	2.12	3.79
NAC	Cotton_A_10775	10.64	12.12	11.92	5.4	6.13	2.37
NAC	Cotton_A_10958	5.91	9.21	0.7	1.17	0.94	1.18
NAC	Cotton_A_13728	0	0.48	0.7	0.7	3.3	4.26
NAC	Cotton_A_15474	0.47	0.97	6.08	0	0	0
NAC	Cotton_A_15893	0	0.48	0	3.29	2.59	5.92
NAC	Cotton_A_16813	5.44	21.57	18.7	15.74	22.15	17.53
NAC	Cotton_A_18125	3.78	7.51	38.1	6.58	5.89	16.35
NAC	Cotton_A_19532	0.95	0.73	1.87	2.58	3.77	9.95
NAC	Cotton_A_21237	1.65	4.36	2.81	0	0	0
NAC	Cotton_A_22700	0	0.48	0.94	2.35	2.12	3.32
NAC	Cotton_A_23671	0	2.67	2.34	12.45	12.49	16.82
NAC	Cotton_A_24225	0.95	5.82	2.57	1.88	4.24	13.27
NAC	Cotton_A_24793	6.86	4.85	2.1	1.64	1.65	0.71
NAC	Cotton_A_24794	2.36	2.67	1.64	6.34	13.9	9.71
NAC	Cotton_A_25450	2.13	15.51	1.4	19.97	11.78	10.42
NAC	Cotton_A_28452	25.77	100.33	122.49	126.84	107.2	109.93
NAC	Cotton_A_29050	6.62	47.25	43.95	227.61	226.18	241.42
NAC	Cotton_A_29292	2.6	0	0.47	1.64	1.18	1.66
NAC	Cotton_A_29358	1.42	2.18	1.87	8.93	13.67	16.11
NAC	Cotton_A_30404	3.31	6.3	18.47	7.75	4.24	5.45
NAC	Cotton_A_32448	0.71	5.82	4.91	15.5	8.72	12.08
NAC	Cotton_A_34636	48.23	90.87	48.39	24.9	19.56	14.93
NAC	Cotton_A_37189	2.36	0.97	0	2.58	4.01	3.55
NAC	Cotton_D_gene_10001389	0	0	0.47	2.35	2.83	2.13
NAC	Cotton_D_gene_10001402	0	2.91	3.74	8.69	16.96	25.11
NAC	Cotton_D_gene_10001806	0	0	16.36	0	0	0
NAC	Cotton_D_gene_10003677	0	0	0.47	0	1.18	7.34
NAC	Cotton_D_gene_10008897	8.75	23.99	11.69	36.64	58.67	69.42
NAC	Cotton_D_gene_10015237	1.89	1.7	2.81	10.8	16.26	15.87
NAC	Cotton_D_gene_10024070	2.6	6.06	11.69	3.76	2.59	2.84
NAC	Cotton_D_gene_10025777	18.68	30.53	17.53	24.9	63.14	93.11
Orphans	Cotton_A_00229	0	0	0	2.35	3.06	2.37
Orphans	Cotton_A_07944	0	0.73	0.47	3.76	3.77	7.11
Orphans	Cotton_A_13720	1.42	4.12	1.4	9.63	8.72	6.4
Orphans	Cotton_A_15767	1.18	1.21	3.51	23.02	9.19	8.29
Orphans	Cotton_A_19792	150.6	324.72	129.26	114.86	79.16	69.89
Orphans	Cotton_A_19793	30.5	149.52	40.44	31.71	25.21	32.93
Orphans	Cotton_A_21298	17.97	22.29	7.95	10.57	8.48	5.21
Orphans	Cotton_A_24921	0.47	30.78	14.03	0.94	66.68	0
Orphans	Cotton_A_31948	9.22	8	5.61	1.64	0.47	0.95
Orphans	Cotton_D_gene_10002369	0.47	0.73	5.38	0.47	0	0.47
Orphans	Cotton_D_gene_10005247	3.78	20.84	8.65	9.4	6.83	8.77
Orphans	Cotton_D_gene_10010364	4.96	14.78	9.35	35.7	16.73	20.38
Orphans	Cotton_D_gene_10019216	13	5.82	4.44	2.35	2.36	3.79
Orphans	Cotton_D_gene_10024411	0	0	0	3.29	2.59	4.98
Orphans	Cotton_D_gene_10024786	0.47	2.91	1.87	11.27	3.3	2.84
Orphans	Cotton_D_gene_10036491	0	30.05	11.45	12.21	12.02	0
PHD	Cotton_A_00404	7.33	22.78	5.38	10.8	9.19	6.4
PHD	Cotton_A_08331	2.6	1.45	6.55	0.47	0.94	1.18
PHD	Cotton_A_18694	4.96	2.18	2.1	1.64	0.47	1.9
PHD	Cotton_A_19825	0.47	0.48	3.51	0	0.47	0
PHD	Cotton_A_24520	0.47	2.91	2.34	4.93	1.88	3.55
PHD	Cotton_A_41010	3.55	3.88	0.7	0.47	0	0
PLATZ	Cotton_A_07718	0.47	0.97	0	1.88	0.94	3.08
PLATZ	Cotton_A_07910	0	2.18	0.47	1.17	3.3	1.9
PLATZ	Cotton_A_09173	1.18	7.75	4.68	10.57	8.25	8.06
PLATZ	Cotton_A_23514	0.95	6.54	14.73	5.87	3.77	3.55
PLATZ	Cotton_A_35892	7.33	16.48	19.64	33.12	22.15	26.54
Pseudo ARR-B	Cotton_A_19278	12.29	35.38	18.93	9.16	6.83	4.03
Pseudo ARR-B	Cotton_A_20332	0.47	364.47	61.94	0	0	0.47
Pseudo ARR-B	Cotton_D_gene_10017779	8.04	14.54	6.31	6.81	7.07	3.08
RWP-RK	Cotton_A_25303	0	6.3	3.27	1.64	4.48	0
RWP-RK	Cotton_A_27393	3.55	3.15	0	3.05	2.36	0.95
SBP	Cotton_A_06263	14.19	14.06	2.57	5.17	2.59	4.03
SBP	Cotton_A_06609	7.09	9.69	3.51	3.29	0.94	0.47
SBP	Cotton_A_08761	2.36	2.42	0	1.17	2.36	3.08
SBP	Cotton_A_15022	8.27	8.72	3.51	3.52	1.88	10.42
SBP	Cotton_A_16537	2.36	8	1.64	1.17	0.71	0
SBP	Cotton_A_18248	63.12	32.23	30.39	13.15	15.79	24.64
SBP	Cotton_A_18690	5.91	0.48	0	0	0	0
SBP	Cotton_A_20189	0.47	5.09	0	1.17	1.18	0.47
SBP	Cotton_A_39554	4.73	3.15	2.81	0.47	1.18	0
SBP	Cotton_D_gene_10011417	7.33	5.57	3.27	2.58	1.41	2.37
SBP	Cotton_D_gene_10037470	0.47	0	0.47	0.7	4.01	6.87
SET	Cotton_A_00840	1.89	3.39	2.57	9.87	9.42	9.95
SET	Cotton_A_00844	0.47	2.91	0.7	5.87	4.71	5.45
SET	Cotton_A_01559	0	435.47	102.15	15.27	1570.78	2.61
SET	Cotton_A_03306	12.53	86.03	12.16	25.6	19.08	21.09
SET	Cotton_A_04065	1.65	0.97	0.94	1.41	1.18	5.21
SET	Cotton_A_04154	5.91	22.78	9.35	26.54	16.26	31.51
SET	Cotton_A_06952	11.82	64.22	12.39	30.07	18.14	18.01
SET	Cotton_A_10809	46.57	141.28	53.53	54.26	31.34	40.75
SET	Cotton_A_19365	0	3.88	1.17	12.45	8.72	11.14
SET	Cotton_A_19508	0	4.85	0.94	0	0	0
SET	Cotton_A_24177	0	3.15	0.47	4.93	4.24	3.55
SET	Cotton_A_27334	0	4.36	1.64	6.58	4.01	8.77
SET	Cotton_A_30794	9.69	8.72	3.04	5.4	2.36	3.79
SET	Cotton_A_32557	2.6	1.21	2.1	5.87	4.24	9.95
SET	Cotton_A_33161	0.47	4.85	0.7	0	0.47	0
SET	Cotton_A_33971	1.42	2.91	0.94	3.99	5.65	5.21
SET	Cotton_A_36453	1.42	2.18	3.27	8.46	5.89	7.34
SET	Cotton_A_39947	3.31	0	0	3.05	2.12	1.66
SET	Cotton_A_39960	1.89	7.51	0.94	0.94	1.65	1.18
SET	Cotton_D_gene_10012160	8.75	17.21	7.95	1.88	6.36	9.48
SET	Cotton_D_gene_10022586	1.42	10.66	2.81	17.15	30.86	31.51
SET	Cotton_D_gene_10024874	3.55	8.48	2.34	27.95	23.09	35.3
Sigma70-like	Cotton_A_17742	6.86	10.42	5.38	4.23	1.18	2.37
Sigma70-like	Cotton_A_22238	1.42	0.73	5.61	0	0	0.47
Sigma70-like	Cotton_A_25433	12.77	15.27	10.99	7.05	4.71	3.79
SNF2	Cotton_A_00460	5.44	10.18	1.4	3.05	3.77	2.37
SNF2	Cotton_A_05143	1.18	4.36	7.71	27.72	11.54	13.03
SNF2	Cotton_A_05993	13.24	27.14	6.31	7.28	8.95	12.56
SNF2	Cotton_A_29041	10.64	8.24	4.91	7.05	21.2	13.5
SNF2	Cotton_A_37809	0	2.42	1.17	2.58	3.06	1.66
SRS	Cotton_A_13266	0.71	0	1.17	1.64	1.65	2.61
SWI/SNF-BAF60b	Cotton_A_00783	1.18	0.48	3.97	0.94	0.71	0.71
SWI/SNF-BAF60b	Cotton_D_gene_10016494	0	1.94	15.9	0.7	0.71	0
TCP	Cotton_A_03998	7.57	7.51	1.4	0.47	0.94	2.84
TCP	Cotton_A_04362	17.02	25.69	3.74	4.23	3.3	2.61
TCP	Cotton_A_06738	0.95	0.97	1.17	3.99	7.54	8.06
TCP	Cotton_A_14431	4.49	18.17	4.68	9.16	10.13	20.38
TCP	Cotton_A_21588	3.55	6.54	15.9	9.4	7.3	6.4
Tify	Cotton_A_02904	0	0.97	1.17	1.64	2.59	3.32
Tify	Cotton_A_11862	2.84	12.6	2.34	5.17	5.18	9.48
Tify	Cotton_A_18804	7.33	23.26	6.08	9.4	8.72	4.03
Tify	Cotton_A_18896	7.09	10.18	5.84	17.38	20.97	28.19
Tify	Cotton_A_27840	7.09	27.14	12.62	45.1	36.99	51.18
Tify	Cotton_A_36075	3.07	2.18	0	0	0	0
Tify	Cotton_D_gene_10023394	2.6	8.72	6.55	19.73	18.14	14.93
TRAF	Cotton_A_01963	1.65	4.36	4.44	11.98	7.54	4.98
TRAF	Cotton_A_04597	12.77	48.95	22.67	22.08	8.25	6.16
TRAF	Cotton_A_07449	3.07	5.09	0	0	1.18	0
TRAF	Cotton_A_12329	4.02	3.15	2.1	8.22	9.66	8.29
TRAF	Cotton_A_16822	1.42	5.57	0.47	0.7	0	0
TRAF	Cotton_A_18624	42.08	137.89	89.06	76.81	39.35	26.77
TRAF	Cotton_A_21199	6.62	2.67	2.34	0.7	1.88	2.13
TRAF	Cotton_A_23686	3.07	10.18	2.57	4.7	4.01	12.08
TRAF	Cotton_A_24796	0.47	2.18	0	2.11	2.12	3.32
TRAF	Cotton_A_25592	32.15	25.69	19.87	6.34	10.13	4.74
TRAF	Cotton_D_gene_10033056	2.84	2.18	8.88	11.51	13.43	7.82
TRAF	Cotton_D_gene_10033928	4.73	14.06	3.97	2.58	1.88	1.66
TUB	Cotton_A_08277	3.31	11.63	2.57	2.82	2.12	3.55
TUB	Cotton_A_20151	4.96	7.03	4.44	11.98	20.03	14.22
TUB	Cotton_A_29560	11.11	61.07	17.53	6.81	3.53	1.18
WRKY	Cotton_A_00075	0.47	8.72	8.18	12.21	8.01	11.37
WRKY	Cotton_A_01130	0	0.48	0.7	2.82	3.06	3.55
WRKY	Cotton_A_01173	2.36	2.67	0.94	3.99	2.36	6.87
WRKY	Cotton_A_01174	11.11	54.28	70.36	107.58	50.65	33.17
WRKY	Cotton_A_03426	22.7	238.21	184.2	910.2	455.89	425.28
WRKY	Cotton_A_04174	13.71	60.34	74.33	117.21	59.37	77.95
WRKY	Cotton_A_04667	0.71	2.91	1.17	8.46	8.72	8.29
WRKY	Cotton_A_06025	1.18	7.27	7.48	11.51	6.36	22.98
WRKY	Cotton_A_06656	4.02	1.94	1.4	0	0.47	0.71
WRKY	Cotton_A_08460	1.18	14.54	3.74	15.74	13.9	9
WRKY	Cotton_A_08728	0	16.72	7.01	44.86	66.44	0.47
WRKY	Cotton_A_10732	0.47	4.6	3.27	8.22	7.3	6.63
WRKY	Cotton_A_15595	3.78	8.72	2.81	3.29	3.53	1.18
WRKY	Cotton_A_16658	1.65	6.3	4.91	22.78	27.33	27.96
WRKY	Cotton_A_17084	0	0.48	0	2.82	3.53	3.08
WRKY	Cotton_A_17778	0.71	3.15	2.1	5.4	6.13	11.37
WRKY	Cotton_A_19820	1.18	3.88	1.87	6.58	5.89	9
WRKY	Cotton_A_22063	0.71	0.97	0	1.41	1.65	3.08
WRKY	Cotton_A_22615	1.89	8.48	3.04	19.5	22.15	21.32
WRKY	Cotton_A_23199	0	2.18	3.51	7.75	4.24	2.37
WRKY	Cotton_A_23549	17.26	27.63	22.91	73.99	77.75	77.71
WRKY	Cotton_A_23781	0	4.6	0.94	0	0	0
WRKY	Cotton_A_25753	3.07	9.94	3.27	2.58	0.94	2.37
WRKY	Cotton_A_25910	17.02	38.53	65.22	162.54	94.24	76.05
WRKY	Cotton_A_26747	0.71	2.18	2.81	5.87	6.13	9
WRKY	Cotton_A_28180	23.64	64.7	26.65	102.65	131.47	104.96
WRKY	Cotton_A_28303	3.07	0.97	1.4	0.94	1.41	4.98
WRKY	Cotton_A_31263	1.18	12.6	6.08	20.2	15.31	26.3
WRKY	Cotton_A_33968	2.84	18.42	11.45	21.84	12.02	3.55
WRKY	Cotton_A_39979	3.31	35.62	15.66	66.24	51.36	45.02
WRKY	Cotton_A_40437	13.71	47.98	16.13	61.78	31.81	46.91
WRKY	Cotton_A_40588	14.66	29.81	26.65	76.1	106.73	97.38
WRKY	Cotton_D_gene_10002578	0	2.18	1.87	1.41	1.88	5.45
WRKY	Cotton_D_gene_10002733	4.02	16.72	3.27	22.31	20.5	18.95
WRKY	Cotton_D_gene_10004762	0	0.48	0.47	0.94	0.47	3.08
WRKY	Cotton_D_gene_10005482	2.6	13.09	5.61	3.76	7.3	3.55
WRKY	Cotton_D_gene_10007125	0	1.7	0	1.64	1.88	4.03
WRKY	Cotton_D_gene_10007498	0	2.91	2.81	12.45	7.07	3.32
WRKY	Cotton_D_gene_10011973	0.95	2.18	0.94	0	2.36	3.55
WRKY	Cotton_D_gene_10012629	9.46	47.74	24.78	67.65	53.48	53.31
WRKY	Cotton_D_gene_10013123	0.71	4.12	1.4	0	0.94	0.47
WRKY	Cotton_D_gene_10016568	0.71	19.63	9.82	27.48	14.61	13.27
WRKY	Cotton_D_gene_10016711	1.89	1.7	3.27	7.52	2.59	8.29
WRKY	Cotton_D_gene_10016858	3.07	48.47	11.45	89.02	42.64	39.57
WRKY	Cotton_D_gene_10018008	0.47	21.08	6.55	9.63	5.42	6.16
WRKY	Cotton_D_gene_10019327	0.71	1.21	0	5.4	4.71	3.79
WRKY	Cotton_D_gene_10028479	3.78	16.24	19.64	94.9	62.91	57.57
WRKY	Cotton_D_gene_10029195	2.6	16.96	2.81	7.75	3.77	5.69
WRKY	Cotton_D_gene_10029943	2.6	8	0.94	3.29	2.59	0.95
WRKY	Cotton_D_gene_10030785	0.95	2.18	0.7	6.11	8.25	14.69
WRKY	Cotton_D_gene_10035431	0.47	2.67	1.87	5.87	8.72	7.82
WRKY	Cotton_D_gene_10035678	2.6	11.39	16.36	33.35	29.69	44.54
WRKY	Cotton_D_gene_10037079	23.41	76.09	172.98	237.24	85.05	60.65
WRKY	Cotton_D_gene_10039956	2.36	9.21	3.04	0.94	1.18	3.55
