# Supplementary material for: Global analysis of the Gossypium hirsutum L. Transcriptome during leaf senescence by RNA-Seq
Source: BMC Plant Biol. 2015 Feb 12;15:43. doi: 10.1186/s12870-015-0433-5 (PMC4342795; doi:10.1186/s12870-015-0433-5)
Supplement: Additional file 6: — List of eight plant hormone pathway-related genes. [file 12870_2015_433_MOESM6_ESM.xlsx]

## Sheet: Sheet1
Additional file 6. List of eight plant hormone pathway-related genes.
The gene name, annotation, cluster information, and TPM values at six time points are given.
pathway	gene name	15d	25d	35d	45d	55d	65d	ATH ID	annotation	e-value	cluster
ABA biosynthesis	Cotton_A_36562	3.55	9.21	0.7	1.17	0	1.18	AT1G30100.1	NCED5, ATNCED5 , nine-cis-epoxycarotenoid dioxygenase 5	0	8
ABA biosynthesis	Cotton_A_07971	56.74	140.07	49.09	38.76	15.31	11.85	AT1G30100.1	NCED5, ATNCED5 , nine-cis-epoxycarotenoid dioxygenase 5	2e-126	9
ABA biosynthesis	Cotton_A_10158	3.55	5.33	9.58	44.39	76.1	39.57	AT1G52340.1	ABA2, SIS4, GIN1, SDR1, ISI4, SRE1, ATABA2, ATSDR1 , NAD(P)-binding Rossmann-fold superfamily protein	7e-77	29
ABA biosynthesis	Cotton_A_02306	16.08	37.56	35.53	234.42	266.23	162.29	AT1G52340.1	ABA2, SIS4, GIN1, SDR1, ISI4, SRE1, ATABA2, ATSDR1 , NAD(P)-binding Rossmann-fold superfamily protein	3e-76	29
ABA biosynthesis	Cotton_A_10163	0.95	12.12	4.21	14.09	20.26	23.22	AT1G52340.1	ABA2, SIS4, GIN1, SDR1, ISI4, SRE1, ATABA2, ATSDR1 , NAD(P)-binding Rossmann-fold superfamily protein	2e-66	30
ABA biosynthesis	Cotton_A_15027	1.65	16.96	12.16	32.41	21.44	14.93	AT1G52340.1	ABA2, SIS4, GIN1, SDR1, ISI4, SRE1, ATABA2, ATSDR1 , NAD(P)-binding Rossmann-fold superfamily protein	1e-29	26
ABA biosynthesis	Cotton_A_21345	11.35	15.99	4.68	6.81	17.43	30.56	AT1G67080.1	ABA4 | abscisic acid (aba)-deficient 4	3e-83	36
ABA biosynthesis	Cotton_D_gene_10004858	4.96	0.48	0	0	0	0	AT4G15560.1	CLA1, DEF, CLA, DXS, DXPS2 | Deoxyxylulose-5-phosphate synthase	0	24
ABA biosynthesis	Cotton_A_39687	10.64	10.18	1.4	5.64	5.89	4.5	AT4G15560.1	CLA1, DEF, CLA, DXS, DXPS2 | Deoxyxylulose-5-phosphate synthase	0	18
ABA biosynthesis	Cotton_A_01329	3.07	5.33	7.48	3.29	1.18	0.71	AT5G57740.1	XBAT32 , XB3 ortholog 2 in Arabidopsis thaliana	7e-133	41
ABA biosynthesis	Cotton_A_24363	9.46	16.72	4.21	5.87	3.77	2.13	AT5G67030.1	ABA1, LOS6, NPQ2, ATABA1, ZEP, IBS3, ATZEP | zeaxanthin epoxidase (ZEP) (ABA1)	0	13
ABA biosynthesis	Cotton_D_gene_10036959	6.86	4.12	1.4	1.41	1.65	2.84	AT5G67030.1	ABA1, LOS6, NPQ2, ATABA1, ZEP, IBS3, ATZEP | zeaxanthin epoxidase (ZEP) (ABA1)	0	25
ABA metabolism	Cotton_A_19647	0.47	4.85	2.1	32.41	28.04	19.66	AT1G05530.1	UGT75B2, UGT2 , UDP-glucosyl transferase 75B2	1e-22	27
ABA metabolism	Cotton_A_25284	2.84	38.05	22.44	15.03	12.49	0	AT1G05560.1	UGT1, UGT75B1 | UDP-glucosyltransferase 75B1	4e-136	2
ABA metabolism	Cotton_A_21298	17.97	22.29	7.95	10.57	8.48	5.21	AT2G18790.1	PHYB, HY3, OOP1 | phytochrome B	0	13
ABA metabolism	Cotton_A_13357	0	2.18	2.34	30.77	30.39	34.35	AT2G31750.1	UGT74D1 , UDP-glucosyl transferase 74D1	2e-62	29
ABA metabolism	Cotton_A_13521	2.13	10.42	4.44	42.05	29.45	30.8	AT2G31750.1	UGT74D1 , UDP-glucosyl transferase 74D1	5e-54	27
ABA metabolism	Cotton_D_gene_10021604	0.71	1.45	0.7	10.57	10.37	6.63	AT2G31750.1	UGT74D1 , UDP-glucosyl transferase 74D1	8e-53	29
ABA metabolism	Cotton_A_08648	1.89	9.21	1.87	1.88	0.94	1.42	AT3G19270.1	CYP707A4 , cytochrome P450, family 707, subfamily A, polypeptide 4	0	15
ABA metabolism	Cotton_A_32436	2.13	6.3	9.58	11.04	6.36	7.34	AT3G19270.1	CYP707A4 , cytochrome P450, family 707, subfamily A, polypeptide 4	0	28
ABA metabolism	Cotton_A_21000	0	1.45	0	1.64	1.88	3.79	AT4G34131.1	UGT73B3 , UDP-glucosyl transferase 73B3	0	36
ABA metabolism	Cotton_A_06368	0.47	2.91	12.16	3.29	3.3	2.84	AT4G34131.1	UGT73B3 , UDP-glucosyl transferase 73B3	8e-164	42
ABA metabolism	Cotton_A_20997	0	0.48	0.7	4.93	4.24	7.34	AT4G34131.1	UGT73B3 , UDP-glucosyl transferase 73B3	3e-158	30
ABA metabolism	Cotton_A_04435	9.22	6.54	5.14	2.11	1.65	2.61	AT4G34131.1	UGT73B3 , UDP-glucosyl transferase 73B3	6e-80	22
ABA metabolism	Cotton_D_gene_10026093	9.22	3.88	1.4	0	0.94	0.71	AT4G34131.1	UGT73B3 , UDP-glucosyl transferase 73B3	1e-43	25
ABA metabolism	Cotton_A_00957	1.65	5.57	7.25	17.15	20.26	14.93	AT4G34131.1	UGT73B3 , UDP-glucosyl transferase 73B3	3e-30	29
ABA metabolism	Cotton_A_22345	4.73	8.97	1.64	8.93	11.31	7.34	AT4G34138.1	UGT73B1 , UDP-glucosyl transferase 73B1	4e-56	32
ABA metabolism	Cotton_A_07951	3.07	8.24	5.84	31.01	17.91	34.12	AT4G34138.1	UGT73B1 , UDP-glucosyl transferase 73B1	2e-44	30
ABA metabolism	Cotton_D_gene_10006070	4.73	1.7	1.4	0.47	0.71	0.95	AT4G34138.1	UGT73B1 , UDP-glucosyl transferase 73B1	1e-31	24
ABA metabolism	Cotton_A_14255	0	7.51	12.16	7.28	1.41	2.84	AT5G45340.1	CYP707A3 , cytochrome P450, family 707, subfamily A, polypeptide 3	0	40
ABA metabolism	Cotton_A_13569	1.65	1.7	6.31	2.35	1.88	0	AT5G45340.1	CYP707A3 , cytochrome P450, family 707, subfamily A, polypeptide 3	0	42
ABA receptor	Cotton_A_15835	0.47	2.67	2.34	1.17	3.06	9.71	AT2G40330.1	PYL6, RCAR9 | PYR1-like 6	5e-79	37
ABA receptor	Cotton_A_23118	0	7.51	2.1	0	14.61	0	AT4G17870.1	PYR1, RCAR11 | Polyketide cyclase/dehydrase and lipid transport superfamily protein	2e-100	39
ABA receptor	Cotton_D_gene_10000330	273.06	168.42	243.8	106.41	66.91	57.1	AT5G13630.1	GUN5, CCH, CHLH, CCH1, ABAR , magnesium-chelatase subunit chlH, chloroplast, putative / Mg-protoporphyrin IX chelatase, putative (CHLH)	0	20
ABA receptor	Cotton_A_07830	137.36	87.24	111.27	43.69	26.62	24.88	AT5G13630.1	GUN5, CCH, CHLH, CCH1, ABAR , magnesium-chelatase subunit chlH, chloroplast, putative / Mg-protoporphyrin IX chelatase, putative (CHLH)	0	20
ABA response	Cotton_D_gene_10022765	6.62	2.42	0.47	1.88	3.3	1.66	AT1G01560.2	ATMPK11, MPK11 | MAP kinase 11	5e-24	19
ABA response	Cotton_A_17157	1.18	9.45	2.57	15.27	16.96	7.58	AT1G12420.1	ACR8 , ACT domain repeat 8	0	35
ABA response	Cotton_A_22353	1.18	8	7.25	15.74	10.13	13.74	AT1G17950.1	ATMYB52, BW52, MYB52 | myb domain protein 52	2e-59	27
ABA response	Cotton_A_04598	8.27	12.36	3.51	2.82	1.88	2.37	AT1G20630.1	CAT1 | catalase 1	0	13
ABA response	Cotton_A_12650	5.44	5.82	0.47	1.64	1.65	1.42	AT1G20630.1	CAT1 | catalase 1	0	12
ABA response	Cotton_A_13045	6.62	5.09	3.04	1.41	1.88	0	AT1G22640.1	ATMYB3, MYB3 , myb domain protein 3	6e-72	22
ABA response	Cotton_A_25788	1.89	4.85	0	4.7	8.95	8.77	AT1G23540.1	IGI1, AtPERK12 , Protein kinase superfamily protein	6e-148	31
ABA response	Cotton_A_12617	9.93	32.96	13.32	59.43	69.03	68.47	AT1G23540.1	IGI1, AtPERK12 , Protein kinase superfamily protein	1e-78	33
ABA response	Cotton_A_30401	11.82	35.38	19.4	121.67	78.46	60.89	AT1G23540.1	IGI1, AtPERK12 , Protein kinase superfamily protein	4e-78	27
ABA response	Cotton_A_32990	32.39	21.81	17.77	9.16	5.18	6.4	AT1G23540.1	IGI1, AtPERK12 , Protein kinase superfamily protein	4e-73	22
ABA response	Cotton_A_25918	10.64	28.84	7.48	7.99	8.01	4.98	AT1G23540.1	IGI1, AtPERK12 , Protein kinase superfamily protein	1e-70	10
ABA response	Cotton_A_32789	25.77	84.09	32.96	102.18	97.78	109.46	AT1G23540.1	IGI1, AtPERK12 , Protein kinase superfamily protein	2e-70	33
ABA response	Cotton_A_18724	8.27	30.29	23.14	86.2	77.99	81.74	AT1G23540.1	IGI1, AtPERK12 , Protein kinase superfamily protein	3e-69	29
ABA response	Cotton_A_28899	24.59	92.57	19.64	61.31	44.76	33.41	AT1G23540.1	IGI1, AtPERK12 , Protein kinase superfamily protein	2e-67	4
ABA response	Cotton_A_20732	2.13	2.91	16.6	16.21	5.89	3.32	AT1G27730.1	STZ, ZAT10 , salt tolerance zinc finger	2e-61	40
ABA response	Cotton_D_gene_10038890	1.89	3.88	9.82	13.15	2.12	1.42	AT1G27730.1	STZ, ZAT10 , salt tolerance zinc finger	4e-60	40
ABA response	Cotton_A_23497	15.6	37.08	54	85.5	29.92	35.3	AT1G27730.1	STZ, ZAT10 , salt tolerance zinc finger	5e-56	28
ABA response	Cotton_A_10916	21.99	16.24	127.86	58.49	26.39	21.32	AT1G27730.1	STZ, ZAT10 , salt tolerance zinc finger	4e-54	40
ABA response	Cotton_A_07940	10.4	26.66	6.55	16.68	18.61	14.45	AT1G31930.1	XLG3 , extra-large GTP-binding protein 3	0	4
ABA response	Cotton_A_32626	0.47	0.48	1.4	2.11	2.12	6.87	AT1G34670.1	AtMYB93, MYB93 | myb domain protein 93	2e-97	37
ABA response	Cotton_A_14814	2.13	1.7	10.29	5.64	4.71	4.98	AT1G50640.1	ERF3, ATERF3 , ethylene responsive element binding factor 3	5e-44	40
ABA response	Cotton_A_02713	0.95	4.85	0	0.47	1.65	2.37	AT1G54100.1	ALDH7B4 , aldehyde dehydrogenase 7B4	2e-49	5
ABA response	Cotton_A_20457	0.47	9.94	1.87	0.47	0.47	2.84	AT1G54100.1	ALDH7B4 , aldehyde dehydrogenase 7B4	3e-38	6
ABA response	Cotton_A_01250	7.09	1.45	0.47	0.47	0.94	1.18	AT1G54100.1	ALDH7B4 , aldehyde dehydrogenase 7B4	5e-29	24
ABA response	Cotton_A_02063	17.02	12.12	2.34	6.58	6.83	6.16	AT2G15970.1	COR413-PM1, WCOR413, WCOR413-LIKE, ATCOR413-PM1, FL3-5A3, ATCYP19 , cold regulated 413 plasma membrane 1	2e-81	18
ABA response	Cotton_A_05642	12.53	48.95	5.14	5.87	8.25	16.11	AT2G16720.1	MYB7, ATMYB7, ATY49 , myb domain protein 7	6e-51	8
ABA response	Cotton_A_09766	1.65	14.06	3.27	23.25	21.2	23.69	AT2G18960.1	AHA1, PMA, OST2, HA1 , H(+)-ATPase 1	7e-40	33
ABA response	Cotton_A_25993	4.02	23.99	34.6	91.61	43.35	30.09	AT2G18960.1	AHA1, PMA, OST2, HA1 , H(+)-ATPase 1	4e-39	28
ABA response	Cotton_A_24633	0.95	1.7	13.79	0.47	0	0	AT2G22430.1	ATHB6, HB6 , homeobox protein 6	4e-65	42
ABA response	Cotton_A_33796	7.09	12.12	7.71	22.55	28.98	28.9	AT2G22570.1	ATNIC1, NIC1 , nicotinamidase 1	6e-112	29
ABA response	Cotton_A_26912	0.47	5.09	0.47	12.21	16.73	12.56	AT2G23460.1	XLG1, ATXLG1 , extra-large G-protein 1	0	29
ABA response	Cotton_A_04320	0.95	1.45	0	1.17	0.94	3.32	AT2G30470.1	HSI2, VAL1 | high-level expression of sugar-inducible gene 2	0	36
ABA response	Cotton_A_03847	3.55	3.63	0	1.17	3.06	2.37	AT2G30470.1	HSI2, VAL1 | high-level expression of sugar-inducible gene 2	1e-138	17
ABA response	Cotton_A_08347	1.65	24.72	27.82	50.74	19.79	24.17	AT2G32020.1	Acyl-CoA N-acyltransferases (NAT) superfamily protein	8e-73	28
ABA response	Cotton_A_19829	0	3.39	3.74	7.05	6.13	9.71	AT2G47190.1	ATMYB2, MYB2 , myb domain protein 2	1e-76	30
ABA response	Cotton_A_10151	22.22	23.99	1.17	6.34	10.37	3.08	AT3G11050.1	ATFER2, FER2 , ferritin 2	5e-111	18
ABA response	Cotton_D_gene_10009250	7.09	1.45	0.47	0.47	0.47	0	AT3G11050.1	ATFER2, FER2 , ferritin 2	1e-105	24
ABA response	Cotton_A_33523	3.07	24.23	16.13	18.56	14.14	19.9	AT3G15210.1	ATERF-4, ERF4, RAP2.5, ATERF4 , ethylene responsive element binding factor 4	3e-25	34
ABA response	Cotton_A_15377	1.18	3.39	0.94	9.87	6.83	4.74	AT3G19580.1	AZF2, ZF2 , zinc-finger protein 2	1e-30	27
ABA response	Cotton_A_33655	21.28	18.9	17.77	10.57	5.42	2.61	AT3G21780.1	UGT71B6 , UDP-glucosyl transferase 71B6	3e-70	22
ABA response	Cotton_D_gene_10035675	32.63	10.66	19.17	4.23	4.95	7.34	AT3G21780.1	UGT71B6 , UDP-glucosyl transferase 71B6	1e-66	20
ABA response	Cotton_A_28868	6.38	3.15	4.91	1.41	3.3	1.42	AT3G21780.1	UGT71B6 , UDP-glucosyl transferase 71B6	1e-64	20
ABA response	Cotton_A_28867	6.86	22.29	5.14	4.46	2.36	1.42	AT3G21780.1	UGT71B6 , UDP-glucosyl transferase 71B6	2e-61	9
ABA response	Cotton_D_gene_10019848	5.91	12.36	5.61	2.35	1.18	0.71	AT3G21780.1	UGT71B6 , UDP-glucosyl transferase 71B6	2e-25	21
ABA response	Cotton_D_gene_10019926	4.49	6.3	2.81	1.64	1.41	0.47	AT3G22060.1	Receptor-like protein kinase-related family protein	5e-18	21
ABA response	Cotton_A_19458	1.18	5.33	5.84	23.49	15.55	18.48	AT3G28210.1	PMZ, SAP12 , zinc finger (AN1-like) family protein	8e-59	27
ABA response	Cotton_A_07818	1.89	2.91	1.87	16.44	20.26	36.49	AT3G28210.1	PMZ, SAP12 , zinc finger (AN1-like) family protein	6e-38	30
ABA response	Cotton_D_gene_10014421	17.49	54.28	115.94	166.77	125.34	132.44	AT3G28580.1	P-loop containing nucleoside triphosphate hydrolases superfamily protein	0	27
ABA response	Cotton_A_36683	2.36	2.18	6.08	9.87	14.37	13.98	AT3G28580.1	P-loop containing nucleoside triphosphate hydrolases superfamily protein	0	29
ABA response	Cotton_A_19447	0	0.97	3.74	0.47	0.71	0.71	AT3G28580.1	P-loop containing nucleoside triphosphate hydrolases superfamily protein	0	42
ABA response	Cotton_D_gene_10002125	3.07	3.39	8.18	1.17	1.88	0.95	AT3G28580.1	P-loop containing nucleoside triphosphate hydrolases superfamily protein	0	42
ABA response	Cotton_A_03998	7.57	7.51	1.4	0.47	0.94	2.84	AT3G47620.1	AtTCP14, TCP14 , TEOSINTE BRANCHED, cycloidea and PCF (TCP) 14	2e-41	12
ABA response	Cotton_A_21588	3.55	6.54	15.9	9.4	7.3	6.4	AT3G47620.1	AtTCP14, TCP14 , TEOSINTE BRANCHED, cycloidea and PCF (TCP) 14	6e-33	40
ABA response	Cotton_A_14431	4.49	18.17	4.68	9.16	10.13	20.38	AT3G47620.1	AtTCP14, TCP14 , TEOSINTE BRANCHED, cycloidea and PCF (TCP) 14	1e-30	34
ABA response	Cotton_A_36453	1.42	2.18	3.27	8.46	5.89	7.34	AT3G57530.1	CPK32, ATCPK32, CDPK32 , calcium-dependent protein kinase 32	0	27
ABA response	Cotton_A_39960	1.89	7.51	0.94	0.94	1.65	1.18	AT3G57530.1	CPK32, ATCPK32, CDPK32 , calcium-dependent protein kinase 32	1e-41	8
ABA response	Cotton_A_06582	3.78	18.17	11.22	47.45	40.05	45.96	AT3G59220.1	PRN, PRN1, ATPIRIN1 | pirin	1e-118	29
ABA response	Cotton_A_03997	0	30.78	23.61	0	0	0	AT4G09460.1	AtMYB6, MYB6 , myb domain protein 6	2e-88	41
ABA response	Cotton_A_35690	4.02	18.17	14.03	72.58	64.32	62.07	AT4G21410.1	CRK29 , cysteine-rich RLK (RECEPTOR-like protein kinase) 29	0	29
ABA response	Cotton_D_gene_10012432	0	2.42	0.7	4.93	3.3	3.79	AT4G21410.1	CRK29 , cysteine-rich RLK (RECEPTOR-like protein kinase) 29	4e-163	33
ABA response	Cotton_A_34735	1.18	2.67	0.47	6.11	2.36	3.08	AT4G21410.1	CRK29 , cysteine-rich RLK (RECEPTOR-like protein kinase) 29	8e-134	26
ABA response	Cotton_A_39401	0.71	4.36	1.4	9.63	10.6	12.08	AT4G21410.1	CRK29 , cysteine-rich RLK (RECEPTOR-like protein kinase) 29	4e-116	30
ABA response	Cotton_A_34291	2.6	6.79	3.04	12.45	12.96	10.42	AT4G21410.1	CRK29 , cysteine-rich RLK (RECEPTOR-like protein kinase) 29	6e-110	33
ABA response	Cotton_D_gene_10020671	8.04	27.63	7.01	8.69	5.65	6.16	AT4G21410.1	CRK29 , cysteine-rich RLK (RECEPTOR-like protein kinase) 29	4e-82	15
ABA response	Cotton_A_23680	3.31	4.85	0.47	0	2.12	0	AT4G21410.1	CRK29 , cysteine-rich RLK (RECEPTOR-like protein kinase) 29	7e-82	14
ABA response	Cotton_D_gene_10020813	7.33	8	2.34	0.7	4.24	9.48	AT4G21410.1	CRK29 , cysteine-rich RLK (RECEPTOR-like protein kinase) 29	3e-80	38
ABA response	Cotton_A_14231	0	4.6	0.7	0.7	4.71	2.84	AT4G21410.1	CRK29 , cysteine-rich RLK (RECEPTOR-like protein kinase) 29	3e-80	32
ABA response	Cotton_A_34743	13.71	32.47	11.45	5.87	8.72	14.45	AT4G21410.1	CRK29 , cysteine-rich RLK (RECEPTOR-like protein kinase) 29	1e-74	7
ABA response	Cotton_A_20804	0.95	14.54	3.97	10.57	12.96	12.56	AT4G21410.1	CRK29 , cysteine-rich RLK (RECEPTOR-like protein kinase) 29	2e-41	32
ABA response	Cotton_D_gene_10010575	4.49	13.33	7.25	23.25	19.08	20.14	AT4G21410.1	CRK29 , cysteine-rich RLK (RECEPTOR-like protein kinase) 29	4e-37	33
ABA response	Cotton_D_gene_10022244	26.95	51.62	29.45	88.08	87.88	110.41	AT4G21410.1	CRK29 , cysteine-rich RLK (RECEPTOR-like protein kinase) 29	2e-28	30
ABA response	Cotton_D_gene_10007394	0	0.97	1.4	3.29	3.06	4.03	AT4G21410.1	CRK29 , cysteine-rich RLK (RECEPTOR-like protein kinase) 29	3e-28	30
ABA response	Cotton_A_31021	82.27	436.2	121.32	324.38	235.37	294.49	AT4G22200.1	AKT2/3, AKT3, AKT2, KT2/3 , potassium transport 2/3	0	34
ABA response	Cotton_A_20363	3.55	9.69	3.27	3.29	3.06	1.42	AT4G22200.1	AKT2/3, AKT3, AKT2, KT2/3 , potassium transport 2/3	2e-13	10
ABA response	Cotton_D_gene_10007397	0	0.73	1.17	3.05	3.77	4.74	AT4G23260.1	CRK18 , cysteine-rich RLK (RECEPTOR-like protein kinase) 18	8e-116	30
ABA response	Cotton_A_05365	1.18	6.3	3.04	17.85	17.67	26.06	AT4G23260.1	CRK18 , cysteine-rich RLK (RECEPTOR-like protein kinase) 18	1e-115	30
ABA response	Cotton_D_gene_10007390	0.95	12.12	8.42	22.31	16.26	22.98	AT4G23260.1	CRK18 , cysteine-rich RLK (RECEPTOR-like protein kinase) 18	1e-115	33
ABA response	Cotton_A_24036	5.91	11.63	7.95	32.65	47.12	31.27	AT4G23260.1	CRK18 , cysteine-rich RLK (RECEPTOR-like protein kinase) 18	7e-76	29
ABA response	Cotton_A_27540	8.27	19.39	11.69	50.74	41.47	45.25	AT4G23260.1	CRK18 , cysteine-rich RLK (RECEPTOR-like protein kinase) 18	1e-53	29
ABA response	Cotton_D_gene_10003677	0	0	0.47	0	1.18	7.34	AT4G27410.3	RD26 | NAC (No Apical Meristem) domain transcriptional regulator superfamily protein	3e-123	37
ABA response	Cotton_A_16664	0.47	15.75	4.44	0	0	0.47	AT4G37260.1	MYB73, ATMYB73 , myb domain protein 73	8e-71	16
ABA response	Cotton_A_30882	2.84	2.67	0.47	1.41	9.66	6.87	AT4G38830.1	CRK26 , cysteine-rich RLK (RECEPTOR-like protein kinase) 26	0	31
ABA response	Cotton_A_17636	2.84	25.69	42.54	171	136.42	165.37	AT4G38830.1	CRK26 , cysteine-rich RLK (RECEPTOR-like protein kinase) 26	1e-175	29
ABA response	Cotton_A_28795	5.91	5.33	4.21	8.22	4.71	1.66	AT5G03740.1	HD2C, HDT3 , histone deacetylase 2C	1e-17	28
ABA response	Cotton_A_11407	2.36	16.48	3.97	17.38	19.56	19.9	AT5G16600.1	MYB43, AtMYB43 , myb domain protein 43	2e-96	33
ABA response	Cotton_D_gene_10009843	2.84	0	0	0.7	1.18	0.95	AT5G16770.1	AtMYB9, MYB9 | myb domain protein 9	2e-75	19
ABA response	Cotton_D_gene_10037170	3.78	6.79	2.1	0	1.65	0.71	AT5G25610.1	RD22, ATRD22 , BURP domain-containing protein	8e-102	9
ABA response	Cotton_D_gene_10019051	21.75	15.75	13.56	10.1	8.25	3.79	AT5G25610.1	RD22, ATRD22 , BURP domain-containing protein	2e-34	22
ABA response	Cotton_A_37513	0.71	1.7	0.7	9.63	3.06	2.84	AT5G27420.1	CNI1, ATL31 , carbon/nitrogen insensitive 1	8e-79	28
ABA response	Cotton_D_gene_10017040	0.71	0.97	2.81	10.8	3.77	3.32	AT5G27420.1	CNI1, ATL31 , carbon/nitrogen insensitive 1	1e-78	28
ABA response	Cotton_A_22394	1.89	9.21	11.22	29.36	15.08	17.3	AT5G27420.1	CNI1, ATL31 , carbon/nitrogen insensitive 1	9e-64	27
ABA response	Cotton_D_gene_10007449	0	1.94	3.27	6.81	2.59	2.61	AT5G27420.1	CNI1, ATL31 , carbon/nitrogen insensitive 1	9e-24	28
ABA response	Cotton_A_29409	13	49.68	18.47	52.38	49.24	57.81	AT5G27420.1	CNI1, ATL31 , carbon/nitrogen insensitive 1	4e-21	33
ABA response	Cotton_A_39981	24.11	18.42	5.14	4.93	4.48	2.84	AT5G37500.1	GORK | gated outwardly-rectifying K+ channel	1e-12	23
ABA response	Cotton_D_gene_10030621	10.4	13.57	20.8	60.6	66.91	65.15	AT5G37770.1	TCH2, CML24 , EF hand calcium-binding protein family	8e-40	29
ABA response	Cotton_A_08363	1.42	1.45	2.1	2.58	8.95	19.43	AT5G37770.1	TCH2, CML24 , EF hand calcium-binding protein family	3e-34	37
ABA response	Cotton_D_gene_10015340	0	2.18	0.94	0.7	3.06	1.18	AT5G59220.1	HAI1 , highly ABA-induced PP2C gene 1	1e-28	32
ABA response	Cotton_A_10710	5.44	4.12	1.4	1.17	1.18	0.71	AT5G59220.1	HAI1 , highly ABA-induced PP2C gene 1	9e-24	23
ABA response	Cotton_A_18016	14.42	8.24	3.04	6.34	6.83	7.58	AT5G59220.1	HAI1 , highly ABA-induced PP2C gene 1	5e-13	19
ABA response	Cotton_A_12467	95.28	13.57	4.44	1.17	0.47	0	AT5G59310.1	LTP4 | lipid transfer protein 4	5e-26	24
ABA response	Cotton_A_39373	33.81	18.9	0.7	3.29	10.6	1.18	AT5G59320.1	LTP3 , lipid transfer protein 3	4e-38	25
ABA response	Cotton_A_39372	71.87	63.25	12.16	17.15	26.62	11.85	AT5G59320.1	LTP3 , lipid transfer protein 3	3e-37	23
ABA response	Cotton_A_38176	90.78	115.59	21.97	22.08	18.14	12.56	AT5G59320.1	LTP3 , lipid transfer protein 3	3e-24	12
ABA response	Cotton_A_10809	46.57	141.28	53.53	54.26	31.34	40.75	AT1G10940.2	Protein kinase superfamily protein	0	15
ABA response	Cotton_A_02741	0.71	7.03	5.84	9.87	10.37	11.37	AT1G35720.1	ANNAT1, OXY5, ATOXY5 | annexin 1	3e-62	33
ABA signaling	Cotton_A_30837	32.63	22.78	3.74	2.11	2.12	4.5	AT1G02205.3	CER1 , Fatty acid hydroxylase superfamily	0	25
ABA signaling	Cotton_A_34570	9.22	32.47	8.65	9.4	7.3	7.82	AT1G02205.3	CER1 , Fatty acid hydroxylase superfamily	0	15
ABA signaling	Cotton_A_17710	18.44	22.29	3.97	11.98	23.32	25.11	AT1G04120.1	MRP5 , multidrug resistance-associated protein 5	0	17
ABA signaling	Cotton_A_14802	12.53	38.05	9.82	35.94	41.23	50.7	AT1G04120.1	MRP5 , multidrug resistance-associated protein 5	0	33
ABA signaling	Cotton_A_14803	5.91	18.9	4.44	13.39	19.32	29.62	AT1G04120.1	MRP5 , multidrug resistance-associated protein 5	0	36
ABA signaling	Cotton_D_gene_10006920	1.89	5.33	0.7	3.29	3.3	6.4	AT1G04120.1	MRP5 , multidrug resistance-associated protein 5	0	34
ABA signaling	Cotton_D_gene_10013542	0	5.33	2.81	2.35	3.3	0	AT1G04120.1	MRP5 , multidrug resistance-associated protein 5	0	2
ABA signaling	Cotton_D_gene_10004021	1.65	5.57	3.27	8.46	6.83	10.66	AT1G06390.1	GSK1, ATGSK1, ATSK22, SK22, BIL2, ATSK2-3 , GSK3/SHAGGY-like protein kinase 1	0	30
ABA signaling	Cotton_A_31610	0	14.54	5.38	14.56	10.37	0	AT1G08920.2	ESL1 , ERD (early response to dehydration) six-like 1	6e-115	1
ABA signaling	Cotton_D_gene_10025758	2.13	7.51	0.7	2.11	1.18	1.42	AT1G08920.2	ESL1 , ERD (early response to dehydration) six-like 1	3e-98	8
ABA signaling	Cotton_D_gene_10008143	0.47	0.73	0	0.7	3.06	1.66	AT1G15080.1	ATPAP2, ATLPP2, LPP2 , lipid phosphate phosphatase 2	8e-161	31
ABA signaling	Cotton_A_17105	0	3.15	1.64	4.46	0.94	0	AT1G16060.1	ADAP,ARIA-interacting double AP2 domain protein	1e-93	26
ABA signaling	Cotton_A_11839	4.73	19.39	9.82	52.15	77.28	144.29	AT1G18080.1	ATARCA, RACK1A_AT, RACK1A | Transducin/WD40 repeat-like superfamily protein	1e-20	30
ABA signaling	Cotton_A_21127	4.02	4.36	1.4	13.39	9.42	10.9	AT1G20780.1	PUB44, ATPUB44, SAUL1 , senescence-associated E3 ubiquitin ligase 1	2e-95	27
ABA signaling	Cotton_A_16464	4.02	2.18	1.87	1.88	10.6	11.37	AT1G20780.1	PUB44, ATPUB44, SAUL1 , senescence-associated E3 ubiquitin ligase 1	3e-32	31
ABA signaling	Cotton_A_30232	1.42	9.69	2.81	24.66	15.79	20.14	AT1G20780.1	PUB44, ATPUB44, SAUL1 , senescence-associated E3 ubiquitin ligase 1	5e-29	33
ABA signaling	Cotton_A_19579	4.26	27.38	31.79	129.19	102.96	117.99	AT1G21270.1	WAK2 , wall-associated kinase 2	0	29
ABA signaling	Cotton_A_19574	6.86	14.54	20.8	82.92	56.31	59.47	AT1G21270.1	WAK2 , wall-associated kinase 2	0	27
ABA signaling	Cotton_D_gene_10039264	0	0.48	0	4.46	2.83	4.26	AT1G21270.1	WAK2 , wall-associated kinase 2	0	29
ABA signaling	Cotton_A_26544	4.73	2.42	5.61	4.93	6.83	10.9	AT1G21270.1	WAK2 , wall-associated kinase 2	4e-178	37
ABA signaling	Cotton_D_gene_10034517	3.07	8	3.97	7.75	8.72	16.11	AT1G21270.1	WAK2 , wall-associated kinase 2	6e-68	36
ABA signaling	Cotton_A_17849	1.42	9.69	1.17	6.11	8.25	11.14	AT1G21270.1	WAK2 , wall-associated kinase 2	2e-66	34
ABA signaling	Cotton_A_34294	0.47	5.09	1.4	8.22	6.83	9.24	AT1G21270.1	WAK2 , wall-associated kinase 2	2e-63	33
ABA signaling	Cotton_A_04563	4.49	28.6	10.99	38.05	25.45	23.22	AT1G21270.1	WAK2 , wall-associated kinase 2	7e-61	26
ABA signaling	Cotton_A_25728	2.13	12.36	5.14	13.62	9.9	13.03	AT1G21270.1	WAK2 , wall-associated kinase 2	1e-46	34
ABA signaling	Cotton_A_26548	0	2.42	0.7	3.52	2.59	5.92	AT1G21270.1	WAK2 , wall-associated kinase 2	2e-37	30
ABA signaling	Cotton_A_02119	26.48	20.36	37.87	8.93	6.83	15.64	AT1G21970.1	LEC1, EMB 212, EMB212, NF-YB9 , Histone superfamily protein	3e-44	42
ABA signaling	Cotton_A_01401	6.62	13.81	3.97	4.23	2.83	6.87	AT1G25490.1	RCN1, REGA, ATB BETA BETA, EER1 , ARM repeat superfamily protein	0	7
ABA signaling	Cotton_D_gene_10030654	4.73	12.36	5.14	2.82	6.83	8.53	AT1G25490.1	RCN1, REGA, ATB BETA BETA, EER1 , ARM repeat superfamily protein	0	5
ABA signaling	Cotton_A_22119	88.42	22.29	20.1	19.5	13.19	7.58	AT1G49430.1	LACS2, LRD2 , long-chain acyl-CoA synthetase 2	0	24
ABA signaling	Cotton_A_16310	7.57	18.66	3.04	5.4	6.13	7.34	AT1G49430.1	LACS2, LRD2 , long-chain acyl-CoA synthetase 2	1e-96	8
ABA signaling	Cotton_A_26973	1.42	6.3	0	1.64	2.83	0.71	AT1G49430.1	LACS2, LRD2 , long-chain acyl-CoA synthetase 2	4e-84	14
ABA signaling	Cotton_A_36887	0.95	13.57	3.04	2.11	3.06	6.16	AT1G49430.1	LACS2, LRD2 , long-chain acyl-CoA synthetase 2	1e-47	6
ABA signaling	Cotton_A_37288	6.38	14.3	6.78	3.29	5.89	4.26	AT1G51500.1	CER5, D3, ABCG12, WBC12, ATWBC12 , ABC-2 type transporter family protein	0	9
ABA signaling	Cotton_A_29292	2.6	0	0.47	1.64	1.18	1.66	AT1G51965.1	ABO5 , ABA Overly-Sensitive 5	4e-58	19
ABA signaling	Cotton_A_09295	3.31	2.67	0.47	0.94	0.94	0	AT1G51965.1	ABO5 , ABA Overly-Sensitive 5	8e-55	23
ABA signaling	Cotton_D_gene_10035820	0	30.29	17.77	11.98	10.6	0	AT1G51965.1	ABO5 , ABA Overly-Sensitive 5	1e-50	2
ABA signaling	Cotton_A_02937	10.64	13.81	2.81	5.64	3.77	1.9	AT1G51965.1	ABO5 , ABA Overly-Sensitive 5	1e-42	13
ABA signaling	Cotton_A_29863	9.93	10.18	2.34	3.29	2.36	5.69	AT1G51965.1	ABO5 , ABA Overly-Sensitive 5	9e-38	12
ABA signaling	Cotton_A_34636	48.23	90.87	48.39	24.9	19.56	14.93	AT1G51965.1	ABO5 , ABA Overly-Sensitive 5	5e-33	21
ABA signaling	Cotton_A_21717	132.63	63.01	58.2	11.04	12.72	12.79	AT1G51965.1	ABO5 , ABA Overly-Sensitive 5	4e-26	20
ABA signaling	Cotton_A_02334	53.19	121.17	42.31	20.91	20.5	36.72	AT1G56070.1	LOS1 , Ribosomal protein S5/Elongation factor G/III/V family protein	9e-22	9
ABA signaling	Cotton_D_gene_10017739	3.78	9.21	1.87	0.47	2.59	3.79	AT1G56070.1	LOS1 , Ribosomal protein S5/Elongation factor G/III/V family protein	9e-22	7
ABA signaling	Cotton_A_18772	5.44	39.98	14.96	170.06	126.28	103.3	AT1G64060.1	ATRBOH F, ATRBOHF, RBOHAP108, RBOHF, RBOH F , respiratory burst oxidase protein F	0	27
ABA signaling	Cotton_A_15115	0.71	1.45	1.4	0.47	2.83	8.06	AT1G64060.1	ATRBOH F, ATRBOHF, RBOHAP108, RBOHF, RBOH F , respiratory burst oxidase protein F	3e-25	37
ABA signaling	Cotton_A_06198	0.95	12.36	3.04	16.68	17.91	17.06	AT1G69260.1	AFP1 , ABI five binding protein	6e-62	33
ABA signaling	Cotton_D_gene_10027052	3.78	3.63	0	4.23	4.48	3.08	AT1G69260.1	AFP1 , ABI five binding protein	3e-32	35
ABA signaling	Cotton_A_13340	2.84	14.3	6.08	11.74	6.36	5.69	AT1G69260.1	AFP1 , ABI five binding protein	1e-30	2
ABA signaling	Cotton_A_14722	3.55	13.57	3.04	6.11	4.71	5.21	AT1G69270.1	RPK1 , receptor-like protein kinase 1	2e-161	4
ABA signaling	Cotton_A_00840	1.89	3.39	2.57	9.87	9.42	9.95	AT2G17290.1	CPK6, ATCDPK3, ATCPK6 , Calcium-dependent protein kinase family protein	0	29
ABA signaling	Cotton_A_27334	0	4.36	1.64	6.58	4.01	8.77	AT2G17290.1	CPK6, ATCDPK3, ATCPK6 , Calcium-dependent protein kinase family protein	0	34
ABA signaling	Cotton_A_00844	0.47	2.91	0.7	5.87	4.71	5.45	AT2G17290.1	CPK6, ATCDPK3, ATCPK6 , Calcium-dependent protein kinase family protein	0	33
ABA signaling	Cotton_A_09731	3.78	3.15	4.44	19.03	22.62	27.72	AT2G17290.1	CPK6, ATCDPK3, ATCPK6 , Calcium-dependent protein kinase family protein	2e-18	30
ABA signaling	Cotton_A_11160	6.62	31.26	8.88	23.25	17.91	23.22	AT2G18470.1	PERK4 , roline-rich extensin-like receptor kinase 4	3e-171	34
ABA signaling	Cotton_A_33797	4.73	4.36	0.7	3.99	5.89	5.69	AT2G18470.1	PERK4 , roline-rich extensin-like receptor kinase 4	5e-75	17
ABA signaling	Cotton_A_28575	0	1.7	1.17	4.93	3.77	4.5	AT2G18470.1	PERK4 , roline-rich extensin-like receptor kinase 4	2e-70	29
ABA signaling	Cotton_A_06281	2.6	6.06	4.21	8.69	12.25	10.9	AT2G18470.1	PERK4 , roline-rich extensin-like receptor kinase 4	6e-68	31
ABA signaling	Cotton_A_11401	0	4.6	1.64	3.52	4.01	6.63	AT2G18470.1	PERK4 , roline-rich extensin-like receptor kinase 4	1e-64	34
ABA signaling	Cotton_D_gene_10012787	0.95	3.63	2.81	14.56	11.54	15.4	AT2G18470.1	PERK4 , roline-rich extensin-like receptor kinase 4	2e-64	29
ABA signaling	Cotton_D_gene_10007605	0.71	2.67	4.91	9.16	5.42	7.58	AT2G18470.1	PERK4 , roline-rich extensin-like receptor kinase 4	5e-64	27
ABA signaling	Cotton_D_gene_10002566	0	3.39	3.74	6.58	5.42	0	AT2G18470.1	PERK4 , roline-rich extensin-like receptor kinase 4	1e-62	1
ABA signaling	Cotton_A_31202	4.49	12.12	5.14	1.64	2.59	1.9	AT2G20180.2	PIL5, PIF1 , phytochrome interacting factor 3-like 5	3e-26	9
ABA signaling	Cotton_D_gene_10014980	3.07	6.79	10.29	0.94	2.12	0.71	AT2G20180.2	PIL5, PIF1 , phytochrome interacting factor 3-like 5	1e-25	41
ABA signaling	Cotton_A_07705	0.95	4.85	0	0.47	0	0.95	AT2G20180.2	PIL5, PIF1 , phytochrome interacting factor 3-like 5	3e-24	8
ABA signaling	Cotton_A_05143	1.18	4.36	7.71	27.72	11.54	13.03	AT2G25170.1	PKL, GYM, CHD3, CHR6, SSL2 , chromatin remodeling factor CHD3 (PICKLE)	4e-33	27
ABA signaling	Cotton_A_37809	0	2.42	1.17	2.58	3.06	1.66	AT2G25170.1	PKL, GYM, CHD3, CHR6, SSL2 , chromatin remodeling factor CHD3 (PICKLE)	3e-17	35
ABA signaling	Cotton_A_25163	0.47	9.21	3.74	24.19	12.72	17.77	AT2G26290.1	ARSK1 , root-specific kinase 1	1e-173	27
ABA signaling	Cotton_A_23361	3.55	11.15	5.14	9.16	11.07	14.45	AT2G26290.1	ARSK1 , root-specific kinase 1	1e-130	34
ABA signaling	Cotton_A_27952	10.4	58.4	21.97	86.2	81.05	94.77	AT2G26290.1	ARSK1 , root-specific kinase 1	1e-122	33
ABA signaling	Cotton_A_18564	7.09	25.93	25.48	112.75	79.4	96.19	AT2G26290.1	ARSK1 , root-specific kinase 1	3e-117	27
ABA signaling	Cotton_A_11020	2.6	11.39	4.21	15.03	16.26	10.66	AT2G26290.1	ARSK1 , root-specific kinase 1	8e-115	35
ABA signaling	Cotton_A_27341	2.36	6.54	1.87	9.87	16.02	9.71	AT2G26290.1	ARSK1 , root-specific kinase 1	2e-108	35
ABA signaling	Cotton_D_gene_10005702	4.26	17.69	4.44	10.34	2.36	5.92	AT2G26290.1	ARSK1 , root-specific kinase 1	4e-54	3
ABA signaling	Cotton_A_12466	5.44	7.51	5.61	23.72	30.39	22.03	AT2G26290.1	ARSK1 , root-specific kinase 1	5e-52	29
ABA signaling	Cotton_A_05161	6.62	6.54	22.67	9.4	5.18	17.77	AT2G30020.1	Protein phosphatase 2C family protein	4e-156	42
ABA signaling	Cotton_D_gene_10032318	2.6	8	14.26	23.49	9.42	8.77	AT2G30020.1	Protein phosphatase 2C family protein	6e-149	28
ABA signaling	Cotton_A_10496	0.95	1.21	4.44	19.03	11.07	12.08	AT2G30020.1	Protein phosphatase 2C family protein	1e-141	27
ABA signaling	Cotton_D_gene_10000306	6.62	18.9	20.8	50.74	33.22	22.51	AT2G30020.1	Protein phosphatase 2C family protein	5e-140	27
ABA signaling	Cotton_A_04216	1.89	13.57	22.91	44.86	21.44	15.16	AT2G30020.1	Protein phosphatase 2C family protein	3e-123	28
ABA signaling	Cotton_D_gene_10011046	4.96	2.67	0.47	0.7	1.65	0.95	AT2G30020.1	Protein phosphatase 2C family protein	6e-48	25
ABA signaling	Cotton_A_08742	11.11	26.17	10.99	7.28	6.83	6.16	AT2G30020.1	Protein phosphatase 2C family protein	5e-33	9
ABA signaling	Cotton_A_28663	1.65	5.82	6.08	11.51	13.19	29.85	AT2G30020.1	Protein phosphatase 2C family protein	1e-28	37
ABA signaling	Cotton_D_gene_10016568	0.71	19.63	9.82	27.48	14.61	13.27	AT2G38470.1	WRKY33, ATWRKY33 , WRKY DNA-binding protein 33	3e-134	26
ABA signaling	Cotton_A_03426	22.7	238.21	184.2	910.2	455.89	425.28	AT2G38470.1	WRKY33, ATWRKY33 , WRKY DNA-binding protein 33	4e-126	27
ABA signaling	Cotton_A_04174	13.71	60.34	74.33	117.21	59.37	77.95	AT2G38470.1	WRKY33, ATWRKY33 , WRKY DNA-binding protein 33	6e-110	28
ABA signaling	Cotton_A_25753	3.07	9.94	3.27	2.58	0.94	2.37	AT2G38470.1	WRKY33, ATWRKY33 , WRKY DNA-binding protein 33	2e-46	9
ABA signaling	Cotton_D_gene_10019327	0.71	1.21	0	5.4	4.71	3.79	AT2G38470.1	WRKY33, ATWRKY33 , WRKY DNA-binding protein 33	4e-31	29
ABA signaling	Cotton_A_27804	0	4.12	1.64	1.17	4.01	0	AT2G39550.1	ATGGT-IB, GGB, PGGT-I | Prenyltransferase family protein	2e-173	2
ABA signaling	Cotton_A_33631	30.5	44.1	20.34	32.65	17.67	10.42	AT2G40180.1	PP2C5, phosphatase 2C5	3e-57	13
ABA signaling	Cotton_A_22643	6.15	10.66	6.08	26.54	20.73	11.85	AT2G40180.1	PP2C5, phosphatase 2C5	6e-33	27
ABA signaling	Cotton_A_21709	1.65	5.33	7.25	4.93	0.94	0.71	AT2G40180.1	PP2C5, phosphatase 2C5	5e-31	40
ABA signaling	Cotton_D_gene_10029478	4.26	40.95	10.99	58.02	32.28	27.48	AT2G40180.1	PP2C5, phosphatase 2C5	3e-30	26
ABA signaling	Cotton_A_23255	0.47	0.48	3.27	0	0.47	0.95	AT2G43790.1	ATMPK6, MPK6, MAPK6, ATMAPK6 , MAP kinase 6	2e-30	42
ABA signaling	Cotton_A_31719	37.35	48.47	36.93	7.05	25.68	54.49	AT3G11410.1	PP2CA , protein phosphatase 2CA	9e-143	38
ABA signaling	Cotton_A_00941	1.18	5.82	1.87	6.58	5.42	8.06	AT3G11410.1	PP2CA , protein phosphatase 2CA	1e-122	34
ABA signaling	Cotton_A_09962	0	6.54	2.1	26.54	40.52	0.95	AT3G15730.1	PLDALPHA1, PLD , phospholipase D alpha 1	0	35
ABA signaling	Cotton_D_gene_10037118	3.31	4.12	5.38	1.41	0.71	0	AT3G15730.1	PLDALPHA1, PLD , phospholipase D alpha 1	0	41
ABA signaling	Cotton_A_11389	6.62	23.99	4.68	12.45	8.25	7.58	AT3G15730.1	PLDALPHA1, PLD , phospholipase D alpha 1	9e-141	4
ABA signaling	Cotton_D_gene_10010049	4.96	7.75	2.1	1.88	4.24	9.95	AT3G18130.1	RACK1C_AT , receptor for activated C kinase 1C	4e-20	38
ABA signaling	Cotton_A_18624	42.08	137.89	89.06	76.81	39.35	26.77	AT3G48360.1	BT2, ATBT2 , BTB and TAZ domain protein 2	5e-129	11
ABA signaling	Cotton_D_gene_10011569	0.95	0.48	0	2.58	4.71	3.79	AT4G15900.1	PRL1 , pleiotropic regulatory locus 1	7e-19	31
ABA signaling	Cotton_D_gene_10029445	4.02	13.09	1.87	3.52	5.42	2.84	AT4G16280.2	FCA , RNA binding;abscisic acid binding	5e-17	14
ABA signaling	Cotton_A_22851	8.27	5.57	0.94	3.52	2.36	1.42	AT4G16280.2	FCA , RNA binding;abscisic acid binding	1e-15	18
ABA signaling	Cotton_A_13406	3.78	10.42	11.69	42.05	47.12	68.23	AT4G19850.2	ATPP2-A2, PP2A2, PP2-A2 , lectin-related	1e-29	30
ABA signaling	Cotton_D_gene_10004304	11.82	58.89	85.32	447.47	453.07	422.43	AT4G19850.2	ATPP2-A2, PP2A2, PP2-A2 , lectin-related	1e-29	29
ABA signaling	Cotton_D_gene_10024874	3.55	8.48	2.34	27.95	23.09	35.3	AT4G23650.1	CDPK6, CPK3 , calcium-dependent protein kinase 6	0	30
ABA signaling	Cotton_A_24177	0	3.15	0.47	4.93	4.24	3.55	AT4G23650.1	CDPK6, CPK3 , calcium-dependent protein kinase 6	1e-149	33
ABA signaling	Cotton_A_01559	0	435.47	102.15	15.27	1570.78	2.61	AT4G23650.1	CDPK6, CPK3 , calcium-dependent protein kinase 6	3e-141	39
ABA signaling	Cotton_A_30794	9.69	8.72	3.04	5.4	2.36	3.79	AT4G23650.1	CDPK6, CPK3 , calcium-dependent protein kinase 6	2e-118	23
ABA signaling	Cotton_A_05713	1.89	1.7	1.17	2.82	3.3	6.16	AT4G26070.2	MEK1, NMAPKK, ATMEK1, MKK1 , MAP kinase/ ERK kinase 1	3e-158	37
ABA signaling	Cotton_A_12869	4.26	1.94	1.4	0	1.18	1.18	AT4G26070.2	MEK1, NMAPKK, ATMEK1, MKK1 , MAP kinase/ ERK kinase 1	4e-29	25
ABA signaling	Cotton_A_23536	2.6	15.75	10.29	14.56	12.02	9.48	AT4G26070.2	MEK1, NMAPKK, ATMEK1, MKK1 , MAP kinase/ ERK kinase 1	5e-26	1
ABA signaling	Cotton_A_09360	0	2.42	7.48	2.35	1.41	1.42	AT4G26110.1	NAP1;1, ATNAP1;1 | nucleosome assembly protein1;1	3e-134	42
ABA signaling	Cotton_D_gene_10013610	0	0.73	1.64	4.23	2.59	1.42	AT5G01550.1	LECRKA4.2 , lectin receptor kinase a4.1	2e-57	28
ABA signaling	Cotton_A_19365	0	3.88	1.17	12.45	8.72	11.14	AT5G04870.1	CPK1, ATCPK1 , calcium dependent protein kinase 1	4e-145	33
ABA signaling	Cotton_D_gene_10022586	1.42	10.66	2.81	17.15	30.86	31.51	AT5G04870.1	CPK1, ATCPK1 , calcium dependent protein kinase 1	3e-105	31
ABA signaling	Cotton_A_33971	1.42	2.91	0.94	3.99	5.65	5.21	AT5G04870.1	CPK1, ATCPK1 , calcium dependent protein kinase 1	3e-101	31
ABA signaling	Cotton_A_39947	3.31	0	0	3.05	2.12	1.66	AT5G04870.1	CPK1, ATCPK1 , calcium dependent protein kinase 1	6e-99	19
ABA signaling	Cotton_A_33161	0.47	4.85	0.7	0	0.47	0	AT5G04870.1	CPK1, ATCPK1 , calcium dependent protein kinase 1	3e-64	15
ABA signaling	Cotton_A_10558	16.55	95.48	56.1	43.45	51.6	48.57	AT5G10560.1	Glycosyl hydrolase family protein	0	6
ABA signaling	Cotton_D_gene_10021277	7.57	17.93	19.64	4.46	4.24	4.26	AT5G10560.1	Glycosyl hydrolase family protein	0	41
ABA signaling	Cotton_D_gene_10015679	3.78	7.27	2.57	1.17	0.47	0	AT5G10560.1	Glycosyl hydrolase family protein	0	21
ABA signaling	Cotton_A_30641	19.39	83.6	99.81	185.33	101.55	79.13	AT5G20910.1	AIP2 , RING/U-box superfamily protein	1e-20	28
ABA signaling	Cotton_A_04136	6.62	57.92	21.04	17.85	23.32	30.56	AT5G20910.1	AIP2 , RING/U-box superfamily protein	1e-18	6
ABA signaling	Cotton_A_27661	36.88	86.75	49.79	13.62	18.85	14.93	AT5G20910.1	AIP2 , RING/U-box superfamily protein	7e-17	16
ABA signaling	Cotton_A_36958	0.95	2.42	1.17	2.11	4.48	6.16	AT5G20910.1	AIP2 , RING/U-box superfamily protein	2e-16	36
ABA signaling	Cotton_A_19820	1.18	3.88	1.87	6.58	5.89	9	AT5G46350.1	WRKY8, ATWRKY8 , WRKY DNA-binding protein 8	2e-41	30
ABA signaling	Cotton_A_22063	0.71	0.97	0	1.41	1.65	3.08	AT5G46350.1	WRKY8, ATWRKY8 , WRKY DNA-binding protein 8	6e-40	36
ABA signaling	Cotton_A_08728	0	16.72	7.01	44.86	66.44	0.47	AT5G46350.1	WRKY8, ATWRKY8 , WRKY DNA-binding protein 8	1e-39	35
ABA signaling	Cotton_A_26747	0.71	2.18	2.81	5.87	6.13	9	AT5G46350.1	WRKY8, ATWRKY8 , WRKY DNA-binding protein 8	2e-39	30
ABA signaling	Cotton_A_17878	25.77	12.84	18	5.4	5.18	3.55	AT5G51640.1	YLS7, TBL17 , Plant protein of unknown function (DUF828)	1e-75	20
ABA signaling	Cotton_D_gene_10034487	19.86	6.3	7.95	3.99	2.59	2.37	AT5G51640.1	YLS7, TBL17 , Plant protein of unknown function (DUF828)	2e-75	24
ABA signaling	Cotton_A_03963	8.51	49.44	13.32	51.91	54.42	41.94	AT5G51640.1	YLS7, TBL17 , Plant protein of unknown function (DUF828)	3e-40	33
ABA signaling	Cotton_A_32850	11.58	8.72	5.84	4.93	7.54	2.61	AT5G51640.1	YLS7, TBL17 , Plant protein of unknown function (DUF828)	8e-22	23
ABA signaling	Cotton_D_gene_10029195	2.6	16.96	2.81	7.75	3.77	5.69	AT5G56270.1	WRKY2, ATWRKY2 , WRKY DNA-binding protein 2	3e-26	4
ABA signaling	Cotton_A_00144	3.07	1.21	0.7	0	0.94	2.84	AT5G63320.1	NPX1 , nuclear protein X1	3e-33	38
ABA signaling	Cotton_A_24199	3.55	4.6	1.87	6.58	8.72	6.87	AT5G63980.1	SAL1, ALX8, ATSAL1, HOS2, FRY1, RON1 | Inositol monophosphatase family protein	3e-166	31
ABA signaling	Cotton_D_gene_10031330	1.42	0.97	2.34	6.81	5.42	7.82	AT5G63980.1	SAL1, ALX8, ATSAL1, HOS2, FRY1, RON1 | Inositol monophosphatase family protein	5e-93	30
ABA signaling	Cotton_D_gene_10002134	6.62	1.7	8.42	0.94	1.18	2.37	AT5G67500.2	VDAC2, ATVDAC2 , voltage dependent anion channel 2	3e-82	20
ABA signaling	Cotton_A_06132	3.78	4.36	0	1.88	0	2.37	AT5G67500.2	VDAC2, ATVDAC2 , voltage dependent anion channel 2	8e-77	12
ABA transport	Cotton_D_gene_10026152	3.55	6.54	0.94	0.94	0.47	2.37	AT1G71960.1	ABCG25, ATABCG25 , ATP-binding casette family G25	3e-180	12
ABA transport	Cotton_A_34114	6.15	4.36	0.47	1.17	1.88	1.18	AT1G71960.1	ABCG25, ATABCG25 , ATP-binding casette family G25	3e-178	18
ABA transport	Cotton_A_06323	3.78	23.51	11.69	33.35	9.9	8.53	AT1G71960.1	ABCG25, ATABCG25 , ATP-binding casette family G25	6e-164	26
ABA transport	Cotton_D_gene_10003676	0	6.3	3.27	17.85	4.48	5.69	AT1G71960.1	ABCG25, ATABCG25 , ATP-binding casette family G25	1e-163	26
auxin biosynthesis	Cotton_A_37094	1.42	5.33	4.21	7.05	3.53	4.98	AT1G70560.1	TAA1, SAV3 | tryptophan aminotransferase of Arabidopsis 1	2e-82	26
auxin biosynthesis	Cotton_A_25495	12.29	26.66	6.55	12.92	12.96	16.35	AT2G20610.1	SUR1, HLS3, RTY, ALF1, RTY1 | Tyrosine transaminase family protein	4e-29	4
auxin biosynthesis	Cotton_A_14094	6.86	6.3	16.13	5.87	4.48	3.55	AT2G46870.1	NGA1 , AP2/B3-like transcriptional factor family protein	3e-74	42
auxin biosynthesis	Cotton_A_17359	0.47	7.51	2.1	7.28	8.01	0	AT2G46870.1	NGA1 , AP2/B3-like transcriptional factor family protein	6e-74	1
auxin biosynthesis	Cotton_A_30046	11.82	9.21	0.47	4.46	4.48	3.32	AT4G39950.1	CYP79B2 , cytochrome P450, family 79, subfamily B, polypeptide 2	1e-19	18
auxin biosynthesis	Cotton_A_39685	0	4.6	1.64	0	1.18	0	AT5G43890.1	YUC5, SUPER1 | Flavin-binding monooxygenase family protein	0	16
auxin response	Cotton_A_26243	0	5.57	0.94	0	1.41	2.61	AT1G09540.1	MYB61, ATMYB61 | myb domain protein 61	5e-84	5
auxin response	Cotton_A_01202	1.42	4.12	0.7	0.7	2.59	6.16	AT1G15750.1	WSIP1, TPL , Transducin family protein / WD-40 repeat family protein	0	36
auxin response	Cotton_A_02664	15.6	27.63	36.93	8.22	15.79	34.12	AT1G17345.1	SAUR-like auxin-responsive protein family	4e-38	42
auxin response	Cotton_A_01118	6.38	8	0.47	3.52	3.06	4.5	AT1G22920.1	CSN5A, JAB1, AJH1 , COP9 signalosome 5A	0	17
auxin response	Cotton_A_19538	1.65	3.88	0	1.64	3.77	4.5	AT1G23160.1	Auxin-responsive GH3 family protein	1e-90	36
auxin response	Cotton_D_gene_10003438	8.98	4.36	3.51	3.76	0.71	2.37	AT1G28130.1	GH3.17 , Auxin-responsive GH3 family protein	7e-170	24
auxin response	Cotton_A_14407	5.67	3.39	3.97	1.88	1.18	0.47	AT1G59750.1	ARF1 | auxin response factor 1	0	20
auxin response	Cotton_A_03375	5.91	3.88	4.21	2.58	0.71	1.66	AT2G04160.1	AIR3 , Subtilisin-like serine endopeptidase family protein	1e-177	20
auxin response	Cotton_A_14888	4.02	6.54	12.62	15.03	6.83	0.47	AT2G04160.1	AIR3 , Subtilisin-like serine endopeptidase family protein	2e-136	40
auxin response	Cotton_A_26615	4.02	4.12	0	0.7	0.71	0	AT2G04160.1	AIR3 , Subtilisin-like serine endopeptidase family protein	4e-81	23
auxin response	Cotton_A_09480	7.09	1.94	2.1	1.41	2.36	0.95	AT2G06850.1	EXGT-A1, EXT, XTH4 , xyloglucan endotransglucosylase/hydrolase 4	3e-179	24
auxin response	Cotton_A_31303	13.95	35.14	7.48	7.52	3.3	4.03	AT2G06850.1	EXGT-A1, EXT, XTH4 , xyloglucan endotransglucosylase/hydrolase 4	8e-101	9
auxin response	Cotton_A_09738	0	4.85	3.74	0	0	0	AT2G06850.1	EXGT-A1, EXT, XTH4 , xyloglucan endotransglucosylase/hydrolase 4	2e-58	41
auxin response	Cotton_A_40787	8.98	6.79	3.04	0.94	1.18	1.66	AT2G21220.1	SAUR12	2e-58	22
auxin response	Cotton_A_02603	2.84	6.06	2.57	9.87	7.54	13.27	AT2G26740.1	ATSEH, SEH , soluble epoxide hydrolase	2e-133	30
auxin response	Cotton_A_02602	5.2	2.42	5.14	8.22	10.13	18.72	AT2G26740.1	ATSEH, SEH , soluble epoxide hydrolase	1e-129	37
auxin response	Cotton_A_17657	3.78	52.1	18.47	30.77	23.32	0.95	AT2G26740.1	ATSEH, SEH , soluble epoxide hydrolase	2e-50	2
auxin response	Cotton_D_gene_10030133	4.26	5.82	0	1.17	3.06	1.66	AT2G26740.1	ATSEH, SEH , soluble epoxide hydrolase	3e-49	14
auxin response	Cotton_A_21826	7.09	25.44	6.08	3.99	4.95	9.71	AT2G26740.1	ATSEH, SEH , soluble epoxide hydrolase	2e-48	7
auxin response	Cotton_A_01697	0	1.21	0	3.76	4.24	1.18	AT2G31180.1	ATMYB14, MYB14AT, MYB14 | myb domain protein 14	3e-83	35
auxin response	Cotton_A_36414	0	4.12	1.4	6.58	2.12	1.9	AT2G31180.1	ATMYB14, MYB14AT, MYB14 | myb domain protein 14	6e-77	26
auxin response	Cotton_A_32194	7.33	36.35	18.47	16.44	15.31	16.35	AT2G45210.1	SAUR36	7e-51	6
auxin response	Cotton_D_gene_10035440	0.47	0.97	0	2.35	1.65	3.32	AT2G47000.1	PGP4, ABCB4, ATPGP4 , ATP binding cassette subfamily B4	0	30
auxin response	Cotton_A_09303	0.47	0.97	5.38	1.17	0.47	0.47	AT3G04730.1	IAA16 , indoleacetic acid-induced protein 16	2e-114	42
auxin response	Cotton_A_26269	4.26	8.72	5.14	1.17	8.01	13.74	AT3G11280.1	Duplicated homeodomain-like superfamily protein	4e-55	38
auxin response	Cotton_D_gene_10032627	16.55	25.44	47.22	85.5	69.5	61.6	AT3G60690.1	SAUR59	1e-53	27
auxin response	Cotton_A_33970	0.47	1.7	2.1	6.11	7.07	5.21	AT4G00880.1	SAUR31	9e-37	29
auxin response	Cotton_D_gene_10027482	0.71	2.18	2.57	2.82	1.88	5.69	AT4G16890.1	SNC1, BAL , disease resistance protein (TIR-NBS-LRR class), putative	4e-124	37
auxin response	Cotton_D_gene_10027485	1.18	1.7	3.04	5.64	9.66	6.63	AT4G16890.1	SNC1, BAL , disease resistance protein (TIR-NBS-LRR class), putative	1e-118	31
auxin response	Cotton_A_19302	0	1.94	1.17	3.52	2.12	0.95	AT4G16890.1	SNC1, BAL , disease resistance protein (TIR-NBS-LRR class), putative	9e-114	26
auxin response	Cotton_A_10995	1.65	4.12	3.74	5.87	6.36	11.85	AT4G16890.1	SNC1, BAL , disease resistance protein (TIR-NBS-LRR class), putative	4e-85	37
auxin response	Cotton_D_gene_10012642	0	0	0	1.17	0.47	2.84	AT4G16890.1	SNC1, BAL , disease resistance protein (TIR-NBS-LRR class), putative	4e-77	37
auxin response	Cotton_D_gene_10002733	4.02	16.72	3.27	22.31	20.5	18.95	AT4G16890.1	SNC1, BAL , disease resistance protein (TIR-NBS-LRR class), putative	5e-77	33
auxin response	Cotton_D_gene_10012641	0	0	0.47	4.23	2.83	4.26	AT4G16890.1	SNC1, BAL , disease resistance protein (TIR-NBS-LRR class), putative	2e-76	29
auxin response	Cotton_D_gene_10004762	0	0.48	0.47	0.94	0.47	3.08	AT4G16890.1	SNC1, BAL , disease resistance protein (TIR-NBS-LRR class), putative	5e-73	37
auxin response	Cotton_A_05129	3.78	2.67	2.57	3.52	0	2.37	AT4G32880.1	ATHB-8, ATHB8, HB-8 , homeobox gene 8	0	22
auxin response	Cotton_A_05379	1.18	3.39	2.1	0	1.41	4.5	AT4G32880.1	ATHB-8, ATHB8, HB-8 , homeobox gene 8	2e-17	38
auxin response	Cotton_A_02022	2.13	3.15	2.57	0	2.83	4.03	AT4G36800.1	RCE1 , RUB1 conjugating enzyme 1	8e-122	38
auxin response	Cotton_D_gene_10005678	9.46	29.56	7.01	6.34	7.07	13.27	AT4G36800.1	RCE1 , RUB1 conjugating enzyme 1	3e-120	7
auxin response	Cotton_A_32198	3.31	2.18	0	1.64	2.59	2.37	AT4G36800.1	RCE1 , RUB1 conjugating enzyme 1	1e-119	19
auxin response	Cotton_A_17751	45.39	51.86	78.77	277.41	338.09	420.54	AT4G36800.1	RCE1 , RUB1 conjugating enzyme 1	5e-27	30
auxin response	Cotton_A_14371	2.84	0	2.57	2.35	2.12	2.61	AT4G36800.1	RCE1 , RUB1 conjugating enzyme 1	7e-25	19
auxin response	Cotton_A_20053	0	15.99	3.51	0.47	0.47	0.47	AT4G36800.1	RCE1 , RUB1 conjugating enzyme 1	6e-22	15
auxin response	Cotton_A_11664	8.98	5.33	4.68	2.11	4.01	6.4	AT4G36800.1	RCE1 , RUB1 conjugating enzyme 1	1e-17	24
auxin response	Cotton_D_gene_10040600	4.49	8	1.87	1.17	1.88	0.47	AT4G38840.1	SAUR14	4e-38	13
auxin response	Cotton_A_23722	25.77	31.99	7.95	7.75	12.49	9.95	AT5G07990.1	CYP75B1, D501 , Cytochrome P450 superfamily protein	1e-177	12
auxin response	Cotton_D_gene_10013733	1.18	1.94	2.57	2.58	3.06	10.9	AT5G07990.1	CYP75B1, D501 , Cytochrome P450 superfamily protein	1e-177	37
auxin response	Cotton_A_38068	6.15	7.03	4.68	37.11	28.04	31.04	AT5G07990.1	CYP75B1, D501 , Cytochrome P450 superfamily protein	2e-116	29
auxin response	Cotton_A_00258	4.96	31.99	16.6	112.98	101.07	134.81	AT5G09810.1	ACT7 , actin 7	0	30
auxin response	Cotton_A_13266	0.71	0	1.17	1.64	1.65	2.61	AT5G12330.4	LRP1 | Lateral root primordium (LRP) protein-related	9e-80	30
auxin response	Cotton_A_03843	0.47	1.7	1.17	6.81	4.48	7.58	AT5G13300.1	SFC, VAN3, AGD3 , ARF GTPase-activating protein	7e-28	30
auxin response	Cotton_A_21657	50.36	46.04	172.98	314.28	200.74	139.78	AT5G54490.1	PBP1 , pinoid-binding protein 1	2e-39	28
auxin response	Cotton_D_gene_10039833	87	152.67	472.41	883.89	608.8	442.1	AT5G54490.1	PBP1 , pinoid-binding protein 1	3e-38	27
auxin signaling	Cotton_A_39542	6.86	14.54	2.34	8.22	3.53	7.58	AT1G06400.1	ARA2, ATRABA1A, ATRAB11E, ARA-2 , Ras-related small GTP-binding family protein	7e-125	3
auxin signaling	Cotton_A_28058	6.15	18.42	5.38	7.52	4.48	5.69	AT1G06400.1	ARA2, ATRABA1A, ATRAB11E, ARA-2 , Ras-related small GTP-binding family protein	7e-45	10
auxin signaling	Cotton_A_26246	4.49	1.45	11.45	6.34	7.07	4.98	AT1G18970.1	GLP4 , germin-like protein 4	6e-58	42
auxin signaling	Cotton_A_28718	143.98	90.87	3.97	0.7	0.94	0.71	AT1G18970.1	GLP4 , germin-like protein 4	1e-34	25
auxin signaling	Cotton_A_27840	7.09	27.14	12.62	45.1	36.99	51.18	AT1G19180.1	TIFY10A , jasmonate-zim-domain protein 1	5e-50	33
auxin signaling	Cotton_A_11862	2.84	12.6	2.34	5.17	5.18	9.48	AT1G19180.1	TIFY10A , jasmonate-zim-domain protein 1	1e-48	5
auxin signaling	Cotton_A_17344	8.27	56.95	20.8	77.04	69.03	96.19	AT1G21250.1	WAK1, PRO25 , cell wall-associated kinase	4e-120	33
auxin signaling	Cotton_A_18210	4.02	9.45	14.26	32.41	23.56	18.95	AT1G21250.1	WAK1, PRO25 , cell wall-associated kinase	4e-113	27
auxin signaling	Cotton_A_26862	12.53	127.22	73.4	149.62	115.92	90.98	AT1G21250.1	WAK1, PRO25 , cell wall-associated kinase	4e-113	26
auxin signaling	Cotton_A_32790	2.36	4.6	0	1.41	1.41	2.84	AT1G21250.1	WAK1, PRO25 , cell wall-associated kinase	1e-28	17
auxin signaling	Cotton_A_29978	5.91	4.12	2.1	0	0.71	0.95	AT1G24260.2	SEP3, AGL9 , K-box region and MADS-box transcription factor family protein	2e-56	22
auxin signaling	Cotton_A_11328	6.15	3.39	0	1.41	2.59	0	AT1G28330.5	DYL1 , dormancy-associated protein-like 1	7e-52	18
auxin signaling	Cotton_A_38742	22.93	8.97	4.68	3.76	7.54	1.66	AT1G28330.5	DYL1 , dormancy-associated protein-like 1	4e-42	24
auxin signaling	Cotton_A_02933	38.06	31.02	20.34	17.85	9.42	13.5	AT1G30330.2	ARF6 , auxin response factor 6	0	22
auxin signaling	Cotton_D_gene_10011841	9.69	5.57	7.48	2.35	3.77	2.13	AT1G53940.1	GLIP2 | GDSL-motif lipase 2	3e-27	20
auxin signaling	Cotton_A_30404	3.31	6.3	18.47	7.75	4.24	5.45	AT1G56010.2	NAC1, ANAC022 | NAC domain containing protein 1	3e-97	42
auxin signaling	Cotton_A_36800	2.13	1.94	4.68	4.93	6.13	10.19	AT3G07390.1	AIR12 , auxin-responsive family protein	2e-19	37
auxin signaling	Cotton_A_22693	14.42	12.84	1.4	5.4	4.01	6.16	AT3G26810.1	AFB2 | auxin signaling F-box 2	0	18
auxin signaling	Cotton_A_04869	0	0.73	0	0.47	3.06	1.42	AT4G02570.1	CUL1 , cullin 1	3e-61	31
auxin signaling	Cotton_A_10622	13	24.23	5.14	7.05	8.01	9.48	AT4G08920.1	CRY1, BLU1, HY4, OOP2, ATCRY1 | cryptochrome 1	0	8
auxin signaling	Cotton_A_40982	2.36	4.6	0	0.94	1.65	0.47	AT4G08920.1	CRY1, BLU1, HY4, OOP2, ATCRY1 | cryptochrome 1	6e-28	14
auxin signaling	Cotton_A_11944	0	7.51	1.87	16.91	8.48	9.24	AT4G30480.2	TPR1, AtTPR1 , Tetratricopeptide repeat (TPR)-like superfamily protein	7e-12	26
auxin signaling	Cotton_A_06930	2.6	5.82	1.64	2.82	9.42	10.66	AT4G37050.1	PLP4, PLA V, AtPLAIVC , PATATIN-like protein 4	4e-80	36
auxin signaling	Cotton_A_08631	1.18	4.12	0.94	3.52	5.42	4.26	AT4G37070.2	PLP1, PLA IVA, AtPLAIVA , Acyl transferase/acyl hydrolase/lysophospholipase superfamily protein	1e-168	32
auxin signaling	Cotton_D_gene_10025830	10.64	6.54	0.47	7.75	18.61	17.53	AT4G37070.2	PLP1, PLA IVA, AtPLAIVA , Acyl transferase/acyl hydrolase/lysophospholipase superfamily protein	6e-135	31
auxin signaling	Cotton_A_06929	1.18	4.36	4.44	4.7	3.53	9.95	AT4G37070.2	PLP1, PLA IVA, AtPLAIVA , Acyl transferase/acyl hydrolase/lysophospholipase superfamily protein	4e-124	37
auxin signaling	Cotton_A_25952	19.62	18.66	1.87	8.93	8.95	4.74	AT5G19140.1	ATAILP1, AILP1 , Aluminium induced protein with YGL and LRDR motifs	7e-145	18
auxin signaling	Cotton_A_05694	19.15	37.32	16.36	5.87	18.61	39.57	AT5G20570.2	ROC1, RBX1, HRT1, ATRBX1 | RING-box 1	7e-68	5
auxin signaling	Cotton_A_11859	13.48	23.75	10.52	6.34	11.54	26.77	AT5G20570.2	ROC1, RBX1, HRT1, ATRBX1 | RING-box 1	9e-66	38
auxin signaling	Cotton_A_27835	14.42	8.72	0.47	5.87	4.24	3.55	AT5G20570.2	ROC1, RBX1, HRT1, ATRBX1 | RING-box 1	9e-27	18
auxin signaling	Cotton_D_gene_10031731	0	2.91	1.17	4.93	10.6	3.55	AT5G40990.1	GLIP1 , GDSL lipase 1	3e-126	35
auxin signaling	Cotton_A_04831	5.91	0.73	0.7	0.47	0	0	AT5G40990.1	GLIP1 , GDSL lipase 1	9e-50	24
auxin signaling	Cotton_D_gene_10014612	22.46	4.6	1.87	0	0	0.47	AT5G40990.1	GLIP1 , GDSL lipase 1	1e-44	24
auxin signaling	Cotton_A_41033	26.72	10.66	8.18	5.64	3.53	3.55	AT5G40990.1	GLIP1 , GDSL lipase 1	4e-44	24
auxin signaling	Cotton_A_04804	0	20.11	3.74	0	0	0	AT5G40990.1	GLIP1 , GDSL lipase 1	4e-44	15
auxin signaling	Cotton_A_05410	15.84	2.42	0.94	0	0.47	0.47	AT5G40990.1	GLIP1 , GDSL lipase 1	1e-36	24
auxin signaling	Cotton_D_gene_10002925	7.8	1.21	0	0	0	0.47	AT5G40990.1	GLIP1 , GDSL lipase 1	1e-35	24
auxin signaling	Cotton_A_17499	67.85	12.36	2.57	0	0	0.71	AT5G40990.1	GLIP1 , GDSL lipase 1	4e-35	24
auxin signaling	Cotton_A_04510	2.36	7.75	2.1	9.63	8.01	6.63	AT5G40990.1	GLIP1 , GDSL lipase 1	4e-30	33
auxin signaling	Cotton_A_00536	4.02	1.94	0	0	0	0	AT5G40990.1	GLIP1 , GDSL lipase 1	7e-29	25
auxin signaling	Cotton_A_41068	0.71	2.42	0	0.7	3.06	3.32	AT5G40990.1	GLIP1 , GDSL lipase 1	1e-26	36
auxin signaling	Cotton_A_32550	3.07	1.94	1.4	0	1.41	0.95	AT5G43700.1	ATAUX2-11, IAA4 , AUX/IAA transcriptional regulator family protein	2e-85	25
auxin signaling	Cotton_A_26006	2.13	7.75	0.94	1.41	0.94	1.66	AT5G43700.1	ATAUX2-11, IAA4 , AUX/IAA transcriptional regulator family protein	2e-74	8
auxin signaling	Cotton_A_11048	2.13	8.97	1.17	2.11	0	1.9	AT5G60450.1	ARF4 , auxin response factor 4	0	8
auxin signaling	Cotton_A_01955	0	5.09	2.34	0.47	2.36	1.9	AT5G62000.1	ARF2, ARF1-BP, HSS, ORE14 | auxin response factor 2	0	6
auxin signaling	Cotton_A_27705	11.82	16.96	1.64	5.4	5.89	4.03	AT5G63310.1	NDPK2, NDPK1A, NDPK IA IA, NDPK IA, ATNDPK2 , nucleoside diphosphate kinase 2	9e-60	12
auxin transport	Cotton_A_20369	0	2.42	1.4	3.05	6.83	4.5	AT1G11310.1	MLO2, ATMLO2, PMR2 , Seven transmembrane MLO family protein	0	31
auxin transport	Cotton_D_gene_10032462	0	0	0.47	1.64	5.18	4.74	AT1G11310.1	MLO2, ATMLO2, PMR2 , Seven transmembrane MLO family protein	0	31
auxin transport	Cotton_A_26172	0	2.42	2.1	13.86	17.43	20.61	AT1G11310.1	MLO2, ATMLO2, PMR2 , Seven transmembrane MLO family protein	0	30
auxin transport	Cotton_A_39162	9.22	76.09	21.51	100.06	89.53	120.83	AT1G11310.1	MLO2, ATMLO2, PMR2 , Seven transmembrane MLO family protein	1e-148	33
auxin transport	Cotton_A_11131	15.13	11.63	3.51	0.94	2.36	4.5	AT1G15520.1	PDR12, ATPDR12, ABCG40, ATABCG40 , pleiotropic drug resistance 12	0	25
auxin transport	Cotton_A_11824	0	2.67	0.47	1.88	2.12	4.03	AT1G15520.1	PDR12, ATPDR12, ABCG40, ATABCG40 , pleiotropic drug resistance 12	0	34
auxin transport	Cotton_A_32035	0.95	8.97	2.57	11.27	14.14	9.71	AT1G15520.1	PDR12, ATPDR12, ABCG40, ATABCG40 , pleiotropic drug resistance 12	0	33
auxin transport	Cotton_A_05316	67.14	287.89	94.44	444.88	474.27	566.96	AT1G15520.1	PDR12, ATPDR12, ABCG40, ATABCG40 , pleiotropic drug resistance 12	0	33
auxin transport	Cotton_D_gene_10031902	0	2.42	0	3.52	4.24	4.74	AT1G15520.1	PDR12, ATPDR12, ABCG40, ATABCG40 , pleiotropic drug resistance 12	0	33
auxin transport	Cotton_A_01454	3.78	15.99	13.32	13.15	8.25	6.16	AT1G18350.1	ATMKK7, BUD1, MKK7 , MAP kinase kinase 7	2e-110	2
auxin transport	Cotton_A_08616	1.42	1.94	1.17	6.11	6.83	6.63	AT1G18350.1	ATMKK7, BUD1, MKK7 , MAP kinase kinase 7	3e-42	29
auxin transport	Cotton_D_gene_10031221	4.73	18.42	5.84	50.97	44.06	45.96	AT1G18350.1	ATMKK7, BUD1, MKK7 , MAP kinase kinase 7	6e-28	29
auxin transport	Cotton_A_14209	0	0.97	0.47	0.7	3.3	2.84	AT1G59870.1	PEN3, PDR8, ATPDR8, ABCG36, ATABCG36 , ABC-2 and Plant PDR ABC-type transporter family protein	0	31
auxin transport	Cotton_A_28957	6.62	12.84	6.31	29.36	43.59	33.88	AT1G69960.1	PP2A , serine/threonine protein phosphatase 2A	4e-94	29
auxin transport	Cotton_A_16161	1.65	4.12	6.78	0	1.88	2.84	AT1G69960.1	PP2A , serine/threonine protein phosphatase 2A	4e-63	41
auxin transport	Cotton_D_gene_10006161	13	8	0.7	2.11	2.59	1.66	AT2G34650.1	PID, ABR , Protein kinase superfamily protein	1e-131	25
auxin transport	Cotton_A_05499	3.31	4.36	1.64	2.35	1.18	0	AT2G34650.1	PID, ABR , Protein kinase superfamily protein	2e-128	13
auxin transport	Cotton_A_07462	74	121.17	75.27	29.6	42.88	61.36	AT2G34650.1	PID, ABR , Protein kinase superfamily protein	5e-125	7
auxin transport	Cotton_A_28123	1.42	3.63	2.34	2.82	3.06	6.63	AT2G36910.1	ATPGP1, PGP1, ABCB1 , ATP binding cassette subfamily B1	6e-156	36
auxin transport	Cotton_A_39871	32.63	76.33	39.5	34.53	20.5	15.4	AT2G36910.1	ATPGP1, PGP1, ABCB1 , ATP binding cassette subfamily B1	6e-14	11
auxin transport	Cotton_A_18467	24.59	53.56	26.88	33.12	11.07	21.32	AT2G38120.1	AUX1, WAV5, PIR1, MAP1 , Transmembrane amino acid transporter family protein	0	11
auxin transport	Cotton_A_00329	0.71	2.91	4.91	0.47	0	0	AT2G38120.1	AUX1, WAV5, PIR1, MAP1 , Transmembrane amino acid transporter family protein	0	41
auxin transport	Cotton_A_21092	0.95	10.18	3.74	1.64	1.18	3.79	AT2G38120.1	AUX1, WAV5, PIR1, MAP1 , Transmembrane amino acid transporter family protein	2e-11	6
auxin transport	Cotton_A_30399	0.71	0.73	0.7	0.7	1.41	4.26	AT3G14370.1	WAG2 | Protein kinase superfamily protein	2e-167	37
auxin transport	Cotton_A_14059	1.65	9.21	1.64	2.35	2.12	0.71	AT3G43300.1	ATMIN7, BEN1 | HOPM interactor 7	0	10
auxin transport	Cotton_A_24547	16.55	18.9	2.1	1.88	5.65	5.45	AT5G13930.1	CHS, TT4, ATCHS , Chalcone and stilbene synthase family protein	0	12
auxin transport	Cotton_A_40710	6.15	13.09	1.87	2.11	5.42	3.32	AT5G13930.1	CHS, TT4, ATCHS , Chalcone and stilbene synthase family protein	0	14
auxin transport	Cotton_A_29004	4.73	15.51	2.34	4.23	2.36	5.92	AT5G15100.1	PIN8, ATPIN8 , Auxin efflux carrier family protein	2e-56	8
auxin transport	Cotton_D_gene_10006865	0	0	3.27	0.47	0	0	AT5G16780.1	DOT2, MDF , SART-1 family	0	42
auxin transport	Cotton_A_22569	2.13	4.6	14.49	3.52	1.18	3.08	AT5G16780.1	DOT2, MDF , SART-1 family	0	42
auxin transport	Cotton_A_12647	5.44	8.72	3.27	0.47	1.41	1.9	AT2G46690.1	SAUR32	8e-44	21
auxin transport	Cotton_A_25889	12.77	4.85	37.87	5.4	13.9	12.32	AT2G46690.1	SAUR32	2e-43	42
auxin transport	Cotton_D_gene_10015913	5.67	6.3	14.03	1.88	3.53	3.55	AT2G46690.1	SAUR32	6e-43	42
BR biosynthesis	Cotton_A_25318	1.42	1.45	0	1.88	0.47	3.08	AT1G17060.1	CYP72C1, SOB7 , cytochrome p450 72c1	6e-164	36
BR biosynthesis	Cotton_D_gene_10037328	0.47	1.94	1.4	4.46	5.42	5.45	AT1G17060.1	CYP72C1, SOB7 , cytochrome p450 72c1	7e-140	29
BR biosynthesis	Cotton_A_34852	548.02	556.88	201.73	24.9	90.94	174.38	AT1G20330.1	CVP1,SMT2, FRL1 , sterol methyltransferase 2	9e-14	23
BR biosynthesis	Cotton_A_26082	6.86	1.45	2.1	1.41	1.41	1.9	AT2G03760.1	ST, ATST1, RAR047, ST1, AtSOT1, AtSOT12, SOT12 | sulphotransferase 12	1e-117	24
BR biosynthesis	Cotton_A_12135	29.79	23.75	28.99	8.46	5.65	2.13	AT2G03760.1	ST, ATST1, RAR047, ST1, AtSOT1, AtSOT12, SOT12 | sulphotransferase 12	2e-77	20
BR biosynthesis	Cotton_A_04122	4.73	2.42	1.4	0	1.88	1.18	AT2G14920.1	ATST4A, ST4A | sulfotransferase 4A	2e-79	25
BR biosynthesis	Cotton_A_24719	4.49	1.21	1.17	1.41	0	0.47	AT2G38050.1	DET2, DWF6, ATDET2 | 3-oxo-5-alpha-steroid 4-dehydrogenase family protein	1e-17	24
BR biosynthesis	Cotton_D_gene_10029104	62.89	41.68	50.02	32.41	26.39	13.27	AT4G36380.1	ROT3 | Cytochrome P450 superfamily protein	2e-46	20
BR biosynthesis	Cotton_D_gene_10001237	2.84	14.78	5.61	11.74	6.6	11.37	AT5G05690.1	CPD, CYP90A, CYP90, CBB3, DWF3, CYP90A1 , Cytochrome P450 superfamily protein	0	34
BR biosynthesis	Cotton_D_gene_10001614	4.26	15.99	6.08	0.7	2.12	2.13	AT5G05690.1	CPD, CYP90A, CYP90, CBB3, DWF3, CYP90A1 , Cytochrome P450 superfamily protein	3e-66	16
BR metabolism	Cotton_A_19422	9.69	30.29	39.5	94.9	127.23	78.42	AT2G26710.1	BAS1, CYP734A1, CYP72B1 , Cytochrome P450 superfamily protein	3e-137	29
BR metabolism	Cotton_A_36656	2.6	5.82	8.65	6.11	5.18	1.42	AT2G26710.1	BAS1, CYP734A1, CYP72B1 , Cytochrome P450 superfamily protein	3e-127	40
BR metabolism	Cotton_A_31342	4.73	6.54	4.68	19.73	24.27	29.14	AT2G26710.1	BAS1, CYP734A1, CYP72B1 , Cytochrome P450 superfamily protein	1e-109	30
BR metabolism	Cotton_A_01133	12.29	2.18	1.17	2.35	1.41	0.47	AT2G26710.1	BAS1, CYP734A1, CYP72B1 , Cytochrome P450 superfamily protein	2e-103	24
BR metabolism	Cotton_A_06034	3.78	12.12	2.1	8.93	7.3	10.42	AT2G26710.1	BAS1, CYP734A1, CYP72B1 , Cytochrome P450 superfamily protein	3e-94	34
BR metabolism	Cotton_A_33239	5.44	7.03	5.61	1.41	9.42	18.24	AT2G26710.1	BAS1, CYP734A1, CYP72B1 , Cytochrome P450 superfamily protein	4e-66	37
BR metabolism	Cotton_A_26341	14.66	6.54	4.91	3.52	4.95	2.84	AT2G26710.1	BAS1, CYP734A1, CYP72B1 , Cytochrome P450 superfamily protein	4e-42	24
BR metabolism	Cotton_A_32174	1.18	8	3.04	37.82	41.23	69.89	AT2G36800.1	DOGT1, UGT73C5 , don-glucosyltransferase 1	0	30
BR metabolism	Cotton_A_32170	7.33	14.54	14.03	21.14	34.63	21.8	AT2G36800.1	DOGT1, UGT73C5 , don-glucosyltransferase 1	0	31
BR metabolism	Cotton_A_04771	0	0.97	3.97	3.52	2.83	0	AT2G36800.1	DOGT1, UGT73C5 , don-glucosyltransferase 1	0	40
BR metabolism	Cotton_A_07865	31.44	78.27	17.77	14.33	15.31	25.59	AT2G45400.1	BEN1 , NAD(P)-binding Rossmann-fold superfamily protein	2e-90	8
BR metabolism	Cotton_A_06838	4.49	5.09	3.97	0.47	0.71	1.66	AT2G45400.1	BEN1 , NAD(P)-binding Rossmann-fold superfamily protein	1e-86	21
BR metabolism	Cotton_A_04716	3.55	14.78	2.57	3.29	2.83	1.9	AT2G45400.1	BEN1 , NAD(P)-binding Rossmann-fold superfamily protein	4e-69	10
BR receptor	Cotton_A_20417	0	0	0.47	2.82	3.06	4.74	AT1G55610.1	BRL1 , BRI1 like	4e-150	30
BR receptor	Cotton_D_gene_10013363	6.15	4.85	5.38	1.17	1.41	0.71	AT1G55610.1	BRL1 , BRI1 like	2e-135	20
BR receptor	Cotton_D_gene_10013364	9.69	5.82	6.78	2.58	0.94	4.03	AT1G55610.1	BRL1 , BRI1 like	6e-135	20
BR receptor	Cotton_A_09813	8.51	4.12	6.08	2.82	1.65	2.61	AT1G55610.1	BRL1 , BRI1 like	4e-134	20
BR receptor	Cotton_A_34609	24.82	11.15	7.95	2.11	2.83	1.18	AT1G55610.1	BRL1 , BRI1 like	2e-119	25
BR receptor	Cotton_D_gene_10000951	0	0	0	2.11	2.59	2.13	AT1G55610.1	BRL1 , BRI1 like	7e-115	29
BR receptor	Cotton_A_27081	1.42	2.18	0.7	0	1.18	3.08	AT1G55610.1	BRL1 , BRI1 like	5e-113	38
BR receptor	Cotton_A_05590	0	0.73	0.94	2.11	3.06	2.84	AT1G55610.1	BRL1 , BRI1 like	2e-106	29
BR receptor	Cotton_D_gene_10033055	0	0	0.7	1.88	2.59	0.71	AT1G55610.1	BRL1 , BRI1 like	1e-99	35
BR receptor	Cotton_A_18191	1.65	5.09	5.14	13.39	9.9	5.69	AT1G55610.1	BRL1 , BRI1 like	2e-98	27
BR receptor	Cotton_D_gene_10016304	4.26	1.7	1.87	0.94	1.18	0	AT1G55610.1	BRL1 , BRI1 like	2e-96	20
BR receptor	Cotton_A_38306	7.57	1.7	2.81	0.7	0.47	0	AT1G55610.1	BRL1 , BRI1 like	1e-93	20
BR receptor	Cotton_A_01964	4.02	7.27	2.1	8.93	5.89	6.87	AT1G55610.1	BRL1 , BRI1 like	3e-92	26
BR receptor	Cotton_A_13477	4.02	1.7	1.17	1.41	0	0	AT1G55610.1	BRL1 , BRI1 like	3e-83	24
BR receptor	Cotton_A_02996	2.13	13.33	8.65	19.73	9.42	14.93	AT1G55610.1	BRL1 , BRI1 like	3e-79	26
BR receptor	Cotton_D_gene_10005493	0.71	4.12	2.57	5.64	3.77	2.13	AT1G55610.1	BRL1 , BRI1 like	2e-55	26
BR receptor	Cotton_D_gene_10025760	9.69	13.57	15.66	27.48	20.97	57.57	AT1G55610.1	BRL1 , BRI1 like	8e-54	37
BR receptor	Cotton_A_08819	0.47	0.97	0.47	3.76	3.3	4.5	AT1G55610.1	BRL1 , BRI1 like	3e-51	30
BR receptor	Cotton_A_16362	6.15	1.94	1.87	1.17	2.83	1.66	AT1G55610.1	BRL1 , BRI1 like	4e-50	24
BR receptor	Cotton_A_38077	0	0.73	0.94	2.82	0.47	3.79	AT1G55610.1	BRL1 , BRI1 like	3e-49	30
BR receptor	Cotton_D_gene_10001954	0	0	0	0.47	0.71	3.08	AT1G55610.1	BRL1 , BRI1 like	3e-49	37
BR receptor	Cotton_A_36109	3.31	20.36	6.31	31.24	18.85	17.06	AT1G55610.1	BRL1 , BRI1 like	3e-45	26
BR receptor	Cotton_D_gene_10010498	1.65	10.9	3.74	21.14	10.6	9.71	AT1G55610.1	BRL1 , BRI1 like	4e-44	26
BR receptor	Cotton_A_06854	7.33	44.35	10.05	18.32	16.96	30.33	AT1G55610.1	BRL1 , BRI1 like	3e-40	5
BR receptor	Cotton_A_38327	3.07	1.7	0.94	0	0.71	0.47	AT1G55610.1	BRL1 , BRI1 like	3e-34	25
BR receptor	Cotton_A_05839	4.49	13.57	2.81	8.46	7.54	8.06	AT1G55610.1	BRL1 , BRI1 like	1e-27	4
BR receptor	Cotton_D_gene_10015213	0.95	7.27	0	4.23	2.83	4.98	AT1G55610.1	BRL1 , BRI1 like	4e-27	34
BR receptor	Cotton_A_19105	4.26	4.85	3.97	14.33	17.2	22.98	AT1G55610.1	BRL1 , BRI1 like	2e-20	30
BR receptor	Cotton_D_gene_10005412	2.84	14.06	4.44	17.85	12.49	19.66	AT4G39400.1	BRI1, CBB2, DWF2, BIN1, ATBRI1 , Leucine-rich receptor-like protein kinase family protein	1e-123	34
BR receptor	Cotton_A_27833	3.55	24.96	5.61	23.49	22.85	22.74	AT4G39400.1	BRI1, CBB2, DWF2, BIN1, ATBRI1 , Leucine-rich receptor-like protein kinase family protein	4e-121	33
BR receptor	Cotton_D_gene_10033337	0	7.03	0.47	7.52	4.95	4.98	AT4G39400.1	BRI1, CBB2, DWF2, BIN1, ATBRI1 , Leucine-rich receptor-like protein kinase family protein	6e-106	26
BR receptor	Cotton_A_16741	0	4.36	2.57	14.09	9.42	6.4	AT4G39400.1	BRI1, CBB2, DWF2, BIN1, ATBRI1 , Leucine-rich receptor-like protein kinase family protein	4e-105	27
BR receptor	Cotton_A_03926	32.15	27.38	10.29	7.05	12.72	22.98	AT4G39400.1	BRI1, CBB2, DWF2, BIN1, ATBRI1 , Leucine-rich receptor-like protein kinase family protein	9e-86	17
BR receptor	Cotton_A_03753	1.42	2.67	1.17	5.4	6.83	11.37	AT4G39400.1	BRI1, CBB2, DWF2, BIN1, ATBRI1 , Leucine-rich receptor-like protein kinase family protein	6e-79	30
BR receptor	Cotton_A_00511	1.18	4.6	1.87	0	0.47	0.71	AT4G39400.1	BRI1, CBB2, DWF2, BIN1, ATBRI1 , Leucine-rich receptor-like protein kinase family protein	4e-65	16
BR receptor	Cotton_A_38598	13.24	4.85	2.1	4.7	2.59	2.37	AT4G39400.1	BRI1, CBB2, DWF2, BIN1, ATBRI1 , Leucine-rich receptor-like protein kinase family protein	1e-61	24
BR receptor	Cotton_D_gene_10000955	0.71	3.15	0	3.52	6.13	5.21	AT4G39400.1	BRI1, CBB2, DWF2, BIN1, ATBRI1 , Leucine-rich receptor-like protein kinase family protein	2e-60	31
BR receptor	Cotton_D_gene_10031057	5.2	1.45	0.7	0.7	0	0.71	AT4G39400.1	BRI1, CBB2, DWF2, BIN1, ATBRI1 , Leucine-rich receptor-like protein kinase family protein	8e-59	24
BR receptor	Cotton_A_29184	0.95	3.15	14.03	61.78	34.63	20.14	AT4G39400.1	BRI1, CBB2, DWF2, BIN1, ATBRI1 , Leucine-rich receptor-like protein kinase family protein	1e-58	27
BR receptor	Cotton_A_05084	0	3.39	1.64	9.63	8.48	5.45	AT4G39400.1	BRI1, CBB2, DWF2, BIN1, ATBRI1 , Leucine-rich receptor-like protein kinase family protein	4e-55	27
BR receptor	Cotton_A_03458	0.47	8	2.1	6.81	9.19	7.11	AT4G39400.1	BRI1, CBB2, DWF2, BIN1, ATBRI1 , Leucine-rich receptor-like protein kinase family protein	2e-52	32
BR receptor	Cotton_D_gene_10022978	0	2.18	1.87	7.99	4.71	4.26	AT4G39400.1	BRI1, CBB2, DWF2, BIN1, ATBRI1 , Leucine-rich receptor-like protein kinase family protein	1e-49	27
BR receptor	Cotton_D_gene_10023246	0	0.73	1.4	3.99	4.48	3.08	AT4G39400.1	BRI1, CBB2, DWF2, BIN1, ATBRI1 , Leucine-rich receptor-like protein kinase family protein	7e-48	29
BR receptor	Cotton_D_gene_10008229	1.18	2.91	2.1	2.58	3.53	9.24	AT4G39400.1	BRI1, CBB2, DWF2, BIN1, ATBRI1 , Leucine-rich receptor-like protein kinase family protein	2e-46	37
BR receptor	Cotton_A_01863	0.47	3.39	0	1.41	1.41	3.55	AT4G39400.1	BRI1, CBB2, DWF2, BIN1, ATBRI1 , Leucine-rich receptor-like protein kinase family protein	3e-46	34
BR receptor	Cotton_A_34047	0.71	6.79	3.51	4.7	3.53	5.92	AT4G39400.1	BRI1, CBB2, DWF2, BIN1, ATBRI1 , Leucine-rich receptor-like protein kinase family protein	5e-27	34
BR receptor	Cotton_A_26629	12.29	59.13	35.76	153.38	155.26	56.86	AT4G39400.1	BRI1, CBB2, DWF2, BIN1, ATBRI1 , Leucine-rich receptor-like protein kinase family protein	8e-26	35
BR response	Cotton_A_35449	17.49	9.21	38.34	11.98	5.89	8.53	AT1G13260.1	RAV1, EDF4 , related to ABI3/VP1 1	4e-152	42
BR response	Cotton_A_37921	4.26	9.45	14.73	22.08	13.43	14.45	AT1G13260.1	RAV1, EDF4 , related to ABI3/VP1 1	9e-134	28
BR response	Cotton_A_20937	0	9.21	46.05	0	47.12	0	AT3G61460.1	BRH1 , brassinosteroid-responsive RING-H2	5e-82	39
BR response	Cotton_A_06771	3.31	19.39	7.01	20.67	12.72	12.32	AT5G57560.1	TCH4, XTH22 , Xyloglucan endotransglucosylase/hydrolase family protein	3e-151	26
BR response	Cotton_A_06766	0	3.15	0.47	2.11	3.3	1.42	AT5G57560.1	TCH4, XTH22 , Xyloglucan endotransglucosylase/hydrolase family protein	9e-150	32
BR signaling	Cotton_D_gene_10003640	3.55	13.33	3.97	16.44	11.31	7.58	AT1G07340.1	ATSTP2, STP2 , sugar transporter 2	0	26
BR signaling	Cotton_A_12442	0	67.85	7.48	5.4	24.27	35.06	AT1G07340.1	ATSTP2, STP2 , sugar transporter 2	8e-167	5
BR signaling	Cotton_A_40408	3.07	7.51	2.1	0.47	2.83	1.66	AT1G07340.1	ATSTP2, STP2 , sugar transporter 2	6e-145	14
BR signaling	Cotton_A_04733	53.43	154.37	78.54	237	170.81	227.92	AT1G07340.1	ATSTP2, STP2 , sugar transporter 2	7e-139	33
BR signaling	Cotton_A_05055	2.6	12.12	0.94	2.35	1.41	1.9	AT1G07340.1	ATSTP2, STP2 , sugar transporter 2	5e-137	8
BR signaling	Cotton_A_20850	4.96	18.17	16.83	22.08	12.72	30.56	AT1G07340.1	ATSTP2, STP2 , sugar transporter 2	3e-49	34
BR signaling	Cotton_A_34671	29.79	23.99	12.62	10.34	8.48	7.11	AT1G16390.1	ATOCT3, 3-Oct , organic cation/carnitine transporter 3	3e-12	23
BR signaling	Cotton_D_gene_10023181	2.13	2.42	2.81	1.41	6.36	6.87	AT1G16390.1	ATOCT3, 3-Oct , organic cation/carnitine transporter 3	4e-12	31
BR signaling	Cotton_A_25917	0.71	3.15	1.87	0.7	3.3	4.98	AT1G16390.1	ATOCT3, 3-Oct , organic cation/carnitine transporter 3	4e-12	36
BR signaling	Cotton_D_gene_10001717	9.22	29.56	10.29	11.51	6.36	11.61	AT1G71830.1	SERK1, ATSERK1 , somatic embryogenesis receptor-like kinase 1	5e-165	15
BR signaling	Cotton_A_24594	0	1.7	0	0.47	3.77	2.37	AT1G71830.1	SERK1, ATSERK1 , somatic embryogenesis receptor-like kinase 1	4e-63	31
BR signaling	Cotton_D_gene_10017981	13.95	8.24	7.25	8.22	2.83	7.58	AT1G71830.1	SERK1, ATSERK1 , somatic embryogenesis receptor-like kinase 1	6e-54	24
BR signaling	Cotton_A_24282	7.8	22.78	6.31	23.25	20.97	28.67	AT1G71830.1	SERK1, ATSERK1 , somatic embryogenesis receptor-like kinase 1	4e-38	34
BR signaling	Cotton_A_24799	3.78	2.91	0	0	2.12	1.18	AT1G78300.1	GRF2, 14-3-3OMEGA, GF14 OMEGA , general regulatory factor 2	6e-159	18
BR signaling	Cotton_A_09442	3.55	1.45	0.7	0	0.47	0	AT2G16910.1	AMS , basic helix-loop-helix (bHLH) DNA-binding superfamily protein	5e-28	25
BR signaling	Cotton_A_29754	8.04	2.42	0.94	11.51	20.73	18.01	AT2G16910.1	AMS , basic helix-loop-helix (bHLH) DNA-binding superfamily protein	1e-13	31
BR signaling	Cotton_A_11943	8.51	9.21	0.94	5.64	4.01	3.32	AT2G27210.1	BSL3 | BRI1 suppressor 1 (BSU1)-like 3	0	18
BR signaling	Cotton_A_10274	2.13	4.12	3.97	9.63	10.13	7.82	AT3G13380.1	BRL3 , BRI1-like 3	2e-138	29
BR signaling	Cotton_A_14232	9.93	15.02	1.4	13.39	29.92	9.24	AT3G13380.1	BRL3 , BRI1-like 3	7e-104	35
BR signaling	Cotton_A_24516	4.73	7.03	5.61	2.58	11.07	17.06	AT3G13380.1	BRL3 , BRI1-like 3	3e-100	37
BR signaling	Cotton_A_22143	1.42	0.73	0.94	3.05	2.83	6.87	AT3G13380.1	BRL3 , BRI1-like 3	6e-100	37
BR signaling	Cotton_A_02277	2.13	5.09	3.27	14.56	15.31	13.27	AT3G13380.1	BRL3 , BRI1-like 3	1e-59	29
BR signaling	Cotton_D_gene_10021077	9.46	34.17	9.82	47.21	41.94	46.67	AT3G13380.1	BRL3 , BRI1-like 3	2e-57	33
BR signaling	Cotton_D_gene_10008193	7.57	6.06	2.57	2.11	2.12	0.71	AT3G13380.1	BRL3 , BRI1-like 3	1e-56	23
BR signaling	Cotton_A_04562	0.47	1.94	10.52	0.7	1.41	0	AT3G13380.1	BRL3 , BRI1-like 3	5e-55	42
BR signaling	Cotton_A_11130	0	2.18	1.87	4.46	2.12	2.13	AT3G13380.1	BRL3 , BRI1-like 3	1e-52	26
BR signaling	Cotton_A_31704	0.47	5.33	3.74	6.11	7.07	0.71	AT3G13380.1	BRL3 , BRI1-like 3	1e-50	1
BR signaling	Cotton_A_00182	96.22	63.49	35.53	11.27	9.66	10.42	AT3G13380.1	BRL3 , BRI1-like 3	4e-20	22
BR signaling	Cotton_A_04862	9.93	6.3	4.44	0.94	1.18	1.66	AT3G16570.1	RALF23, ATRALF23 | rapid alkalinization factor 23	6e-39	22
BR signaling	Cotton_A_40984	3.07	0.48	0	0	0	0	AT3G29030.1	ATEXPA5, ATEXP5, ATHEXP ALPHA 1.4, EXP5, EXPA5 , expansin A5	2e-125	24
BR signaling	Cotton_A_22092	8.98	3.15	0.47	0	0	0.47	AT3G29030.1	ATEXPA5, ATEXP5, ATHEXP ALPHA 1.4, EXP5, EXPA5 , expansin A5	5e-112	25
BR signaling	Cotton_A_15452	24.59	11.39	79.24	139.52	62.67	66.58	AT4G08950.1	EXO , Phosphate-responsive 1 family protein	7e-148	28
BR signaling	Cotton_D_gene_10008361	27.42	22.78	46.75	125.43	45	37.2	AT4G08950.1	EXO , Phosphate-responsive 1 family protein	7e-143	28
BR signaling	Cotton_A_00895	11.82	21.08	6.55	5.17	6.6	15.87	AT4G30610.1	BRS1, SCPL24 , alpha/beta-Hydrolases superfamily protein	0	7
BR signaling	Cotton_A_36321	17.73	23.51	5.38	7.75	10.6	15.16	AT4G30610.1	BRS1, SCPL24 , alpha/beta-Hydrolases superfamily protein	5e-158	17
BR signaling	Cotton_A_36535	3.78	6.3	1.17	1.64	0.94	0.47	AT4G30610.1	BRS1, SCPL24 , alpha/beta-Hydrolases superfamily protein	7e-156	13
BR signaling	Cotton_A_03766	17.26	30.78	9.58	9.63	5.42	10.66	AT4G30610.1	BRS1, SCPL24 , alpha/beta-Hydrolases superfamily protein	2e-83	13
BR signaling	Cotton_A_24339	0	5.09	4.44	4.46	2.59	0	AT4G30610.1	BRS1, SCPL24 , alpha/beta-Hydrolases superfamily protein	6e-17	1
BR signaling	Cotton_A_17871	10.17	14.54	8.18	6.11	3.77	3.32	AT4G33430.2	BAK1, RKS10, SERK3, ELG, ATSERK3, ATBAK1 , BRI1-associated receptor kinase	2e-168	21
BR signaling	Cotton_D_gene_10034515	0.47	3.88	0	12.68	12.49	13.03	AT4G33430.2	BAK1, RKS10, SERK3, ELG, ATSERK3, ATBAK1 , BRI1-associated receptor kinase	4e-59	29
BR signaling	Cotton_A_12561	0.71	3.88	2.1	13.39	12.02	12.79	AT4G33430.2	BAK1, RKS10, SERK3, ELG, ATSERK3, ATBAK1 , BRI1-associated receptor kinase	2e-55	29
BR signaling	Cotton_A_07095	0.95	0	0.7	2.82	3.53	4.03	AT4G33430.2	BAK1, RKS10, SERK3, ELG, ATSERK3, ATBAK1 , BRI1-associated receptor kinase	9e-52	29
BR signaling	Cotton_D_gene_10040160	4.49	1.21	2.1	0.94	0	1.18	AT4G33430.2	BAK1, RKS10, SERK3, ELG, ATSERK3, ATBAK1 , BRI1-associated receptor kinase	3e-50	20
BR signaling	Cotton_A_10754	10.4	13.33	0	3.99	4.95	3.55	AT4G33430.2	BAK1, RKS10, SERK3, ELG, ATSERK3, ATBAK1 , BRI1-associated receptor kinase	2e-31	12
BR signaling	Cotton_A_41010	3.55	3.88	0.7	0.47	0	0	AT5G22260.1	MS1 | RING/FYVE/PHD zinc finger superfamily protein	6e-68	23
BR signaling	Cotton_A_08640	75.18	114.14	48.39	42.28	24.74	17.3	AT5G42750.1	BKI1 , BRI1 kinase inhibitor 1	5e-21	13
BR signaling	Cotton_A_40546	16.08	7.03	5.38	4.23	2.59	3.32	AT5G51550.1	EXL3 , EXORDIUM like 3	0	24
BR signaling	Cotton_A_25403	1.18	4.12	1.64	10.57	15.55	21.56	AT3G48430.1	REF6 | relative of early flowering 6	1e-68	30
BR signaling	Cotton_A_07928	2.6	4.36	2.1	12.68	21.2	21.56	AT3G48430.1	REF6 | relative of early flowering 6	7e-62	31
BR signaling	Cotton_D_gene_10001771	0.95	2.42	2.1	0.94	0.94	5.45	AT3G48430.1	REF6 | relative of early flowering 6	6e-12	38
CTK biosynthesis	Cotton_A_30632	3.55	0.73	0	0	0	0	AT3G63110.1	ATIPT3, IPT3 | isopentenyltransferase 3	6e-132	24
CTK catabolic process	Cotton_A_36825	6.15	2.91	1.17	3.05	2.59	6.16	AT1G75450.1	CKX5, ATCKX5, ATCKX6 | cytokinin oxidase 5	0	19
CTK response	Cotton_A_10234	4.73	8	0.7	0	1.88	0.95	AT1G05850.1	POM1, ERH2, ELP1, CTL1, ELP, HOT2, ATCTL1 , Chitinase family protein	8e-175	12
CTK response	Cotton_A_16545	7.57	5.09	1.64	0.94	2.36	2.61	AT1G05850.1	POM1, ERH2, ELP1, CTL1, ELP, HOT2, ATCTL1 , Chitinase family protein	1e-173	25
CTK response	Cotton_D_gene_10005889	18.44	6.54	1.17	0	0.94	0.47	AT1G05850.1	POM1, ERH2, ELP1, CTL1, ELP, HOT2, ATCTL1 , Chitinase family protein	4e-48	25
CTK response	Cotton_A_19782	2.84	25.44	17.3	73.29	48.3	65.39	AT1G05850.1	POM1, ERH2, ELP1, CTL1, ELP, HOT2, ATCTL1 , Chitinase family protein	7e-26	27
CTK response	Cotton_A_19778	21.51	63.98	54.46	318.04	290.03	380.5	AT1G05850.1	POM1, ERH2, ELP1, CTL1, ELP, HOT2, ATCTL1 , Chitinase family protein	2e-21	30
CTK response	Cotton_A_16373	13.95	35.14	43.24	132.24	154.09	193.33	AT1G05850.1	POM1, ERH2, ELP1, CTL1, ELP, HOT2, ATCTL1 , Chitinase family protein	2e-21	30
CTK response	Cotton_A_29058	0.47	0.97	3.51	0.94	0	0	AT1G69040.2	ACR4 | ACT domain repeat 4	0	42
CTK response	Cotton_A_06209	4.26	5.09	3.04	3.99	15.55	9.24	AT1G69040.2	ACR4 | ACT domain repeat 4	0	31
CTK response	Cotton_A_02834	0.71	0.48	0	0.94	0.47	3.08	AT1G78240.1	TSD2, QUA2, OSU1 , S-adenosyl-L-methionine-dependent methyltransferases superfamily protein	0	37
CTK response	Cotton_A_07875	18.91	15.51	6.08	5.17	1.65	4.74	AT1G78240.1	TSD2, QUA2, OSU1 , S-adenosyl-L-methionine-dependent methyltransferases superfamily protein	4e-83	22
CTK response	Cotton_A_19578	2.13	10.18	1.87	3.76	4.95	4.03	AT1G78240.1	TSD2, QUA2, OSU1 , S-adenosyl-L-methionine-dependent methyltransferases superfamily protein	5e-80	4
CTK response	Cotton_A_30339	0	5.82	0	1.17	0.94	0	AT1G78240.1	TSD2, QUA2, OSU1 , S-adenosyl-L-methionine-dependent methyltransferases superfamily protein	2e-76	10
CTK response	Cotton_A_03792	0	12.36	4.91	2.82	4.01	0	AT3G54010.1	PAS1, DEI1 | FKBP-type peptidyl-prolyl cis-trans isomerase family protein	5e-57	2
CTK response	Cotton_A_17802	2.6	2.18	2.1	4.23	6.6	9.48	AT4G16110.1	ARR2, RR2 , response regulator 2	5e-68	37
CTK response	Cotton_A_09138	16.08	49.44	23.38	10.1	14.61	10.66	AT4G16780.1	ATHB-2, HAT4, ATHB2, HB-2 , homeobox protein 2	2e-92	16
CTK response	Cotton_A_07926	4.02	6.06	2.57	7.75	9.42	10.9	AT4G17720.1	RNA-binding (RRM/RBD/RNP motifs) family protein	4e-111	30
CTK response	Cotton_A_19190	3.55	7.51	1.4	0.7	3.3	1.66	AT5G25220.1	KNAT3 , KNOTTED1-like homeobox gene 3	3e-169	14
CTK response	Cotton_A_28247	2.6	0.48	5.14	0.7	1.41	0.71	AT5G25220.1	KNAT3 , KNOTTED1-like homeobox gene 3	2e-160	42
CTK response	Cotton_A_11503	1.65	2.91	8.65	0.7	0.47	0	AT5G25220.1	KNAT3 , KNOTTED1-like homeobox gene 3	6e-143	42
CTK response	Cotton_A_38874	34.52	20.36	21.27	15.27	10.37	7.34	AT2G18300.3	basic helix-loop-helix (bHLH) DNA-binding superfamily protein	2e-54	20
CTK response	Cotton_A_26093	22.7	15.27	17.53	7.05	4.95	6.4	AT2G18300.3	basic helix-loop-helix (bHLH) DNA-binding superfamily protein	7e-45	20
CTK response	Cotton_A_08002	4.02	2.42	2.1	1.17	0	0.47	AT2G18300.3	basic helix-loop-helix (bHLH) DNA-binding superfamily protein	2e-36	22
CTK response	Cotton_D_gene_10026317	22.46	13.09	12.62	6.34	1.18	2.37	AT4G26150.1	CGA1, GATA22, GNL , cytokinin-responsive gata factor 1	2e-22	20
CTK signaling	Cotton_A_24921	0.47	30.78	14.03	0.94	66.68	0	AT1G10470.1	ARR4, MEE7, ATRR1, IBC7 | response regulator 4	6e-74	39
CTK signaling	Cotton_A_22111	16.31	26.66	13.79	10.1	5.42	8.77	AT2G16070.2	PDV2 , plastid division2	2e-62	21
CTK signaling	Cotton_A_20332	0.47	364.47	61.94	0	0	0.47	AT2G25180.1	ARR12, RR12 , response regulator 12	4e-26	15
CTK signaling	Cotton_D_gene_10017779	8.04	14.54	6.31	6.81	7.07	3.08	AT2G25180.1	ARR12, RR12 , response regulator 12	4e-25	10
CTK signaling	Cotton_A_19278	12.29	35.38	18.93	9.16	6.83	4.03	AT2G25180.1	ARR12, RR12 , response regulator 12	4e-24	16
CTK signaling	Cotton_A_00064	38.54	18.9	14.49	15.5	9.19	5.45	AT2G25180.1	ARR12, RR12 , response regulator 12	3e-17	24
CTK signaling	Cotton_A_07070	2.84	5.09	6.08	4.23	3.06	0.71	AT2G28305.1	LOG1, ATLOG1 , Putative lysine decarboxylase family protein	1e-117	41
CTK signaling	Cotton_A_15767	1.18	1.21	3.51	23.02	9.19	8.29	AT2G41310.1	ARR8, ATRR3, RR3 , response regulator 3	1e-73	27
CTK signaling	Cotton_D_gene_10024786	0.47	2.91	1.87	11.27	3.3	2.84	AT2G41310.1	ARR8, ATRR3, RR3 , response regulator 3	3e-73	28
CTK signaling	Cotton_A_21284	8.27	8.24	4.68	4.46	1.65	2.13	AT3G29350.1	AHP2 , histidine-containing phosphotransmitter 2	3e-54	22
CTK signaling	Cotton_A_19350	3.55	3.88	0.47	1.41	1.88	6.63	AT5G49720.1	ATGH9A1, TSD1, DEC, KOR, RSW2, IRX2, KOR1, GH9A1 , glycosyl hydrolase 9A1	1e-98	38
CTK signaling	Cotton_A_16416	7.57	5.82	2.81	1.41	1.18	0.95	AT5G49720.1	ATGH9A1, TSD1, DEC, KOR, RSW2, IRX2, KOR1, GH9A1 , glycosyl hydrolase 9A1	1e-97	22
CTK transport	Cotton_A_16581	2.6	9.45	5.38	21.14	14.14	21.8	AT1G28230.1	PUP1, ATPUP1 , purine permease 1	1e-70	33
CTK transport	Cotton_D_gene_10015472	0.47	2.18	1.64	6.11	5.65	3.79	AT1G28230.1	PUP1, ATPUP1 , purine permease 1	5e-69	27
CTK transport	Cotton_A_12363	1.42	3.39	1.64	9.87	11.31	10.42	AT1G28230.1	PUP1, ATPUP1 , purine permease 1	2e-40	29
CTK transport	Cotton_A_21957	14.19	14.3	9.35	5.17	2.59	3.79	AT1G28230.1	PUP1, ATPUP1 , purine permease 1	4e-40	22
ET biosynthesis	Cotton_A_35048	0.47	2.91	0.47	7.05	7.77	7.34	AT4G11280.1	ACS6, ATACS6 | 1-aminocyclopropane-1-carboxylic acid (acc) synthase 6	0	29
ET biosynthesis	Cotton_A_08760	8.51	18.66	3.74	7.05	6.13	15.16	AT1G02500.1	SAM1, SAM-1, MAT1, AtSAM1 , S-adenosylmethionine synthetase 1	0	5
ET biosynthesis	Cotton_D_gene_10035451	133.81	125.53	48.15	28.42	52.07	36.25	AT1G02500.1	SAM1, SAM-1, MAT1, AtSAM1 , S-adenosylmethionine synthetase 1	0	23
ET biosynthesis	Cotton_A_34794	25.3	129.89	42.08	66.47	41.7	57.1	AT1G05010.1	EFE, ACO4, EAT1 , ethylene-forming enzyme	3e-165	4
ET biosynthesis	Cotton_A_34793	22.46	191.44	138.38	353.27	283.2	368.18	AT1G05010.1	EFE, ACO4, EAT1 , ethylene-forming enzyme	2e-163	33
ET biosynthesis	Cotton_A_12270	1.18	4.85	39.27	7.75	10.37	4.74	AT1G05010.1	EFE, ACO4, EAT1 , ethylene-forming enzyme	6e-150	42
ET biosynthesis	Cotton_D_gene_10023023	2.6	11.87	0.47	28.42	26.39	15.64	AT1G05010.1	EFE, ACO4, EAT1 , ethylene-forming enzyme	3e-25	35
ET biosynthesis	Cotton_A_05251	2.84	7.03	0	2.35	0.94	1.18	AT1G17440.1	EER4, TAF12B , Transcription initiation factor TFIID subunit A	7e-82	8
ET biosynthesis	Cotton_A_09939	39.48	71	34.36	25.13	14.61	16.35	AT1G62960.1	ACS10 , ACC synthase 10	0	9
ET biosynthesis	Cotton_A_31255	9.93	11.63	3.74	17.15	12.96	24.4	AT4G01370.1	ATMPK4, MPK4 , MAP kinase 4	0	30
ET biosynthesis	Cotton_D_gene_10029273	6.38	29.81	9.35	42.28	23.32	35.3	AT4G01370.1	ATMPK4, MPK4 , MAP kinase 4	0	33
ET biosynthesis	Cotton_A_08563	21.28	34.9	13.32	12.92	8.72	10.66	AT5G51690.1	ACS12 | 1-amino-cyclopropane-1-carboxylate synthase 12	9e-21	13
ET receptor	Cotton_D_gene_10005247	3.78	20.84	8.65	9.4	6.83	8.77	AT3G04580.1	EIN4 , Signal transduction histidine kinase, hybrid-type, ethylene sensor	2e-179	6
ET response	Cotton_A_10902	0	7.03	3.74	18.32	5.18	0	AT1G25220.2	ASB1 | anthranilate synthase beta subunit 1	3e-15	28
ET response	Cotton_A_38367	4.49	5.57	0	3.29	3.3	1.66	AT1G25220.2	ASB1 | anthranilate synthase beta subunit 1	1e-14	18
ET response	Cotton_A_10345	0	0.48	3.51	0.47	0	0.47	AT1G05710.2	basic helix-loop-helix (bHLH) DNA-binding superfamily protein	4e-23	42
ET response	Cotton_A_36033	27.66	190.23	28.75	42.52	57.02	90.27	AT1G54270.1	EIF4A-2 , eif4a-2	5e-47	5
ET response	Cotton_A_02311	2.36	2.91	3.97	7.75	10.13	8.06	AT2G30860.1	ATGSTF9, GLUTTR, ATGSTF7, GSTF9 , glutathione S-transferase PHI 9	6e-19	29
ET response	Cotton_D_gene_10019600	3.55	10.9	4.21	11.51	15.55	19.43	AT2G37340.1	RSZ33, RS2Z33, AT-RS2Z33 , arginine/serine-rich zinc knuckle-containing protein 33	1e-80	30
ET response	Cotton_A_24839	15.37	69.06	18.23	35.7	26.39	25.82	AT2G37340.1	RSZ33, RS2Z33, AT-RS2Z33 , arginine/serine-rich zinc knuckle-containing protein 33	4e-78	4
ET response	Cotton_A_00833	1.42	2.42	0	3.99	2.36	3.79	AT3G01040.1	GAUT13 , galacturonosyltransferase 13	9e-111	33
ET response	Cotton_A_34689	21.51	29.32	10.05	8.93	6.6	7.82	AT3G01040.1	GAUT13 , galacturonosyltransferase 13	3e-106	13
ET response	Cotton_A_37892	3.31	20.11	9.35	32.41	12.02	8.53	AT3G01040.1	GAUT13 , galacturonosyltransferase 13	7e-22	26
ET response	Cotton_A_23362	0.47	1.21	4.44	0.47	0.71	0	AT3G13920.2	EIF4A1, RH4, TIF4A1 | eukaryotic translation initiation factor 4A1	4e-56	42
ET response	Cotton_A_02206	7.8	9.94	7.95	9.63	4.95	1.9	AT3G45780.1	PHOT1, NPH1, JK224, RPT1 , phototropin 1	0	11
ET response	Cotton_A_02150	71.16	91.36	49.32	21.84	10.13	15.87	AT3G52930.1	Aldolase superfamily protein	0	21
ET response	Cotton_D_gene_10024521	57.69	50.65	2.34	15.5	18.14	9.71	AT3G52930.1	Aldolase superfamily protein	6e-132	18
ET response	Cotton_A_19760	185.59	170.84	16.83	75.63	69.5	51.89	AT3G52930.1	Aldolase superfamily protein	6e-132	18
ET response	Cotton_A_04894	0.47	1.21	1.17	2.58	11.31	10.42	AT3G53710.1	AGD6 | ARF-GAP domain 6	8e-20	31
ET response	Cotton_D_gene_10020874	0.47	0.73	0.94	4.46	4.48	3.79	AT4G04500.1	CRK37 , cysteine-rich RLK (RECEPTOR-like protein kinase) 37	2e-64	29
ET response	Cotton_D_gene_10020887	0	1.94	0.7	1.41	5.42	10.42	AT4G04500.1	CRK37 , cysteine-rich RLK (RECEPTOR-like protein kinase) 37	1e-63	37
ET response	Cotton_D_gene_10020876	1.89	17.21	6.08	18.79	19.08	20.14	AT4G04500.1	CRK37 , cysteine-rich RLK (RECEPTOR-like protein kinase) 37	4e-62	33
ET response	Cotton_A_17847	2.6	10.9	2.57	16.68	14.84	15.16	AT4G04500.1	CRK37 , cysteine-rich RLK (RECEPTOR-like protein kinase) 37	3e-59	33
ET response	Cotton_D_gene_10020974	1.89	37.8	20.34	109.69	57.72	88.37	AT4G04500.1	CRK37 , cysteine-rich RLK (RECEPTOR-like protein kinase) 37	2e-56	27
ET response	Cotton_A_30891	1.42	1.45	0	0.47	2.83	3.79	AT4G04500.1	CRK37 , cysteine-rich RLK (RECEPTOR-like protein kinase) 37	6e-48	36
ET response	Cotton_D_gene_10012510	1.18	1.21	0	3.52	3.3	6.87	AT4G04500.1	CRK37 , cysteine-rich RLK (RECEPTOR-like protein kinase) 37	8e-47	30
ET response	Cotton_A_26668	3.55	9.45	3.27	8.69	20.26	47.62	AT4G04500.1	CRK37 , cysteine-rich RLK (RECEPTOR-like protein kinase) 37	1e-25	37
ET response	Cotton_A_03529	1.89	5.82	0.94	4.7	4.71	5.92	AT4G32285.1	ENTH/ANTH/VHS superfamily protein	0	34
ET response	Cotton_D_gene_10035312	1.65	6.06	6.08	3.99	5.18	0.95	AT4G37370.1	CYP81D8 , cytochrome P450, family 81, subfamily D, polypeptide 8	0	1
ET response	Cotton_A_11416	0.71	0.97	0.47	9.16	8.72	6.63	AT4G37370.1	CYP81D8 , cytochrome P450, family 81, subfamily D, polypeptide 8	0	29
ET response	Cotton_A_16669	17.26	50.65	65.68	140.23	141.36	139.55	AT4G37370.1	CYP81D8 , cytochrome P450, family 81, subfamily D, polypeptide 8	3e-156	29
ET response	Cotton_A_16596	31.68	21.57	79.24	93.72	42.64	58.28	AT5G47220.1	ATERF2, ATERF-2, ERF2 , ethylene responsive element binding factor 2	1e-62	28
ET response	Cotton_A_39322	79.44	4.12	1.64	0.7	0.94	1.9	AT5G56330.1	ATACA8, ACA8 , alpha carbonic anhydrase 8	2e-30	24
ET response	Cotton_A_03691	22.7	14.78	6.78	7.05	3.77	3.79	AT5G58350.1	WNK4, ZIK2 , with no lysine (K) kinase 4	6e-113	25
ET response	Cotton_A_06571	1.65	3.39	2.34	15.74	21.2	39.57	AT5G58350.1	WNK4, ZIK2 , with no lysine (K) kinase 4	3e-112	30
ET response	Cotton_A_16130	2.36	7.75	1.17	4.23	11.07	2.84	AT5G58350.1	WNK4, ZIK2 , with no lysine (K) kinase 4	4e-32	32
ET response	Cotton_A_01961	2.36	10.18	2.81	3.05	2.12	1.66	AT5G61790.1	CNX1, ATCNX1 | calnexin 1	0	10
ET signaling	Cotton_A_11767	13	22.54	7.25	5.4	8.72	9.24	AT1G26830.1	CUL3A, ATCUL3A, ATCUL3, CUL3 , cullin 3	0	7
ET signaling	Cotton_A_03919	1.18	5.33	1.87	7.28	6.36	6.87	AT1G28360.1	ERF12, ATERF12 , ERF domain protein 12	4e-45	33
ET signaling	Cotton_A_18742	16.08	66.16	15.43	16.21	8.25	13.03	AT1G54490.1	AIN1, EIN5, XRN4, ATXRN4 , exoribonuclease 4	3e-167	15
ET signaling	Cotton_A_05039	5.2	19.39	14.73	28.89	22.15	21.32	AT1G78080.1	RAP2.4 , related to AP2 4	3e-67	26
ET signaling	Cotton_A_08159	0.95	3.88	0.7	4.7	4.71	7.34	AT1G78080.1	RAP2.4 , related to AP2 4	2e-26	30
ET signaling	Cotton_A_07261	3.07	4.12	1.17	0.94	1.65	5.69	AT2G25490.1	EBF1, FBL6 , EIN3-binding F box protein 1	0	38
ET signaling	Cotton_A_04173	2.36	11.63	3.27	4.23	4.48	4.03	AT2G25490.1	EBF1, FBL6 , EIN3-binding F box protein 1	5e-28	4
ET signaling	Cotton_A_10526	4.49	18.66	9.12	10.34	8.72	7.34	AT3G20770.1	EIN3, AtEIN3 | Ethylene insensitive 3 family protein	0	2
ET signaling	Cotton_A_28629	59.34	47.98	197.99	139.52	41.94	30.33	AT3G23230.1	Integrase-type DNA-binding superfamily protein	4e-30	40
ET signaling	Cotton_A_08164	11.82	25.69	44.65	27.25	18.38	8.53	AT3G23240.1	ERF1, ETHYLENE RESPONSE FACTOR 1	3e-23	40
ET signaling	Cotton_D_gene_10031385	0.95	8.72	1.64	5.87	5.89	8.53	AT3G23240.1	ERF1, ETHYLENE RESPONSE FACTOR 1	8e-21	34
ET signaling	Cotton_A_22749	5.2	3.39	2.34	0.7	1.88	2.37	AT3G46060.1	ARA3, ARA-3, ATRABE1C, ATRAB8A, RAB8A , RAB GTPase homolog 8A	3e-12	25
ET signaling	Cotton_A_00116	3.07	7.75	1.17	0.94	2.83	2.37	AT4G38130.1	HD1, ATHD1, HDA1, RPD3A, HDA19, ATHDA19 , histone deacetylase 1	0	14
ET signaling	Cotton_A_09005	0	6.79	2.34	2.35	2.83	0	AT4G38130.1	HD1, ATHD1, HDA1, RPD3A, HDA19, ATHDA19 , histone deacetylase 1	0	2
ET signaling	Cotton_A_01396	2.36	0.97	1.64	1.17	3.77	5.45	AT4G38130.1	HD1, ATHD1, HDA1, RPD3A, HDA19, ATHDA19 , histone deacetylase 1	2e-18	37
ET signaling	Cotton_A_08386	3.31	22.78	8.88	19.26	16.26	20.38	AT5G03730.2	CTR1, SIS1, AtCTR1 , Protein kinase superfamily protein	4e-51	34
ET signaling	Cotton_A_39478	13.48	24.23	9.82	10.34	3.77	3.55	AT5G03730.2	CTR1, SIS1, AtCTR1 , Protein kinase superfamily protein	3e-34	13
ET signaling	Cotton_A_03306	12.53	86.03	12.16	25.6	19.08	21.09	AT5G03730.2	CTR1, SIS1, AtCTR1 , Protein kinase superfamily protein	2e-17	4
ET signaling	Cotton_A_03224	3.78	12.36	1.64	1.17	0	2.13	AT5G05170.1	CESA3, IXR1, ATCESA3, ATH-B, CEV1 , Cellulose synthase family protein	0	8
ET signaling	Cotton_A_21658	1.42	2.91	3.97	8.93	6.83	5.92	AT5G05170.1	CESA3, IXR1, ATCESA3, ATH-B, CEV1 , Cellulose synthase family protein	3e-81	27
ET signaling	Cotton_A_31385	2.84	84.82	21.97	97.48	115.45	216.31	AT5G05170.1	CESA3, IXR1, ATCESA3, ATH-B, CEV1 , Cellulose synthase family protein	7e-64	36
ET signaling	Cotton_D_gene_10005257	0	16.72	1.87	14.09	28.04	16.82	AT5G05170.1	CESA3, IXR1, ATCESA3, ATH-B, CEV1 , Cellulose synthase family protein	4e-60	32
ET signaling	Cotton_A_36707	2.13	11.63	3.74	4.7	1.88	4.26	AT5G44210.1	ERF9, ATERF9, ATERF-9 , erf domain protein 9	2e-38	6
ET signaling	Cotton_A_03920	5.2	22.05	14.03	11.98	9.66	17.3	AT5G44210.1	ERF9, ATERF9, ATERF-9 , erf domain protein 9	1e-27	6
ET signaling	Cotton_D_gene_10040842	7.09	29.32	25.48	57.55	22.62	20.38	AT5G44210.1	ERF9, ATERF9, ATERF-9 , erf domain protein 9	2e-24	28
ET signaling	Cotton_A_19844	19.15	82.15	87.66	120.26	67.85	39.09	AT5G44210.1	ERF9, ATERF9, ATERF-9 , erf domain protein 9	2e-24	1
ET signaling	Cotton_A_39885	23.17	52.59	7.01	6.81	9.66	8.53	AT5G44790.1	RAN1, HMA7 | copper-exporting ATPase / responsive-to-antagonist 1 / copper-transporting ATPase (RAN1)	1e-99	8
ET signaling	Cotton_A_07157	5.91	5.33	36.23	14.8	3.06	2.37	AT5G47230.1	ERF5, ATERF-5, ATERF5 , ethylene responsive element binding factor 5	3e-59	40
ET signaling	Cotton_A_07159	3.31	1.7	14.26	2.82	0.71	1.18	AT5G47230.1	ERF5, ATERF-5, ATERF5 , ethylene responsive element binding factor 5	9e-57	42
ET signaling	Cotton_D_gene_10019257	119.39	119.47	73.4	27.72	18.61	8.29	AT5G54190.1	PORA , protochlorophyllide oxidoreductase A	0	22
ET signaling	Cotton_A_23869	33.81	31.26	133.24	77.75	24.03	18.48	AT5G61600.1	ERF104 , ethylene response factor 104	1e-40	40
GA biosynthesis	Cotton_A_41275	3.31	14.78	4.68	4.93	3.3	3.08	AT1G15550.1	GA4, ATGA3OX1, GA3OX1 | gibberellin 3-oxidase 1	3e-50	15
GA biosynthesis	Cotton_A_30144	0	1.45	2.1	3.52	2.83	3.32	AT1G15550.1	GA4, ATGA3OX1, GA3OX1 | gibberellin 3-oxidase 1	1e-32	29
GA biosynthesis	Cotton_A_36749	14.19	8.24	2.1	3.29	5.89	4.5	AT1G79460.1	GA2, KS, ATKS, ATKS1, KS1 , Terpenoid cyclases/Protein prenyltransferases superfamily protein	5e-105	25
GA biosynthesis	Cotton_D_gene_10025048	0.47	1.21	0	2.82	3.53	3.08	AT4G21200.1	ATGA2OX8, GA2OX8 , gibberellin 2-oxidase 8	6e-22	29
GA biosynthesis	Cotton_A_38780	1.89	3.88	0.94	1.88	6.13	9	AT4G21200.1	ATGA2OX8, GA2OX8 , gibberellin 2-oxidase 8	8e-22	36
GA biosynthesis	Cotton_A_38313	0.47	1.45	1.17	5.4	8.25	5.69	AT4G21200.1	ATGA2OX8, GA2OX8 , gibberellin 2-oxidase 8	4e-21	29
GA biosynthesis	Cotton_A_37417	2.84	4.6	6.78	26.07	23.32	25.59	AT4G21200.1	ATGA2OX8, GA2OX8 , gibberellin 2-oxidase 8	6e-18	29
GA biosynthesis	Cotton_A_38779	0.47	4.36	2.1	7.52	11.78	18.01	AT4G21690.1	ATGA3OX3, GA3OX3 , gibberellin 3-oxidase 3	8e-23	30
GA biosynthesis	Cotton_A_19279	0	4.12	3.74	2.35	1.41	2.84	AT4G25420.1	GA5, GA20OX1, AT2301, ATGA20OX1 | 2-oxoglutarate (2OG) and Fe(II)-dependent oxygenase superfamily protein	4e-56	6
GA biosynthesis	Cotton_D_gene_10020525	3.55	3.15	0.47	0	0.94	0.71	AT4G32980.1	ATH1 , homeobox gene 1	7e-49	23
GA biosynthesis	Cotton_A_13481	1.42	7.75	0.94	2.11	0.94	0.95	AT4G32980.1	ATH1 , homeobox gene 1	2e-47	10
GA biosynthesis	Cotton_D_gene_10013658	4.02	12.84	0.47	1.17	2.12	0.47	AT4G32980.1	ATH1 , homeobox gene 1	1e-45	14
GA biosynthesis	Cotton_D_gene_10021819	20.33	29.32	2.81	8.22	6.36	3.08	AT4G32980.1	ATH1 , homeobox gene 1	3e-45	13
GA biosynthesis	Cotton_A_02285	135.7	512.29	229.31	146.1	105.79	139.07	AT4G32980.1	ATH1 , homeobox gene 1	1e-44	16
GA biosynthesis	Cotton_A_39756	13.48	16.24	0.47	2.35	2.36	2.13	AT4G32980.1	ATH1 , homeobox gene 1	1e-44	12
GA biosynthesis	Cotton_A_30275	2.6	7.51	0.47	2.35	3.3	2.61	AT4G32980.1	ATH1 , homeobox gene 1	1e-40	14
GA catabolic process	Cotton_A_21910	1.18	12.84	1.4	3.29	2.83	11.14	AT1G78440.1	ATGA2OX1, GA2OX1 | Arabidopsis thaliana gibberellin 2-oxidase 1	7e-141	5
GA deactivation	Cotton_A_02891	5.2	3.88	12.62	13.39	20.73	14.45	AT1G30040.1	ATGA2OX2, GA2OX2 , gibberellin 2-oxidase	5e-162	29
GA inducible	Cotton_A_10537	5.44	17.21	3.51	4.46	3.06	9	AT2G36830.1	TIP1;1, GAMMA-TIP1 , gamma tonoplast intrinsic protein	2e-106	7
GA inducible	Cotton_A_36818	353.21	152.67	106.82	68.12	29.92	29.85	AT2G36830.1	TIP1;1, GAMMA-TIP1 , gamma tonoplast intrinsic protein	6e-94	24
GA inducible	Cotton_A_00250	3.07	17.69	3.27	0	0	0	AT2G36830.1	TIP1;1, GAMMA-TIP1 , gamma tonoplast intrinsic protein	5e-31	9
GA inducible	Cotton_A_21737	50.12	50.89	18.93	20.2	13.43	9	AT2G36830.1	TIP1;1, GAMMA-TIP1 , gamma tonoplast intrinsic protein	2e-28	23
GA inducible	Cotton_A_25965	81.8	32.23	38.57	13.39	17.67	24.17	AT2G36830.1	TIP1;1, GAMMA-TIP1 , gamma tonoplast intrinsic protein	8e-28	24
GA inducible	Cotton_A_22985	8.51	4.85	2.1	1.17	0.71	0	AT2G36830.1	TIP1;1, GAMMA-TIP1 , gamma tonoplast intrinsic protein	8e-27	25
GA inducible	Cotton_A_20601	14.66	7.51	1.17	1.17	0	0.47	AT2G36830.1	TIP1;1, GAMMA-TIP1 , gamma tonoplast intrinsic protein	4e-22	25
GA receptor	Cotton_A_10775	10.64	12.12	11.92	5.4	6.13	2.37	AT3G05120.1	ATGID1A, GID1A , alpha/beta-Hydrolases superfamily protein	2e-29	21
GA receptor	Cotton_A_19532	0.95	0.73	1.87	2.58	3.77	9.95	AT3G63010.1	ATGID1B, GID1B , alpha/beta-Hydrolases superfamily protein	0	37
GA receptor	Cotton_A_08262	3.78	7.27	8.88	26.78	29.21	37.43	AT3G63010.1	ATGID1B, GID1B , alpha/beta-Hydrolases superfamily protein	0	30
GA receptor	Cotton_A_23671	0	2.67	2.34	12.45	12.49	16.82	AT3G63010.1	ATGID1B, GID1B , alpha/beta-Hydrolases superfamily protein	0	30
GA receptor	Cotton_A_10958	5.91	9.21	0.7	1.17	0.94	1.18	AT5G27320.1	ATGID1C, GID1C , alpha/beta-Hydrolases superfamily protein	2e-37	12
GA response	Cotton_A_19463	6.86	5.57	2.1	1.64	2.12	0.95	AT5G14920.1	GASA14	5e-26	23
GA response	Cotton_A_13094	3.55	3.63	1.87	1.88	0	0	AT5G14920.1	GASA14	4e-22	22
GA response	Cotton_A_02247	19.39	11.39	0.94	1.41	1.88	0.95	AT1G69530.3	EXPA1 , expansin A1	4e-143	25
GA response	Cotton_D_gene_10033543	36.17	36.11	6.55	3.05	2.59	0.71	AT1G69530.3	EXPA1 , expansin A1	2e-142	23
GA response	Cotton_A_13399	6.62	1.21	1.87	0.7	0.94	0.71	AT1G69530.3	EXPA1 , expansin A1	2e-133	24
GA response	Cotton_A_30342	2.36	7.75	3.51	2.11	1.65	0.71	AT1G69530.3	EXPA1 , expansin A1	6e-133	16
GA response	Cotton_A_04053	8.98	1.7	0.47	0.47	0	0	AT1G69530.3	EXPA1 , expansin A1	6e-121	24
GA response	Cotton_A_15740	3.55	0.73	0	0	0	0	AT1G69530.3	EXPA1 , expansin A1	3e-119	24
GA response	Cotton_A_06020	16.79	3.88	0.7	0	0	0	AT1G69530.3	EXPA1 , expansin A1	9e-119	24
GA response	Cotton_A_18257	17.49	7.27	4.21	9.87	13.67	7.34	AT1G75750.1	GASA1 | GAST1 protein homolog 1	5e-32	19
GA response	Cotton_D_gene_10002630	4.26	0	0.94	2.11	3.53	0.95	AT1G75750.1	GASA1 | GAST1 protein homolog 1	1e-31	19
GA response	Cotton_A_18259	23.88	6.3	5.61	2.58	1.65	4.26	AT2G18420.1	Gibberellin-regulated family protein	7e-31	24
GA response	Cotton_A_18574	4.73	10.66	6.55	1.88	2.12	1.18	AT2G37640.1	ATEXPA3, ATEXP3, ATHEXP ALPHA 1.9, EXP3 , Barwin-like endoglucanases superfamily protein	4e-153	21
GA response	Cotton_D_gene_10003238	7.8	7.75	2.1	0.94	0	1.18	AT2G37640.1	ATEXPA3, ATEXP3, ATHEXP ALPHA 1.9, EXP3 , Barwin-like endoglucanases superfamily protein	1e-152	23
GA response	Cotton_A_40927	34.75	13.81	18.93	3.29	3.06	1.66	AT3G58070.1	GIS , C2H2 and C2HC zinc fingers superfamily protein	4e-42	20
GA response	Cotton_D_gene_10028952	0.47	4.12	4.21	11.51	3.3	4.26	AT4G30270.1	MERI5, MERI5B, MERISTEM 5, MERISTEM-5, SEN4, SENESCENCE 4, XTH24	5e-148	28
GA response	Cotton_A_16900	4.96	6.79	12.16	28.19	9.42	9.24	AT4G30270.1	MERI5, MERI5B, MERISTEM 5, MERISTEM-5, SEN4, SENESCENCE 4, XTH24	2e-144	28
GA response	Cotton_A_36300	5.2	7.51	2.81	0.94	0.71	2.37	AT4G36880.1	CP1 , cysteine proteinase1	6e-154	12
GA response	Cotton_A_14481	14.66	21.81	12.39	9.63	5.42	4.98	AT4G36880.1	CP1 , cysteine proteinase1	7e-151	21
GA response	Cotton_A_28265	3.31	3.15	0	0	0	0	AT4G36880.1	CP1 , cysteine proteinase1	2e-116	23
GA response	Cotton_A_31234	1.18	39.02	8.42	8.93	12.25	0.95	AT4G36880.1	CP1 , cysteine proteinase1	6e-78	10
GA signaling	Cotton_A_26409	4.02	4.36	0	1.64	0	0.95	AT1G01060.1	LHY, LHY1 , Homeodomain-like superfamily protein	5e-122	12
GA signaling	Cotton_A_30614	17.97	11.39	7.01	1.64	0	0.71	AT1G74670.1	Gibberellin-regulated family protein	3e-45	22
GA signaling	Cotton_A_23735	184.41	66.4	8.65	1.88	1.18	1.9	AT1G74670.1	Gibberellin-regulated family protein	3e-34	25
GA signaling	Cotton_A_04412	0.47	1.21	0.47	2.11	2.36	5.45	AT2G01570.1	RGA1, RGA , GRAS family transcription factor family protein	3e-39	37
GA signaling	Cotton_D_gene_10023152	2.84	14.54	6.78	29.13	30.63	21.32	AT2G01570.1	RGA1, RGA , GRAS family transcription factor family protein	1e-29	33
GA signaling	Cotton_D_gene_10023142	0	0	0.94	0.47	2.59	3.55	AT2G01570.1	RGA1, RGA , GRAS family transcription factor family protein	6e-22	37
GA signaling	Cotton_A_04413	0	2.67	0.47	5.17	6.83	7.58	AT3G03450.1	RGL2 , RGA-like 2	8e-21	30
GA signaling	Cotton_A_11053	0	8	8.88	0	0	0	AT3G61850.4	DAG1 | Dof-type zinc finger DNA-binding family protein	2e-28	41
GA signaling	Cotton_D_gene_10023660	3.78	9.69	2.81	0	1.65	1.66	AT4G24210.1	SLY1 , F-box family protein	2e-65	9
GA signaling	Cotton_A_07312	2.36	7.27	10.99	27.48	9.9	15.4	AT4G35390.1	AGF1 , AT-hook protein of GA feedback 1	1e-47	28
GA signaling	Cotton_A_27597	6.15	14.06	13.56	43.92	44.29	48.33	AT4G35390.1	AGF1 , AT-hook protein of GA feedback 1	1e-37	29
JA biosynthesis	Cotton_A_35452	4.26	19.63	27.35	50.27	30.86	59.94	AT1G13280.1	AOC4 , allene oxide cyclase 4	7e-87	30
JA biosynthesis	Cotton_A_12628	4.73	1.45	0	1.88	0.94	1.18	AT1G13280.1	AOC4 , allene oxide cyclase 4	6e-83	19
JA biosynthesis	Cotton_D_gene_10007846	54.14	106.63	64.28	240.06	177.41	258.01	AT1G13280.1	AOC4 , allene oxide cyclase 4	2e-71	30
JA biosynthesis	Cotton_A_08514	2.6	19.14	23.61	141.17	111.68	110.88	AT1G17420.1	LOX3 | lipoxygenase 3	0	29
JA biosynthesis	Cotton_D_gene_10006784	0	3.63	0.47	2.82	3.53	1.66	AT1G17420.1	LOX3 | lipoxygenase 3	0	32
JA biosynthesis	Cotton_A_07360	2.36	7.51	3.97	6.81	6.13	9.71	AT1G20510.1	OPCL1 , OPC-8:0 CoA ligase1	2e-42	34
JA biosynthesis	Cotton_A_09324	6.38	21.33	8.88	27.72	14.84	18.95	AT2G06050.2	OPR3 | oxophytodienoate-reductase 3	0	26
JA biosynthesis	Cotton_A_36180	0	4.12	0	2.58	3.06	0.95	AT2G29980.1	FAD3 , fatty acid desaturase 3	2e-68	32
JA biosynthesis	Cotton_A_09142	0.71	0	0.47	2.35	1.88	2.84	AT2G44810.1	DAD1 , alpha/beta-Hydrolases superfamily protein	1e-114	30
JA biosynthesis	Cotton_A_07164	2.84	8.48	8.18	6.81	7.07	17.06	AT2G44810.1	DAD1 , alpha/beta-Hydrolases superfamily protein	1e-109	37
JA biosynthesis	Cotton_A_02936	0.95	2.42	4.44	22.31	18.38	18.95	AT2G44810.1	DAD1 , alpha/beta-Hydrolases superfamily protein	1e-82	29
JA biosynthesis	Cotton_A_02935	5.67	12.36	25.25	35.23	16.26	7.82	AT2G44810.1	DAD1 , alpha/beta-Hydrolases superfamily protein	2e-82	28
JA biosynthesis	Cotton_D_gene_10031678	0	0.48	0	4.46	2.36	2.61	AT2G44810.1	DAD1 , alpha/beta-Hydrolases superfamily protein	6e-82	27
JA biosynthesis	Cotton_A_26566	0	0.48	0	3.29	3.77	5.21	AT2G44810.1	DAD1 , alpha/beta-Hydrolases superfamily protein	5e-73	30
JA biosynthesis	Cotton_A_01087	10.4	16.72	13.56	6.11	7.07	3.79	AT3G45140.1	LOX2, ATLOX2 | lipoxygenase 2	0	21
JA biosynthesis	Cotton_A_25988	1.42	5.82	4.44	10.8	9.19	8.53	AT4G05160.1	AMP-dependent synthetase and ligase family protein	3e-56	33
JA biosynthesis	Cotton_D_gene_10023890	0	2.42	0.94	0.47	4.48	3.32	AT4G05160.1	AMP-dependent synthetase and ligase family protein	2e-53	31
JA biosynthesis	Cotton_A_11479	0.47	5.57	0.7	4.23	3.77	5.21	AT4G31780.2	MGD1, MGDA | monogalactosyl diacylglycerol synthase 1	7e-179	34
JA biosynthesis	Cotton_A_15841	69.03	28.84	21.27	8.93	10.13	15.16	AT5G05580.1	FAD8 , fatty acid desaturase 8	0	24
JA biosynthesis	Cotton_A_16642	0	2.42	0	4.93	8.01	5.69	AT5G42650.1	AOS, CYP74A, DDE2 , allene oxide synthase	0	31
JA biosynthesis	Cotton_A_21036	0	14.54	2.1	0	0	0	AT5G63380.1	AMP-dependent synthetase and ligase family protein	4e-151	15
JA response	Cotton_A_02765	8.27	16.24	13.56	5.64	2.12	3.08	AT1G07640.3	OBP2 | Dof-type zinc finger DNA-binding family protein	1e-29	41
JA response	Cotton_A_15919	8.04	3.88	0	0.47	0.94	1.18	AT1G19570.1	DHAR1, ATDHAR1, DHAR5 , dehydroascorbate reductase	2e-122	25
JA response	Cotton_A_15148	3.31	2.18	0	2.11	2.83	0.95	AT1G19570.1	DHAR1, ATDHAR1, DHAR5 , dehydroascorbate reductase	4e-114	18
JA response	Cotton_D_gene_10019627	4.26	1.94	0	0.94	1.41	0	AT1G19570.1	DHAR1, ATDHAR1, DHAR5 , dehydroascorbate reductase	6e-112	18
JA response	Cotton_A_21199	6.62	2.67	2.34	0.7	1.88	2.13	AT1G54040.2	ESP, TASTY, ESR , epithiospecifier protein	2e-98	24
JA response	Cotton_A_01708	18.91	34.41	10.75	9.63	9.19	8.53	AT1G74020.1	SS2 | strictosidine synthase 2	9e-49	13
JA response	Cotton_A_34493	2.6	0.73	4.68	5.4	7.54	4.26	AT2G24210.1	TPS10 , terpene synthase 10	1e-91	29
JA response	Cotton_A_34489	2.36	1.21	4.21	8.22	9.19	7.58	AT2G24210.1	TPS10 , terpene synthase 10	2e-90	29
JA response	Cotton_A_02281	0	3.39	4.44	42.05	25.92	16.82	AT2G24210.1	TPS10 , terpene synthase 10	4e-85	27
JA response	Cotton_A_27525	0.95	4.12	1.87	5.17	5.42	1.9	AT2G24210.1	TPS10 , terpene synthase 10	2e-83	35
JA response	Cotton_A_41116	0.47	3.39	2.1	80.57	49.71	43.59	AT2G24210.1	TPS10 , terpene synthase 10	9e-83	27
JA response	Cotton_A_09077	3.55	8.97	1.87	1.88	0.94	4.03	AT2G26690.1	Major facilitator superfamily protein	0	7
JA response	Cotton_A_17436	19.62	24.96	13.79	14.8	4.24	13.27	AT2G26690.1	Major facilitator superfamily protein	0	13
JA response	Cotton_A_17114	3.31	13.09	4.91	3.05	5.65	7.58	AT2G26690.1	Major facilitator superfamily protein	3e-172	5
JA response	Cotton_A_33350	0.95	0.48	0	2.35	5.18	6.63	AT2G26690.1	Major facilitator superfamily protein	2e-124	31
JA response	Cotton_A_01028	0.95	4.36	0.7	5.87	2.59	7.11	AT2G26690.1	Major facilitator superfamily protein	2e-114	34
JA response	Cotton_A_23857	33.1	11.63	23.84	17.15	8.72	7.34	AT2G26690.1	Major facilitator superfamily protein	6e-111	20
JA response	Cotton_D_gene_10006699	10.88	5.57	1.87	0.7	2.83	1.18	AT2G26690.1	Major facilitator superfamily protein	3e-98	25
JA response	Cotton_A_34539	3.78	1.7	0.7	0	0.47	0.47	AT2G26690.1	Major facilitator superfamily protein	2e-97	25
JA response	Cotton_A_05385	17.49	19.39	9.35	2.82	1.88	4.74	AT2G26690.1	Major facilitator superfamily protein	2e-89	22
JA response	Cotton_A_11906	19.15	10.9	8.88	2.58	4.01	4.74	AT2G26690.1	Major facilitator superfamily protein	2e-75	25
JA response	Cotton_A_06206	0.47	2.18	0	0.94	3.77	0.95	AT2G26690.1	Major facilitator superfamily protein	6e-23	32
JA response	Cotton_A_02904	0	0.97	1.17	1.64	2.59	3.32	AT2G34600.1	JAZ7, TIFY5B | jasmonate-zim-domain protein 7	4e-21	30
JA response	Cotton_D_gene_10031170	0.47	3.39	0.7	12.21	8.01	9.95	AT2G34810.1	FAD-binding Berberine family protein	3e-159	27
JA response	Cotton_D_gene_10006298	0	0.97	1.4	9.63	11.31	18.01	AT2G34810.1	FAD-binding Berberine family protein	2e-107	30
JA response	Cotton_A_08741	7.57	4.6	1.64	1.17	1.65	2.84	AT3G09940.1	MDHAR, ATMDAR3, MDAR3, MDAR2 , monodehydroascorbate reductase	4e-11	25
JA response	Cotton_A_09953	13.95	51.37	8.42	5.4	7.54	16.82	AT4G22880.1	LDOX, TDS4, TT18, ANS , leucoanthocyanidin dioxygenase	0	7
JA response	Cotton_A_35983	45.16	116.08	29.45	17.15	16.96	27.01	AT4G22880.1	LDOX, TDS4, TT18, ANS , leucoanthocyanidin dioxygenase	4e-177	9
JA response	Cotton_A_26821	0	18.42	24.78	0.47	0	0.71	AT4G22880.1	LDOX, TDS4, TT18, ANS , leucoanthocyanidin dioxygenase	2e-58	41
JA response	Cotton_A_05744	2.36	2.67	2.1	19.97	17.2	15.64	AT4G22880.1	LDOX, TDS4, TT18, ANS , leucoanthocyanidin dioxygenase	2e-53	29
JA response	Cotton_A_11375	11.82	38.53	6.78	4.93	9.66	9.95	AT4G22880.1	LDOX, TDS4, TT18, ANS , leucoanthocyanidin dioxygenase	4e-52	8
JA response	Cotton_A_35464	0	0.48	0	3.99	4.01	4.26	AT4G22880.1	LDOX, TDS4, TT18, ANS , leucoanthocyanidin dioxygenase	1e-50	29
JA response	Cotton_D_gene_10034401	46.57	23.26	10.52	6.11	8.48	6.4	AT4G22880.1	LDOX, TDS4, TT18, ANS , leucoanthocyanidin dioxygenase	2e-50	25
JA response	Cotton_A_19363	31.92	24.48	8.65	7.28	11.31	11.14	AT4G22880.1	LDOX, TDS4, TT18, ANS , leucoanthocyanidin dioxygenase	2e-48	25
JA response	Cotton_A_00436	7.09	8.72	10.99	2.82	3.53	2.37	AT4G22880.1	LDOX, TDS4, TT18, ANS , leucoanthocyanidin dioxygenase	2e-44	41
JA response	Cotton_A_15544	14.89	11.39	1.64	5.87	4.95	4.26	AT4G26850.1	VTC2 | mannose-1-phosphate guanylyltransferase (GDP)s;GDP-galactose:mannose-1-phosphate guanylyltransferases;GDP-galactose:glucose-1-phosphate guanylyltransferases;GDP-galactose:myoinositol-1-phosphate guanylyltransferases;glucose-1-phosphate guanylyltransferase	0	18
JA response	Cotton_A_26897	38.77	65.91	31.09	26.31	24.97	14.69	AT4G37760.1	SQE3 , squalene epoxidase 3	0	13
JA signaling	Cotton_A_24454	7.57	24.72	10.75	38.76	38.4	42.65	AT2G46370.4	JAR1, FIN219 , Auxin-responsive GH3 family protein	0	33
JA signaling	Cotton_D_gene_10025661	8.75	17.69	6.31	19.26	19.32	27.48	AT2G46370.4	JAR1, FIN219 , Auxin-responsive GH3 family protein	0	36
JA signaling	Cotton_A_14014	14.66	33.93	64.05	27.95	37.7	34.59	AT1G28480.1	GRX480, roxy19 , Thioredoxin superfamily protein	6e-24	42
JA signaling	Cotton_A_29540	5.67	2.91	1.17	0	0.47	0.95	AT1G28480.1	GRX480, roxy19 , Thioredoxin superfamily protein	4e-22	25
JA signaling	Cotton_A_05723	0.95	2.42	2.81	34.76	64.32	44.54	AT1G63650.1	EGL3, EGL1, ATMYC-2 , basic helix-loop-helix (bHLH) DNA-binding superfamily protein	6e-14	31
JA signaling	Cotton_A_09361	0	2.91	0.47	5.4	8.01	11.61	AT1G63650.1	EGL3, EGL1, ATMYC-2 , basic helix-loop-helix (bHLH) DNA-binding superfamily protein	1e-12	30
JA signaling	Cotton_D_gene_10023394	2.6	8.72	6.55	19.73	18.14	14.93	AT1G72450.1	JAZ6, TIFY11B , jasmonate-zim-domain protein 6	6e-37	27
JA signaling	Cotton_A_18896	7.09	10.18	5.84	17.38	20.97	28.19	AT1G72450.1	JAZ6, TIFY11B , jasmonate-zim-domain protein 6	4e-36	30
JA signaling	Cotton_A_36075	3.07	2.18	0	0	0	0	AT3G17860.1	JAZ3, JAI3, TIFY6B , jasmonate-zim-domain protein 3	5e-44	23
JA signaling	Cotton_D_gene_10016711	1.89	1.7	3.27	7.52	2.59	8.29	AT3G56400.1	WRKY70, ATWRKY70 , WRKY DNA-binding protein 70	2e-49	30
JA signaling	Cotton_A_06025	1.18	7.27	7.48	11.51	6.36	22.98	AT3G56400.1	WRKY70, ATWRKY70 , WRKY DNA-binding protein 70	1e-48	37
JA signaling	Cotton_D_gene_10005482	2.6	13.09	5.61	3.76	7.3	3.55	AT3G56400.1	WRKY70, ATWRKY70 , WRKY DNA-binding protein 70	9e-43	2
JA signaling	Cotton_A_15595	3.78	8.72	2.81	3.29	3.53	1.18	AT3G56400.1	WRKY70, ATWRKY70 , WRKY DNA-binding protein 70	2e-38	10
JA signaling	Cotton_D_gene_10002578	0	2.18	1.87	1.41	1.88	5.45	AT3G56400.1	WRKY70, ATWRKY70 , WRKY DNA-binding protein 70	4e-33	37
JA signaling	Cotton_D_gene_10022604	6.62	33.93	20.34	83.62	40.29	45.02	AT5G24520.1	TTG1, TTG, URM23, ATTTG1 , Transducin/WD40 repeat-like superfamily protein	0	27
JA signaling	Cotton_A_33546	2.84	25.2	13.09	52.85	25.92	20.61	AT5G24520.1	TTG1, TTG, URM23, ATTTG1 , Transducin/WD40 repeat-like superfamily protein	0	26
JA signaling	Cotton_A_39679	3.55	5.09	3.97	1.64	0	0	AT5G40330.1	MYB23, ATMYB23, ATMYBRTF , myb domain protein 23	6e-52	21
JA signaling	Cotton_A_19619	0	3.15	0.47	5.87	8.72	14.45	AT2G39940.1	COI1 | RNI-like superfamily protein	0	30
JA signaling	Cotton_D_gene_10013444	4.26	1.94	0	2.82	1.65	1.9	AT5G40440.1	ATMKK3, MKK3 | mitogen-activated protein kinase kinase 3	2e-16	19
JA signaling	Cotton_A_28665	4.02	4.85	2.34	9.4	5.42	9	AT5G40440.1	ATMKK3, MKK3 | mitogen-activated protein kinase kinase 3	1e-12	33
SA biosynthesis	Cotton_A_27607	1.65	5.09	6.55	20.67	11.31	12.56	AT1G10170.1	ATNFXL1, NFXL1 , NF-X-like 1	0	27
SA biosynthesis	Cotton_A_40195	0	9.69	1.87	12.68	21.91	27.72	AT2G14560.1	LURP1 | Protein of unknown function (DUF567)	1e-77	30
SA biosynthesis	Cotton_A_24295	1.89	0.73	0.94	1.64	6.6	4.26	AT2G14560.1	LURP1 | Protein of unknown function (DUF567)	1e-15	31
SA metabolism	Cotton_A_15502	23.17	22.05	13.09	5.17	3.53	7.11	AT2G43820.1	GT, UGT74F2, ATSAGT1, SGT1, SAGT1 , UDP-glucosyltransferase 74F2	2e-52	22
SA metabolism	Cotton_D_gene_10026184	1.18	0.97	0	0.7	4.01	5.69	AT2G43820.1	GT, UGT74F2, ATSAGT1, SGT1, SAGT1 , UDP-glucosyltransferase 74F2	2e-36	37
SA metabolism	Cotton_A_26500	4.26	14.3	6.78	20.2	20.5	22.98	AT2G43840.2	UGT74F1 , UDP-glycosyltransferase 74 F1	2e-67	33
SA metabolism	Cotton_A_28401	4.26	2.91	0	0	0	1.9	AT3G11480.1	BSMT1, ATBSMT1 | S-adenosyl-L-methionine-dependent methyltransferases superfamily protein	1e-111	25
SA metabolism	Cotton_A_14402	10.64	4.12	2.57	0.7	0	0.71	AT5G33340.1	CDR1 , Eukaryotic aspartyl protease family protein	5e-64	25
SA metabolism	Cotton_A_34220	3.31	17.93	17.53	58.96	33.22	33.41	AT5G33340.1	CDR1 , Eukaryotic aspartyl protease family protein	1e-54	27
SA metabolism	Cotton_A_01400	15.13	2.67	8.88	2.11	2.36	1.66	AT5G33340.1	CDR1 , Eukaryotic aspartyl protease family protein	2e-53	20
SA metabolism	Cotton_A_01149	24.59	16.24	14.49	11.04	4.71	15.4	AT5G33340.1	CDR1 , Eukaryotic aspartyl protease family protein	1e-34	22
SA metabolism	Cotton_A_13464	3.31	2.67	0	0.94	1.18	0.47	AT5G33340.1	CDR1 , Eukaryotic aspartyl protease family protein	1e-21	18
SA metabolism	Cotton_A_37676	4.49	10.42	3.97	21.37	28.04	42.65	AT5G33340.1	CDR1 , Eukaryotic aspartyl protease family protein	3e-21	30
SA metabolism	Cotton_D_gene_10039296	2.13	10.42	3.74	17.15	20.73	28.43	AT5G33340.1	CDR1 , Eukaryotic aspartyl protease family protein	6e-20	30
SA response	Cotton_A_01409	3.07	2.42	14.73	8.69	18.14	12.32	AT1G68320.1	MYB62, AtMYB62, BW62B, BW62C , myb domain protein 62	2e-77	31
SA response	Cotton_A_25910	17.02	38.53	65.22	162.54	94.24	76.05	AT1G80840.1	WRKY40, ATWRKY40 , WRKY DNA-binding protein 40	1e-89	27
SA response	Cotton_D_gene_10007125	0	1.7	0	1.64	1.88	4.03	AT1G80840.1	WRKY40, ATWRKY40 , WRKY DNA-binding protein 40	5e-85	36
SA response	Cotton_D_gene_10037079	23.41	76.09	172.98	237.24	85.05	60.65	AT1G80840.1	WRKY40, ATWRKY40 , WRKY DNA-binding protein 40	4e-80	28
SA response	Cotton_A_01174	11.11	54.28	70.36	107.58	50.65	33.17	AT1G80840.1	WRKY40, ATWRKY40 , WRKY DNA-binding protein 40	5e-80	28
SA response	Cotton_A_17084	0	0.48	0	2.82	3.53	3.08	AT1G80840.1	WRKY40, ATWRKY40 , WRKY DNA-binding protein 40	1e-78	29
SA response	Cotton_A_33968	2.84	18.42	11.45	21.84	12.02	3.55	AT1G80840.1	WRKY40, ATWRKY40 , WRKY DNA-binding protein 40	9e-73	1
SA response	Cotton_A_01173	2.36	2.67	0.94	3.99	2.36	6.87	AT1G80840.1	WRKY40, ATWRKY40 , WRKY DNA-binding protein 40	5e-44	36
SA response	Cotton_D_gene_10035431	0.47	2.67	1.87	5.87	8.72	7.82	AT1G80840.1	WRKY40, ATWRKY40 , WRKY DNA-binding protein 40	3e-26	29
SA response	Cotton_A_04667	0.71	2.91	1.17	8.46	8.72	8.29	AT1G80840.1	WRKY40, ATWRKY40 , WRKY DNA-binding protein 40	7e-26	29
SA response	Cotton_A_22615	1.89	8.48	3.04	19.5	22.15	21.32	AT1G80840.1	WRKY40, ATWRKY40 , WRKY DNA-binding protein 40	1e-25	29
SA response	Cotton_A_27774	11.11	34.9	17.06	13.86	8.01	7.11	AT2G29420.1	ATGSTU7, GST25, GSTU7 , glutathione S-transferase tau 7	6e-85	11
SA response	Cotton_D_gene_10017216	4.49	8.72	1.87	16.91	25.92	15.87	AT2G29420.1	ATGSTU7, GST25, GSTU7 , glutathione S-transferase tau 7	1e-74	35
SA response	Cotton_A_24534	2.84	6.3	9.35	16.21	19.08	20.14	AT2G29420.1	ATGSTU7, GST25, GSTU7 , glutathione S-transferase tau 7	8e-64	29
SA response	Cotton_A_24525	3.07	19.14	6.55	26.07	22.85	24.88	AT2G29420.1	ATGSTU7, GST25, GSTU7 , glutathione S-transferase tau 7	3e-63	33
SA response	Cotton_A_24522	23.64	71	73.16	87.14	384.74	425.75	AT2G29420.1	ATGSTU7, GST25, GSTU7 , glutathione S-transferase tau 7	2e-61	31
SA response	Cotton_D_gene_10013731	1.18	2.91	2.81	21.61	12.25	19.9	AT2G29420.1	ATGSTU7, GST25, GSTU7 , glutathione S-transferase tau 7	1e-60	27
SA response	Cotton_A_24523	4.02	5.33	7.25	26.31	36.28	41.46	AT2G29420.1	ATGSTU7, GST25, GSTU7 , glutathione S-transferase tau 7	7e-58	30
SA response	Cotton_A_29359	54.14	88.69	118.98	299.72	240.32	278.38	AT2G29420.1	ATGSTU7, GST25, GSTU7 , glutathione S-transferase tau 7	2e-56	29
SA response	Cotton_D_gene_10011176	1.65	6.06	3.97	6.81	24.27	34.83	AT2G29420.1	ATGSTU7, GST25, GSTU7 , glutathione S-transferase tau 7	2e-54	37
SA response	Cotton_A_05897	1.18	3.39	6.08	21.14	17.67	16.58	AT2G29420.1	ATGSTU7, GST25, GSTU7 , glutathione S-transferase tau 7	4e-53	29
SA response	Cotton_D_gene_10007839	21.04	12.12	1.64	2.58	4.24	2.37	AT2G29420.1	ATGSTU7, GST25, GSTU7 , glutathione S-transferase tau 7	1e-49	25
SA response	Cotton_A_40709	25.77	10.18	0.7	3.29	4.24	2.13	AT2G29420.1	ATGSTU7, GST25, GSTU7 , glutathione S-transferase tau 7	2e-48	25
SA response	Cotton_A_03416	1.42	3.15	1.64	4.7	5.18	8.29	AT2G29420.1	ATGSTU7, GST25, GSTU7 , glutathione S-transferase tau 7	4e-46	30
SA response	Cotton_D_gene_10014252	27.66	102.02	26.88	18.56	17.2	14.22	AT2G29420.1	ATGSTU7, GST25, GSTU7 , glutathione S-transferase tau 7	7e-42	15
SA response	Cotton_D_gene_10016603	2.36	8.24	20.34	60.6	63.61	46.44	AT2G37710.1	RLK , receptor lectin kinase	0	29
SA response	Cotton_D_gene_10021521	1.18	8.24	3.04	8.69	4.95	10.66	AT2G37710.1	RLK , receptor lectin kinase	0	34
SA response	Cotton_A_18171	4.49	2.18	1.87	0	0.71	0.95	AT2G37710.1	RLK , receptor lectin kinase	0	25
SA response	Cotton_D_gene_10036794	13.48	11.15	12.16	8.46	21.44	46.67	AT2G37710.1	RLK , receptor lectin kinase	0	37
SA response	Cotton_A_20039	1.18	7.03	2.1	2.58	5.89	9	AT2G37710.1	RLK , receptor lectin kinase	7e-170	36
SA response	Cotton_D_gene_10024461	0.71	3.15	0	4.23	0.94	2.61	AT2G37710.1	RLK , receptor lectin kinase	2e-134	26
SA response	Cotton_A_22895	1.89	17.69	8.18	19.97	15.55	13.03	AT2G37710.1	RLK , receptor lectin kinase	1e-106	26
SA response	Cotton_A_22609	0	9.21	4.68	8.69	7.54	5.45	AT2G37710.1	RLK , receptor lectin kinase	5e-86	26
SA response	Cotton_A_40642	7.09	4.6	0.7	0.47	0.71	2.37	AT2G37710.1	RLK , receptor lectin kinase	8e-86	25
SA response	Cotton_D_gene_10025477	0.71	4.6	2.34	10.8	17.67	16.35	AT2G37710.1	RLK , receptor lectin kinase	1e-78	31
SA response	Cotton_D_gene_10004348	0	1.21	0.47	2.35	3.06	0	AT2G37710.1	RLK , receptor lectin kinase	4e-75	35
SA response	Cotton_A_29836	3.78	14.3	6.08	12.68	15.31	40.75	AT2G37710.1	RLK , receptor lectin kinase	3e-71	36
SA response	Cotton_A_20341	14.42	7.27	5.61	2.58	2.83	4.98	AT2G37710.1	RLK , receptor lectin kinase	4e-67	25
SA response	Cotton_A_37722	0	0.97	2.81	2.58	3.77	3.08	AT2G37710.1	RLK , receptor lectin kinase	1e-54	29
SA response	Cotton_A_37904	2.84	10.9	1.64	2.11	0.47	1.9	AT2G37710.1	RLK , receptor lectin kinase	8e-34	8
SA response	Cotton_A_30028	27.66	11.39	9.35	4.46	6.6	4.5	AT2G37710.1	RLK , receptor lectin kinase	2e-20	24
SA response	Cotton_D_gene_10026949	1.65	21.33	9.82	25.84	10.37	9.95	AT2G40000.1	HSPRO2, ATHSPRO2 , ortholog of sugar beet HS1 PRO-1 2	0	26
SA response	Cotton_A_31489	8.98	13.09	9.82	95.84	35.34	29.62	AT2G40000.1	HSPRO2, ATHSPRO2 , ortholog of sugar beet HS1 PRO-1 2	2e-180	28
SA response	Cotton_A_00975	23.41	115.59	46.52	108.75	21.68	86.48	AT2G40000.1	HSPRO2, ATHSPRO2 , ortholog of sugar beet HS1 PRO-1 2	7e-176	3
SA response	Cotton_A_22135	5.91	3.63	10.52	16.21	12.25	7.82	AT2G40000.1	HSPRO2, ATHSPRO2 , ortholog of sugar beet HS1 PRO-1 2	6e-170	28
SA response	Cotton_D_gene_10002778	2.6	19.63	17.3	41.34	10.84	4.74	AT3G61190.1	BAP1 , BON association protein 1	1e-33	28
SA response	Cotton_A_04736	11.35	29.32	7.01	30.3	32.28	19.9	AT4G05320.2	UBQ10 , polyubiquitin 10	0	32
SA response	Cotton_A_25689	28.84	25.44	6.08	7.52	12.49	10.66	AT4G05320.2	UBQ10 , polyubiquitin 10	0	18
SA response	Cotton_A_04735	4.49	23.26	21.97	32.18	19.08	21.09	AT4G05320.2	UBQ10 , polyubiquitin 10	8e-63	26
SA response	Cotton_A_21383	0.47	3.63	2.34	1.41	0.94	4.5	AT4G05320.2	UBQ10 , polyubiquitin 10	4e-60	5
SA response	Cotton_A_20803	9.93	25.2	36.93	48.62	77.75	81.5	AT4G23170.1	EP1, CRK9 | receptor-like protein kinase-related family protein	1e-47	31
SA response	Cotton_A_25450	2.13	15.51	1.4	19.97	11.78	10.42	AT5G08790.1	ATAF2, anac081 , NAC (No Apical Meristem) domain transcriptional regulator superfamily protein	7e-115	26
SA response	Cotton_A_09599	0	15.02	4.68	15.27	17.91	16.82	AT5G08790.1	ATAF2, anac081 , NAC (No Apical Meristem) domain transcriptional regulator superfamily protein	1e-36	33
SA response	Cotton_A_29225	21.51	29.56	20.34	14.09	30.86	58.99	AT5G54610.1	ANK , ankyrin	9e-62	36
SA response	Cotton_A_21089	0	4.36	2.81	30.07	37.23	45.73	AT5G54610.1	ANK , ankyrin	3e-55	30
SA response	Cotton_D_gene_10001815	1.42	4.12	2.57	9.4	10.13	4.74	AT5G54610.1	ANK , ankyrin	8e-55	35
SA response	Cotton_A_37948	0	1.7	5.84	2.11	1.18	2.61	AT5G54610.1	ANK , ankyrin	6e-52	42
SA response	Cotton_D_gene_10010946	0.47	1.45	1.17	2.82	4.24	0	AT5G54610.1	ANK , ankyrin	3e-35	35
SA signaling	Cotton_A_30653	0	2.67	1.87	2.58	0.71	3.55	AT1G07530.1	SCL14, ATGRAS2, GRAS2 , SCARECROW-like 14	0	34
SA signaling	Cotton_D_gene_10024944	1.18	2.67	0	1.88	4.01	6.87	AT1G07530.1	SCL14, ATGRAS2, GRAS2 , SCARECROW-like 14	8e-70	36
SA signaling	Cotton_A_21679	0	2.67	1.87	3.76	5.89	9.71	AT1G07530.1	SCL14, ATGRAS2, GRAS2 , SCARECROW-like 14	1e-66	30
SA signaling	Cotton_A_21360	1.65	2.42	0.47	2.82	3.3	4.74	AT1G07530.1	SCL14, ATGRAS2, GRAS2 , SCARECROW-like 14	2e-65	36
SA signaling	Cotton_D_gene_10033726	1.42	3.15	2.34	11.98	10.37	14.22	AT1G28380.1	NSL1 , MAC/Perforin domain-containing protein	0	30
SA signaling	Cotton_D_gene_10006080	0.95	0.48	0.94	1.64	3.77	2.37	AT1G28380.1	NSL1 , MAC/Perforin domain-containing protein	0	31
SA signaling	Cotton_A_11326	0.71	3.88	1.87	10.57	7.77	13.27	AT1G28380.1	NSL1 , MAC/Perforin domain-containing protein	0	30
SA signaling	Cotton_A_38444	11.11	33.44	15.9	83.62	59.61	55.91	AT1G28380.1	NSL1 , MAC/Perforin domain-containing protein	4e-158	27
SA signaling	Cotton_A_12385	5.91	31.5	16.13	56.37	39.11	31.04	AT1G28380.1	NSL1 , MAC/Perforin domain-containing protein	9e-135	26
SA signaling	Cotton_D_gene_10031954	1.89	14.3	3.74	5.64	5.18	6.16	AT1G37130.1	NIA2, B29, NIA2-1, CHL3, NR, NR2, ATNR2 | nitrate reductase 2	3e-22	4
SA signaling	Cotton_A_12613	4.26	6.54	2.34	5.64	7.3	17.77	AT1G62830.1	LDL1, SWP1, ATSWP1, ATLSD1, LSD1 , LSD1-like 1	4e-41	36
SA signaling	Cotton_A_23686	3.07	10.18	2.57	4.7	4.01	12.08	AT1G64280.1	NPR1, SAI1, NIM1, ATNPR1 , regulatory protein (NPR1)	7e-123	5
SA signaling	Cotton_A_06520	1.65	1.21	2.57	4.93	4.95	4.03	AT2G04450.1	ATNUDT6, NUDX6, ATNUDX6, NUDT6 , nudix hydrolase homolog 6	1e-91	29
SA signaling	Cotton_D_gene_10009922	1.18	8.72	3.74	1.41	0.47	0.71	AT2G04450.1	ATNUDT6, NUDX6, ATNUDX6, NUDT6 , nudix hydrolase homolog 6	6e-68	16
SA signaling	Cotton_A_16066	9.69	5.33	4.68	3.29	1.18	0.47	AT2G04450.1	ATNUDT6, NUDX6, ATNUDX6, NUDT6 , nudix hydrolase homolog 6	5e-55	20
SA signaling	Cotton_A_22685	1.18	14.78	5.38	15.97	18.61	18.95	AT2G37940.1	AtIPCS2 , Arabidopsis Inositol phosphorylceramide synthase 2	3e-174	33
SA signaling	Cotton_A_40588	14.66	29.81	26.65	76.1	106.73	97.38	AT3G04670.1	WRKY39, ATWRKY39 , WRKY DNA-binding protein 39	5e-45	29
SA signaling	Cotton_A_40437	13.71	47.98	16.13	61.78	31.81	46.91	AT3G04670.1	WRKY39, ATWRKY39 , WRKY DNA-binding protein 39	8e-44	26
SA signaling	Cotton_A_23549	17.26	27.63	22.91	73.99	77.75	77.71	AT3G04670.1	WRKY39, ATWRKY39 , WRKY DNA-binding protein 39	7e-43	29
SA signaling	Cotton_A_16658	1.65	6.3	4.91	22.78	27.33	27.96	AT3G04670.1	WRKY39, ATWRKY39 , WRKY DNA-binding protein 39	9e-42	29
SA signaling	Cotton_A_28180	23.64	64.7	26.65	102.65	131.47	104.96	AT3G04670.1	WRKY39, ATWRKY39 , WRKY DNA-binding protein 39	2e-41	33
SA signaling	Cotton_A_01130	0	0.48	0.7	2.82	3.06	3.55	AT3G04670.1	WRKY39, ATWRKY39 , WRKY DNA-binding protein 39	6e-39	29
SA signaling	Cotton_A_31263	1.18	12.6	6.08	20.2	15.31	26.3	AT3G04670.1	WRKY39, ATWRKY39 , WRKY DNA-binding protein 39	3e-23	30
SA signaling	Cotton_D_gene_10030785	0.95	2.18	0.7	6.11	8.25	14.69	AT3G04670.1	WRKY39, ATWRKY39 , WRKY DNA-binding protein 39	2e-22	30
SA signaling	Cotton_A_17778	0.71	3.15	2.1	5.4	6.13	11.37	AT3G04670.1	WRKY39, ATWRKY39 , WRKY DNA-binding protein 39	2e-22	30
SA signaling	Cotton_A_13486	2.6	7.27	2.34	14.33	9.19	9	AT3G11820.1	SYP121, AT-SYR1, ATSYP121, SYR1, ATSYR1, PEN1 , syntaxin of plants 121	1e-157	27
SA signaling	Cotton_A_16016	0.47	10.18	3.27	16.44	13.67	7.82	AT3G11820.1	SYP121, AT-SYR1, ATSYP121, SYR1, ATSYR1, PEN1 , syntaxin of plants 121	5e-157	26
SA signaling	Cotton_A_32966	0	6.06	2.57	20.44	23.32	2.37	AT3G11820.1	SYP121, AT-SYR1, ATSYP121, SYR1, ATSYR1, PEN1 , syntaxin of plants 121	7e-139	35
SA signaling	Cotton_A_20511	2.36	7.27	3.04	11.04	6.83	8.29	AT3G12250.4	TGA6, BZIP45 | TGACG motif-binding factor 6	2e-150	26
SA signaling	Cotton_A_19332	10.17	3.63	1.64	2.11	2.59	2.61	AT3G44730.1	ATKP1, KP1 , kinesin-like protein 1	2e-47	24
SA signaling	Cotton_A_16569	0.47	23.02	12.39	0	0.94	0	AT3G44730.1	ATKP1, KP1 , kinesin-like protein 1	4e-34	16
SA signaling	Cotton_A_07028	0.47	3.63	0.7	7.28	4.48	3.32	AT3G45640.1	ATMPK3, MPK3, ATMAPK3 , mitogen-activated protein kinase 3	0	26
SA signaling	Cotton_A_02201	0.95	10.9	5.61	15.74	17.2	11.61	AT3G45640.1	ATMPK3, MPK3, ATMAPK3 , mitogen-activated protein kinase 3	0	33
SA signaling	Cotton_A_25849	3.31	10.9	1.64	1.88	1.88	1.42	AT3G45640.1	ATMPK3, MPK3, ATMAPK3 , mitogen-activated protein kinase 3	2e-94	8
SA signaling	Cotton_A_16793	0	23.26	5.14	0	0	0	AT3G45640.1	ATMPK3, MPK3, ATMAPK3 , mitogen-activated protein kinase 3	2e-47	16
SA signaling	Cotton_D_gene_10019465	11.82	39.02	14.96	45.1	52.54	41.94	AT3G48090.1	EDS1, ENHANCED DISEASE SUSCEPTIBILITY 1	2e-25	33
SA signaling	Cotton_A_02366	5.67	19.87	28.28	62.95	47.36	41.46	AT3G49530.1	ANAC062, NTL6, NAC062 , NAC domain containing protein 62	3e-86	27
SA signaling	Cotton_A_08115	29.55	167.45	96.77	207.17	136.18	144.76	AT3G49530.1	ANAC062, NTL6, NAC062 , NAC domain containing protein 62	2e-85	26
SA signaling	Cotton_A_09515	4.73	5.33	2.1	6.34	4.71	9	AT3G49530.1	ANAC062, NTL6, NAC062 , NAC domain containing protein 62	1e-51	36
SA signaling	Cotton_A_14891	7.33	4.85	3.27	3.05	4.48	13.5	AT3G50280.1	HXXXD-type acyl-transferase family protein	1e-75	38
SA signaling	Cotton_A_22125	3.31	22.29	6.78	4.93	4.24	3.08	AT3G50280.1	HXXXD-type acyl-transferase family protein	2e-63	15
SA signaling	Cotton_A_36606	5.91	4.12	1.4	0	0.94	0.95	AT3G50280.1	HXXXD-type acyl-transferase family protein	7e-56	25
SA signaling	Cotton_A_23500	13.95	12.6	16.13	57.08	56.31	56.62	AT3G50280.1	HXXXD-type acyl-transferase family protein	2e-24	29
SA signaling	Cotton_A_16356	0	2.42	0.7	1.88	5.89	4.03	AT3G50280.1	HXXXD-type acyl-transferase family protein	6e-17	31
SA signaling	Cotton_A_05803	67.38	43.86	48.15	32.41	14.84	18.24	AT3G50280.1	HXXXD-type acyl-transferase family protein	2e-15	20
SA signaling	Cotton_D_gene_10019790	4.73	19.87	2.57	11.04	13.19	12.79	AT3G52430.1	PAD4, ATPAD4 , alpha/beta-Hydrolases superfamily protein	1e-103	32
SA signaling	Cotton_A_25442	6.38	23.02	1.87	26.54	25.92	22.27	AT3G52430.1	PAD4, ATPAD4 , alpha/beta-Hydrolases superfamily protein	8e-98	33
SA signaling	Cotton_A_08330	0	1.94	0.7	4.46	3.77	4.98	AT4G03550.1	ATGSL05, GSL05, ATGSL5, PMR4, GSL5 | glucan synthase-like 5	0	33
SA signaling	Cotton_A_07272	3.55	3.15	1.17	0.47	0.71	0	AT4G12470.1	AZI1 , azelaic acid induced 1	1e-29	23
SA signaling	Cotton_A_13184	6.38	0.97	1.64	2.58	0.71	1.9	AT4G14400.1	ACD6 , ankyrin repeat family protein	4e-44	24
SA signaling	Cotton_A_14118	0.71	2.18	15.43	2.11	0.47	1.42	AT4G14400.1	ACD6 , ankyrin repeat family protein	7e-18	42
SA signaling	Cotton_A_02445	10.64	20.6	14.26	4.46	8.25	4.74	AT4G14400.1	ACD6 , ankyrin repeat family protein	2e-15	16
SA signaling	Cotton_A_30694	1.89	7.27	5.14	18.32	15.79	16.82	AT4G14400.1	ACD6 , ankyrin repeat family protein	3e-15	29
SA signaling	Cotton_D_gene_10007498	0	2.91	2.81	12.45	7.07	3.32	AT4G23810.1	WRKY53, ATWRKY53 , WRKY family transcription factor	1e-70	28
SA signaling	Cotton_A_39979	3.31	35.62	15.66	66.24	51.36	45.02	AT4G23810.1	WRKY53, ATWRKY53 , WRKY family transcription factor	7e-70	33
SA signaling	Cotton_D_gene_10016858	3.07	48.47	11.45	89.02	42.64	39.57	AT4G23810.1	WRKY53, ATWRKY53 , WRKY family transcription factor	2e-68	26
SA signaling	Cotton_A_23199	0	2.18	3.51	7.75	4.24	2.37	AT4G23810.1	WRKY53, ATWRKY53 , WRKY family transcription factor	9e-68	28
SA signaling	Cotton_D_gene_10028479	3.78	16.24	19.64	94.9	62.91	57.57	AT4G23810.1	WRKY53, ATWRKY53 , WRKY family transcription factor	7e-44	27
SA signaling	Cotton_D_gene_10035678	2.6	11.39	16.36	33.35	29.69	44.54	AT4G23810.1	WRKY53, ATWRKY53 , WRKY family transcription factor	3e-36	30
SA signaling	Cotton_D_gene_10029943	2.6	8	0.94	3.29	2.59	0.95	AT4G23810.1	WRKY53, ATWRKY53 , WRKY family transcription factor	1e-28	10
SA signaling	Cotton_A_39051	0.95	4.36	5.61	21.37	11.54	8.29	AT4G25480.1	DREB1A, CBF3, ATCBF3 , dehydration response element B1A	4e-70	27
SA signaling	Cotton_A_07547	7.33	15.51	22.91	35.23	12.49	12.08	AT4G25480.1	DREB1A, CBF3, ATCBF3 , dehydration response element B1A	3e-54	28
SA signaling	Cotton_D_gene_10030712	20.33	50.41	75.97	122.61	56.07	53.78	AT4G25490.1	CBF1, DREB1B, ATCBF1 , C-repeat/DRE binding factor 1	3e-54	28
SA signaling	Cotton_A_01342	65.25	135.95	212.25	340.59	163.98	149.26	AT4G25490.1	CBF1, DREB1B, ATCBF1 , C-repeat/DRE binding factor 1	7e-54	28
SA signaling	Cotton_D_gene_10023038	0	1.94	0	3.99	0.94	0	AT4G26840.1	SUM1, SUMO 1, SUMO1, ATSUMO1 | small ubiquitin-like modifier 1	2e-57	26
SA signaling	Cotton_A_08460	1.18	14.54	3.74	15.74	13.9	9	AT4G31800.1	WRKY18, ATWRKY18 , WRKY DNA-binding protein 18	1e-30	26
SA signaling	Cotton_A_04154	5.91	22.78	9.35	26.54	16.26	31.51	AT5G01820.1	ATSR1, SnRK3.15, CIPK14, ATCIPK14, SR1 , serine/threonine protein kinase 1	3e-161	34
SA signaling	Cotton_A_36260	9.22	12.84	6.55	2.11	4.01	6.63	AT5G26780.3	SHM2 , serine hydroxymethyltransferase 2	0	7
SA signaling	Cotton_A_06667	72.58	70.76	10.52	14.56	16.96	10.9	AT5G26780.3	SHM2 , serine hydroxymethyltransferase 2	0	23
SA signaling	Cotton_A_32636	0.47	9.45	5.84	5.87	4.01	0	AT5G26780.3	SHM2 , serine hydroxymethyltransferase 2	1e-164	2
SA signaling	Cotton_A_25484	3.78	12.6	2.81	5.64	5.42	4.5	AT5G26780.3	SHM2 , serine hydroxymethyltransferase 2	3e-157	4
SA signaling	Cotton_D_gene_10020033	0	6.54	2.34	3.76	4.01	4.74	AT5G26920.1	CBP60G , Cam-binding protein 60-like G	3e-91	34
SA signaling	Cotton_A_18492	3.55	20.36	3.74	11.74	16.49	12.56	AT5G26920.1	CBP60G , Cam-binding protein 60-like G	6e-88	32
SA signaling	Cotton_A_11916	2.84	12.84	2.34	11.04	23.09	29.85	AT5G26920.1	CBP60G , Cam-binding protein 60-like G	2e-76	36
SA signaling	Cotton_D_gene_10030539	1.65	8.24	0.94	4.7	3.77	4.03	AT5G26920.1	CBP60G , Cam-binding protein 60-like G	3e-75	4
SA signaling	Cotton_D_gene_10040162	0	23.02	15.9	55.67	58.43	0	AT5G26920.1	CBP60G , Cam-binding protein 60-like G	5e-65	35
SA signaling	Cotton_A_37231	0.47	55.01	62.41	158.08	160.92	4.98	AT5G26920.1	CBP60G , Cam-binding protein 60-like G	2e-60	35
SA signaling	Cotton_A_02296	5.44	14.3	1.64	15.27	14.61	8.29	AT5G36970.1	NHL25 , NDR1/HIN1-like 25	5e-18	35
SA signaling	Cotton_A_13469	0.47	1.45	0.47	11.27	10.13	4.5	AT5G36970.1	NHL25 , NDR1/HIN1-like 25	3e-17	27
SA signaling	Cotton_A_28595	2.36	3.88	0	1.17	0.47	3.08	AT5G43940.2	HOT5, ADH2, GSNOR, ATGSNOR1, PAR2 , GroES-like zinc-binding dehydrogenase family protein	0	17
SA signaling	Cotton_A_34952	1.18	0.97	0.7	7.75	8.01	7.11	AT5G43940.2	HOT5, ADH2, GSNOR, ATGSNOR1, PAR2 , GroES-like zinc-binding dehydrogenase family protein	2e-129	29
SA signaling	Cotton_A_01349	7.8	7.51	2.1	2.82	3.77	0	AT5G43940.2	HOT5, ADH2, GSNOR, ATGSNOR1, PAR2 , GroES-like zinc-binding dehydrogenase family protein	1e-20	23
