# Supplementary material for: Global analysis of the Gossypium hirsutum L. Transcriptome during leaf senescence by RNA-Seq
Source: BMC Plant Biol. 2015 Feb 12;15:43. doi: 10.1186/s12870-015-0433-5 (PMC4342795; doi:10.1186/s12870-015-0433-5)
Supplement: Additional file 7: — Tag analysis statistics by using G. raimondii genome sequence. [file 12870_2015_433_MOESM7_ESM.xlsx]

## Sheet: Sheet1
Additional file 7. Tag analysis statistics by using G. raimondii genome sequence.
Summary		15d	25d	35d	45d	55d	65d
Raw Data	Total	4664543	4717998	4925145	4983325	4969979	4851795
Raw Data	Distinct Tag	340544	422475	399869	353614	352915	354095
Clean Tag	Total number	4387788	4330772	4687558	4724130	4697045	4558072
Clean Tag	Distinct Tag number	145392	173257	167533	155618	152485	149649
Unambiguous Tag Mapping to Gene	Total number	660853	915475	897668	768099	662954	648427
Unambiguous Tag Mapping to Gene	Total % of clean tag	0.1506	0.2114	0.1915	0.1626	0.1411	0.1423
Unambiguous Tag Mapping to Gene	Distinct Tag number	34133	46692	39538	35572	34419	33115
Unambiguous Tag Mapping to Gene	Distinct Tag % of clean tag	0.2348	0.2695	0.236	0.2286	0.2257	0.2213
Mapping to Genome	Total number	2681613	2285826	2545343	2689242	2774143	2689473
Mapping to Genome	Total % of clean tag	0.6112	0.5278	0.543	0.5693	0.5906	0.59
Mapping to Genome	Distinct Tag number	67422	73910	75724	70529	69986	68162
Mapping to Genome	Distinct Tag % of clean tag	0.4637	0.4266	0.452	0.4532	0.459	0.4555
