# Supplementary material for: Global analysis of the Gossypium hirsutum L. Transcriptome during leaf senescence by RNA-Seq
Source: BMC Plant Biol. 2015 Feb 12;15:43. doi: 10.1186/s12870-015-0433-5 (PMC4342795; doi:10.1186/s12870-015-0433-5)
Supplement: Additional file 8: — List of some senescence-associated genes (SAGs) whose differential expression started at 25 d during leaf senescence. [file 12870_2015_433_MOESM8_ESM.xlsx]

## Sheet: Sheet1
Additional file 8. List of some senescence-associated genes (SAGs) whose differential expression started at 25 d during leaf senescence.
The gene name, annotation, cluster information, blast e-value, and TPM values at six time points are given.
gene name	15d	25d	35d	45d	55d	65d	annotation	ATH name	e-Value	cluster
Cotton_A_00256	15.6	204.29	73.63	270.12	209.69	189.3	anac036, NAC036 , NAC domain containing protein 36	AT2G17040	4e-95	33
Cotton_A_01130	0	0.48	0.7	2.82	3.06	3.55	WRKY11, ATWRKY11 , WRKY DNA-binding protein 11	AT4G31550	5e-115	29
Cotton_A_01174	11.11	54.28	70.36	107.58	50.65	33.17	WRKY40, ATWRKY40 , WRKY DNA-binding protein 40	AT1G80840	1e-78	28
Cotton_A_02366	5.67	19.87	28.28	62.95	47.36	41.46	ANAC091, TIP , TCV-interacting protein	AT5G24590	4e-87	27
Cotton_A_03426	22.7	238.21	184.2	910.2	455.89	425.28	WRKY33, ATWRKY33 , WRKY DNA-binding protein 33	AT2G38470	1e-124	27
Cotton_A_04174	13.71	60.34	74.33	117.21	59.37	77.95	WRKY33, ATWRKY33 , WRKY DNA-binding protein 33	AT2G38470	2e-108	28
Cotton_A_06025	1.18	7.27	7.48	11.51	6.36	22.98	WRKY70, ATWRKY70 , WRKY DNA-binding protein 70	AT3G56400	3e-47	37
Cotton_A_07511	4.96	27.14	21.97	113.92	106.02	109.7	ANAC083, VNI2, NAC083 , NAC domain containing protein 83	AT5G13180	2e-49	29
Cotton_A_08115	29.55	167.45	96.77	207.17	136.18	144.76	ANAC062, NTL6, NAC062 , NAC domain containing protein 62	AT3G49530	5e-84	26
Cotton_A_09599	0	15.02	4.68	15.27	17.91	16.82	anac061, NAC061 , NAC domain containing protein 61	AT3G44350	1e-85	33
Cotton_A_11914	9.93	8	2.34	3.52	5.42	4.98	Ribosomal protein L39 family protein	AT4G31985	2e-18	18
Cotton_A_16491	19.39	0.97	8.65	6.34	6.13	6.16	ELIP1, ELIP , Chlorophyll A-B binding family protein	AT3G22840	4e-58	24
Cotton_A_16658	1.65	6.3	4.91	22.78	27.33	27.96	WRKY7, ATWRKY7 , WRKY DNA-binding protein 7	AT4G24240	7e-89	29
Cotton_A_16813	5.44	21.57	18.7	15.74	22.15	17.53	ATNAC2, ANAC056, NARS1, NAC2 , NAC domain containing protein 2	AT3G15510	2e-118	32
Cotton_A_17558	10277.4	6709.69	8191.61	6639.4	3289.75	2446.46	LHB1B1, LHCB1.4 , light-harvesting chlorophyll-protein complex II subunit B1	AT2G34430	6e-171	20
Cotton_A_17778	0.71	3.15	2.1	5.4	6.13	11.37	WRKY27, ATWRKY27 , WRKY DNA-binding protein 27	AT5G52830	2e-56	30
Cotton_A_18125	3.78	7.51	38.1	6.58	5.89	16.35	anac047, NAC047 , NAC domain containing protein 47	AT3G04070	1e-110	42
Cotton_A_19726	8.04	4.85	0	2.58	4.01	2.37	Ribosomal protein S25 family protein	AT4G39200	1e-42	18
Cotton_A_19846	7.09	5.57	1.17	3.99	4.48	2.84	Ribosomal protein S4	AT5G39850	1e-122	18
Cotton_A_21688	866.71	351.87	588.12	206.7	141.83	99.03	LHCB3, LHCB3*1 , light-harvesting chlorophyll B-binding protein 3	AT5G54270	5e-175	20
Cotton_A_24225	0.95	5.82	2.57	1.88	4.24	13.27	anac047, NAC047 , NAC domain containing protein 47	AT3G04070	3e-101	36
Cotton_A_25910	17.02	38.53	65.22	162.54	94.24	76.05	WRKY40, ATWRKY40 , WRKY DNA-binding protein 40	AT1G80840	3e-88	27
Cotton_A_26747	0.71	2.18	2.81	5.87	6.13	9	WRKY48, ATWRKY48 , WRKY DNA-binding protein 48	AT5G49520	2e-50	30
Cotton_A_28146	326.73	109.78	38.34	53.32	43.59	21.8	LHCB3, LHCB3*1 , light-harvesting chlorophyll B-binding protein 3	AT5G54270	2e-155	24
Cotton_A_28452	25.77	100.33	122.49	126.84	107.2	109.93	NAP, ANAC029, ATNAP , NAC-like, activated by AP3/PI	AT1G69490	1e-110	26
Cotton_A_28708	4.73	2.42	0	2.11	2.12	1.66	Zinc-binding ribosomal protein family protein	AT4G14320	4e-65	19
Cotton_A_29050	6.62	47.25	43.95	227.61	226.18	241.42	ANAC083, VNI2, NAC083 , NAC domain containing protein 83	AT5G13180	1e-34	29
Cotton_A_29994	200.48	106.87	15.9	16.44	12.02	6.16	LHCA4, CAB4 , light-harvesting chlorophyll-protein complex I subunit A4	AT3G47470	3e-161	25
Cotton_A_30404	3.31	6.3	18.47	7.75	4.24	5.45	NAC1, ANAC022 , NAC domain containing protein 1	AT1G56010	8e-96	42
Cotton_A_30916	609.25	521.98	389.2	192.84	96.13	99.98	RCA , rubisco activase	AT2G39730	0	22
Cotton_A_31263	1.18	12.6	6.08	20.2	15.31	26.3	WRKY22, AtWRKY22 , WRKY family transcription factor	AT4G01250	5e-68	30
Cotton_A_32448	0.71	5.82	4.91	15.5	8.72	12.08	anac036, NAC036 , NAC domain containing protein 36	AT2G17040	5e-105	27
Cotton_A_32623	30.26	20.11	3.04	11.74	13.19	18.48	Ribosomal L29 family protein	AT5G65220	3e-56	18
Cotton_A_33968	2.84	18.42	11.45	21.84	12.02	3.55	WRKY40, ATWRKY40 , WRKY DNA-binding protein 40	AT1G80840	3e-71	1
Cotton_A_36058	8.98	5.82	0.7	2.11	2.59	2.13	RPL15 , ribosomal protein L15	AT3G25920	3e-113	18
Cotton_A_39979	3.31	35.62	15.66	66.24	51.36	45.02	WRKY41, AtWRKY41 , WRKY family transcription factor	AT4G11070	1e-72	33
Cotton_A_40588	14.66	29.81	26.65	76.1	106.73	97.38	WRKY15 , WRKY DNA-binding protein 15	AT2G23320	2e-71	29
Cotton_A_40907	5.67	5.33	4.91	0.94	5.65	8.53	Ribosomal protein L13 family protein	AT5G48760	6e-138	38
Cotton_D_gene_10001402	0	2.91	3.74	8.69	16.96	25.11	anac042, NAC042 , NAC domain containing protein 42	AT2G43000	1e-83	30
Cotton_D_gene_10007498	0	2.91	2.81	12.45	7.07	3.32	WRKY41, AtWRKY41 , WRKY family transcription factor	AT4G11070	4e-74	28
Cotton_D_gene_10008897	8.75	23.99	11.69	36.64	58.67	69.42	NAP, ANAC029, ATNAP , NAC-like, activated by AP3/PI	AT1G69490	7e-113	30
Cotton_D_gene_10016858	3.07	48.47	11.45	89.02	42.64	39.57	WRKY53, ATWRKY53 , WRKY family transcription factor	AT4G23810	6e-67	26
Cotton_D_gene_10024070	2.6	6.06	11.69	3.76	2.59	2.84	anac042, NAC042 , NAC domain containing protein 42	AT2G43000	1e-75	42
Cotton_D_gene_10035431	0.47	2.67	1.87	5.87	8.72	7.82	WRKY42, AtWRKY42 , WRKY family transcription factor	AT4G04450	1e-67	29
Cotton_D_gene_10035678	2.6	11.39	16.36	33.35	29.69	44.54	WRKY46, ATWRKY46 , WRKY DNA-binding protein 46	AT2G46400	5e-57	30
Cotton_D_gene_10037079	23.41	76.09	172.98	237.24	85.05	60.65	WRKY40, ATWRKY40 , WRKY DNA-binding protein 40	AT1G80840	1e-78	28
Cotton_D_gene_10040726	241.15	105.66	97.47	41.34	25.45	12.56	CAB1, AB140, CAB140, LHCB1.3 , chlorophyll A/B binding protein 1	AT1G29930	7e-170	20
Cotton_D_gene_10040727	34.52	16.72	17.53	2.35	2.12	1.18	LHB1B1, LHCB1.4 , light-harvesting chlorophyll-protein complex II subunit B1	AT2G34430	7e-102	20
Cotton_A_03068	108.52	223.43	153.11	491.39	533.17	492.8	ATBCB, BCB, SAG14 , blue-copper-binding protein	AT5G20230	4e-25	29
Cotton_A_13977	74.94	1386.87	587.89	1603.12	1445.2	1305.92	SAG21, AtLEA5 , senescence-associated gene 21	AT4G02380	8e-20	33
Cotton_A_33523	3.07	24.23	16.13	18.56	14.14	19.9	ATERF-4, ERF4, RAP2.5, ATERF4 , ethylene responsive element binding factor 4	AT3G15210	9e-24	34
Cotton_A_37921	4.26	9.45	14.73	22.08	13.43	14.45	TEM1, EDF1 , AP2/B3 transcription factor family protein	AT1G25560	4e-137	28
Cotton_D_gene_10016127	140.43	750.02	484.57	1419.44	1604.94	1280.57	ATBCB, BCB, SAG14 , blue-copper-binding protein	AT5G20230	1e-30	29
Cotton_D_gene_10019465	11.82	39.02	14.96	45.1	52.54	41.94	SAG101 , senescence-associated gene 101	AT5G14930	4e-106	33
Cotton_D_gene_10034541	209.7	112.68	74.57	50.03	48.77	34.12	Ribulose bisphosphate carboxylase (small chain) family protein	AT5G38430	8e-106	25
