# Supplementary material for: Global analysis of the Gossypium hirsutum L. Transcriptome during leaf senescence by RNA-Seq
Source: BMC Plant Biol. 2015 Feb 12;15:43. doi: 10.1186/s12870-015-0433-5 (PMC4342795; doi:10.1186/s12870-015-0433-5)
Supplement: Additional file 9: — List of primers used for qRT-PCR. [file 12870_2015_433_MOESM9_ESM.xlsx]

## Sheet: Sheet1
Additional file 9. List of primers used for qRT-PCR.
Gene ID	Forward primer	Reverse prime	gene description
Cotton_D_gene_10031502	ATGTTCGGGTTCTTCGTTCAG	GGGACAAAGTTGGTGGCATAG	chlorophyll A-B binding protein
Cotton_A_40394	AAGATGAGCAGCCCAACAAAG	TGCCAGCGAGTGAAGAAGGTA	PSBY, YCF32 , photosystem II BY
Cotton_D_gene_10034175	GCAAGCGGTGGGTTGATTT	ACCTGTAGCGTTGGCGAAGT	Lhcb6
Cotton_D_gene_10037239	TGATGGGGTCAAAGGGACTG	CACGGAAAAGAACGGGGTAG	GLDP1 , glycine decarboxylase P-protein 1
Cotton_A_19594	CCAGAAACTCCACGACCTTATC	ATGGTGTAAACGACAGCAGAAG	predicted protein
Cotton_A_05039	CACCAAAAGCAGGAACAACAAA	AGATACAGCCGAACCCTCACTC	DRE-binding factor 2
Cotton_D_gene_10029954	CTGGAGCAGCACATAAAGAACC	ACACCCTCGCGGAGACTAAA	GRP-like protein 2
Cotton_D_gene_10023165	GGTGTCGGTCAACATCAAAT	CTCCAATGGCAGCAGGTAAT	acetolactate synthase
Cotton_D_gene_10014084	ATAGCACCGAGCCTAACCCT	AAGCCCAAGTGACACCAGAG	chloroplast precursor
Cotton_D_gene_10034127	TACTCGGGTGCTTTGGATTG	CCTTGAAATTGTGGGGATGA	MIDC
Cotton_D_gene_10040284	ATCTTGCCGCTATGAGTCCA	CCGCTTTCTAGGTGATTTATGC	threonine-protein kinase
Cotton_A_01087	CGGCAATAAACAATTCCCTTAC	TCCCTTGGCACGTAGAACATA	LOX2, ATLOX2 , lipoxygenase 2
Cotton_D_gene_10040646	GGACTTCTACACGGCTTACCTT	CAATCGGTTGGTTATCCTGACA	predicted protein
Cotton_A_28401	CTAGCACAAGTCCACCAAACG	TGTCAAAACCATACGCCCTC	BSMT1,S-adenosyl-L-methionine-dependent methyltransferases superfamily protein
Cotton_D_gene_10024303	GCCTTTGTCGGACTCCTCTGTA	CTTCGCTGAAAATCTCGTTGC	ERF11
Cotton_A_13469	AGGAGAATCGGAGTACACTATG	CAGATGCTCGCCCTTGAATAC	NHL3 , NDR1/HIN1-like 3
Cotton_A_32784	GTCAACCCAGCCAATAACCGAG	GCATCACCGCCATAAACTCCAC	ATMYB73
Cotton_D_gene_10005528	AGAAGGTGGTGAAGCCCCTAA	CCTGGTCAACTGTAACAACGGA	PSAE-2 , photosystem I subunit E-2
Cotton_D_gene_10013440	GCAGCGTCCGGTTTACTTCT	CGCACTCCTCCTTCAAAATCTA	AP2/EREBP
Cotton_A_09766	CAAATGGGGTCGTTCGGTA	AGTCCCTGTCAAACATGCTGA	ACA2 , calcium ATPase 2
Cotton_D_gene_10007648	ACATCATCACCTCCTTACCCTT	GGCAGCAACTCAGAATCAGC	protein transporter
actin14	ATCCTCCGTCTTGACCTTG	TGTCCGTCAGGCAACTCAT	actin14
